# Supplementary material for: Comparative Profiling of miRNAs and Target Gene Identification in Distant-Grafting between Tomato and Lycium (Goji Berry)
Source: Front Plant Sci. 2016 Oct 18;7:1475. doi: 10.3389/fpls.2016.01475 (PMC5067468; doi:10.3389/fpls.2016.01475)
Supplement: Table S2 — Statistics of evolutionary known and novel miRNAs in grafted and control tomato plants. [file Table2.XLSX]

## Sheet: Table S1
Table S2 (A): Statistics of evolutionary known (conserved and non-conserved) miRNAs in grafted and control tomato plants														Table S2 (B): Summary of novel miRNAs in grafted and control tomato plants
Sl. No.	miRNA family	miRNAs	SFC		SFG		SSC		SSG			Sl. No.	miRNAs	ML (nt)	Sequence (5'-3'??)	PL (nt)	miRNA*	miRNA reads
			Read counts	TPM	Read counts	TPM	Read counts	TPM	Read counts	TPM								SFC	SFG	SSC	SSG
1	MIR 156	nta-miR156a	30	1084.64	11	59.8874	17	76.6574	5	24.2768		1	tono1	23	aauuuaacuuuagagcuuucuuu	126	Yes	94	16712	5	14
2		nta-miR156g	17	614.628	23	125.219	102	459.944	112	543.8		2	tono2	21	aaccuaguugaauguucaaau	294	Yes	0	936	15	13
3		sly-miR156a	18	650.783	23	125.219	106	477.981	118	572.932		3	tono3	22	auguaggcucaggcuaugacug	284	No	0	9	21	13
4		stu-miR156f-5p	15	542.319	3	16.3329	2	9.0185	4	19.4214		4	tono4	22	caugugccuguuuuccccauca	163	No	0	2	0	0
5		stu-miR156h-3p	0	0	1	5.4443	3	13.5278	2	9.7107		5	tono5	24	uuacuuuaguuaaggugugucucu	246	No	0	8	28	18
6	MIR 159	sly-miR159	3408	123215	11229	61134.2	40629	183207	33771	163970		6	tono6	24	aauauauccuaaaacauuacugua	197	No	0	0	1	1
7	MIR 160	sly-miR160a	0	0	8	43.5545	64	288.592	53	257.334		7	tono7	24	uuaaugugacaaaaauuaguucug	173	No	0	2	66	36
8	MIR 162	sly-miR162	88	3181.6	2466	13425.7	3757	16941.3	4108	19945.8		8	tono8	21	ugggauaacauuauaggauuu	44	No	26	169	288	153
9		stu-miR162a-5p	6	216.928	40	217.772	18	81.1666	34	165.082		9	tono9	23	gggaaaaagaucugaaauauauu	296	No	0	3	12	6
10	MIR164	nta-miR164a	140	5061.64	3745	20388.9	115	518.565	101	490.391		10	tono10	24	aaauuacugguacuggcuuagagu	86	No	1	8	17	9
11	MIR 166	sly-miR166a	2419	87458	7946	43260.5	10034	45245.9	10330	50155.9		11	tono11	24	aaucuuggaauguuuugcuuuggu	60	No	30	36	55	35
12		stu-miR166a-5p	1503	54340.4	590	3212.14	441	1988.58	601	2918.07		12	tono12	21	uuggacugaagggagcucccuu	172	Yes	5	4	246	530
13		stu-miR166b	364	13160.3	440	2395.5	10942	49340.3	10479	50879.3		13	tono13	21	uuugccaugucugaaaucauc	85	No	0	7	9	11
14	MIR 167	nta-miR167a	12	433.855	7	38.1102	341	1537.66	230	1116.73		14	tono14	24	aaugauuuaauagaaaaaugacgu	242	Yes	0	7	32	17
15		sly-miR167	2	72.3092	10	54.4431	929	4189.1	526	2553.92		15	tono15	24	aacuguuucuacauucucaauacu	67	Yes	38	422	48	39
16	MIR 168	nta-miR168d	0	0	16	87.109	16	72.1481	16	77.6857		16	tono16	24	augcacaaguaccucguagacuau	294	Yes	0	57	4	2
17		slymiR168a-3p	63	2277.74	405	2204.95	350	1578.24	337	1636.26		17	tono17	24	uaaagugacacuuauuuugggacg	243	Yes	23	105	235	168
18		slymiR168a-5p	48	1735.42	438	2384.61	479	2159.93	434	2107.23		18	tono18	22	ucgacugagucugugugacuug	148	No	0	90	41	116
19		slymiR168b-3p	69	2494.67	397	2161.39	261	1176.92	261	1267.25		19	tono19	24	gauaguacagguaggaaacucaca	133	Yes	1	14	190	124
20	MIR 171	sly-miR171a	0	0	1	5.4443	181	816.176	135	655.473		20	tono20	24	aacaacauacuuacugaaaugcca	89	Yes	6	62	130	151
21		sly-miR171b	0	0	1	5.4443	39	175.861	70	339.875		21	tono21	24	aagugugucuuuaagauuucgaac	241	Yes	2	10	8	14
22		sly-miR171c	0	0	0	0	56	252.518	67	325.309		22	tono22	21	uuggcugagugagcaucacug	108	Yes	317	12287	4231	3912
23		sly-miR171d	0	0	0	0	26	117.241	12	58.2643		23	tono23	24	agggauuguaggcagagagauggc	170	Yes	75	43	87	84
24	MIR 172	nta-miR172a	0	0	16	87.109	206	928.907	89	432.127		24	tono24	22	ucggaccaggcuucauuccccc	136	Yes	1	79	121	86
25		nta-miR172j	0	0	17	92.5533	11	49.6018	14	67.975		25	tono25	21	caauaaagcugugggaagaua	106	Yes	9	126	15	1
26		sly-miR172a	0	0	95	517.21	2147	9681.38	814	3952.26		26	tono26	24	aagugugucuuugaaauuucgauc	248	Yes	0	12	22	16
27		stu-miR172c-3p	0	0	2	10.8886	9	40.5833	10	48.5536		27	tono27	21	uugagccgcgucaauaucucu	85	Yes	1	180	10	4
28		stu-miR172d-3p	0	0	2	10.8886	21	94.6944	19	92.2518		28	tono28	22	ucggaccaggcuucauuccucu	148	Yes	0	1	88	78
29	MIR 1916	sly-mir1916	0	0	1	5.4443	2	9.0185	3	14.5661		29	tono29	21	uggcuguaaaucuaaacucgu	103	Yes	2	91	28	20
30	MIR 1917	sly-mir1917	0	0	19	103.442	30	135.278	16	77.6857		30	tono30	24	aagaaaauaaagacuucacagacu	56	Yes	0	18	77	58
31	MIR 1918	sly-mir1918	1	36.1546	6	32.6659	8	36.0741	14	67.975		31	tono31	22	agcauaguaaagaguagagacu	75	Yes	3	40	23	16
32	MIR 1919	sly-miR1919a	6	216.928	220	1197.75	44	198.407	76	369.007		32	tono32	21	uuggcugagugagcaucacgg	108	Yes	165	7127	2221	2316
33		stu-miR1919-5p	23	831.556	159	865.645	241	1086.73	215	1043.9		33	tono33	24	agucuaaguaugugacuaguaggu	190	Yes	3	10	21	11
34	MIR 319	nta-miR319a	35	1265.41	59	321.214	3529	15913.2	7244	35172.2		34	tono34	24	agggugguggauaagauuuuagga	129	Yes	0	2	11	11
35		sly-miR319	6	216.928	4	21.7772	69	311.139	160	776.857		35	tono35	22	aguucuuguagggugagacaac	83	Yes	0	44	4	11
36		stu-miR319b	16	578.474	23	125.219	772	3481.15	1220	5923.54		36	tono36	21	cugaaguguuuggggaaacuc	69	Yes	0	35	3	16
37	MIR 394	nta-miR394	0	0	73	397.435	741	3341.36	623	3024.89		37	tono37	24	uaugcuuggguguaugauaugugg	290	Yes	19	2	6	6
38	MIR 395	sly-mir395a	6	216.928	379	2063.39	33	148.805	130	631.197		38	tono38	22	auuucucuggugcuuacucaac	119	Yes	0	23	16	22
39	MIR 397	sly-miR397	0	0	1	5.4443	1	4.5093	1	4.8554		39	tono39	24	auggaugguucuagaaauucuucu	137	Yes	6	12	21	16
40	MIR 398	stu-miR398a-3p	10	361.546	17	92.5533	3	13.5278	25	121.384		40	tono40	20	guucccuugaccgcuucauu	241	Yes	0	7	1	9
41		stu-miR398b-3p	0	0	2	10.8886	3	13.5278	3	14.5661		41	tono41	21	cgccaaaggagagcugcccug	64	Yes	0	35	1	9
42	MIR 399	sly-miR399	0	0	17	92.5533	4	18.037	5	24.2768		42	tono42	21	uuuguccuaaaacuaugcgua	229	Yes	0	15	18	15
43	MIR 4376	sly-miR4376	14	506.164	25	136.108	832	3751.7	1127	5471.99		43	tono43	24	uuggaauugauuugacaagugaaa	295	Yes	3	13	8	6
44	MIR 482	sly-miR482a	36	1301.57	232	1263.08	1265	5704.21	950	4612.59		44	tono44	22	ucgauaaaccucugcauccagc	82	Yes	0	4	18	7
45		sly-miR482b	222	8026.32	554	3016.15	1225	5523.84	1069	5190.38		45	tono45	21	ugccaaaggagagcugcccug	66	Yes	0	13	1	4
46		sly-miR482c	9	325.391	138	751.315	135	608.75	107	519.523		46	tono46	21	ugccaaaggagaauugcccug	107	Yes	1	17	2	3
47		stu-miR482c	7	253.082	86	468.211	235	1059.68	243	1179.85		47	tono47	24	aagugugucucugagauuucgagc	243	Yes	7	9	7	7
48	MIR 530	stu-miR530	0	0	0	0	103	464.454	81	393.284		48	tono48	22	uggagaagcagggcacgugcaa	94	Yes	0	20	0	1
49	MIR 5300	sly-miR5300	1	36.1546	37	201.44	191	861.268	154	747.725		49	tono49	22	gauucggguucguaugaaaacu	137	Yes	0	0	5	2
50	MIR 5301	sly-miR5301	18	650.783	374	2036.17	723	3260.19	455	2209.19		50	tono50	24	uugccaagguaguuugaacguuuu	241	No	0	1	10	16
51	MIR 5302	sly-miR5302	0	0	0	0	1	4.5093	1	4.8554		51	tono51	24	uagugugucucugagauuucgggc	243	Yes	24	23	22	19
52	MIR 5303	sly-miR5303	0	0	8	43.5545	12	54.1111	6	29.1322		52	tono52	24	aaguguaucucugagauuucgggc	242	No	15	141	160	179
53		stu-miR5303f	1	36.15	0	0	1	4.5	1	4.85		53	tono53	24	aagugugucucugggauuuccggc	241	Yes	6	15	28	33
54		stu-miR5303g	12	36.1546	10	0	7	4.5093	7	4.8554		54	tono54	24	aagugugucucugagauuuugggc	245	Yes	469	148	622	357
55		stu-miR5303h	12	433.855	17	54.4431	8	31.5648	10	33.9875		55	tono55	24	auagucgaggugugcauaagcugg	238	Yes	886	236	1210	1054
56		stu-miR5303j	9	325.391	9	48.9988	7	31.5648	6	29.1322		56	tono56	24	auaagugugucucugagauuucgg	237	Yes	0	2	1	0
57	MIR 5304	sly-miR5304	1	36.1546	11	59.8874	15	67.6389	24	116.529		57	tono57	24	uuguguauugaagaguguauuacu	263	No	0	9	11	4
58	MIR 6022	sly-miR6022	213	7700.93	27023	147122	2526	11390.4	1466	7117.96		58	tono58	24	aagugugucucuggaauuucgggc	196	Yes	439	457	853	694
59	MIR 6023	sly-miR6023	1	36.1546	22	119.775	4	18.037	8	38.8429		59	tono59	24	aagugugucucugaaauuucaugc	243	Yes	7	41	49	50
60	MIR 6024	sly-miR6024	1	36.1546	422	2297.5	1050	4734.72	741	3597.82		60	tono60	21	uuggacugaaggguuuccuuc	178	No	1099	7366	553	1136
61		stu-miR6024-3p	0	0	5	27.2216	5	22.5463	13	63.1197		61	tono61	22	ucggaccaggcuucauucccca	112	No	16	633	890	649
62	MIR 6026	sly-miR6026	9	325.391	307	1671.4	101	455.435	107	519.523		62	tono62	24	aaaaguacgacggaagguaucugu	236	No	0	9	58	31
63	MIR 6027	sly-miR6027	7	253.082	146	794.869	565	2547.73	370	1796.48		63	tono63	24	uugaacauugaacaauuaaaguag	184	No	2	14	21	20
64	MIR 7997	stu-miR7997a	30	1084.64	7	38.1102	3	13.5278	5	24.2768		64	tono64	24	auuuauguccuuuaacuuugagug	219	No	0	6	41	17
65		stu-miR7997c	137	4953.18	20	108.886	23	103.713	22	106.818		65	tono65	24	aggucauaguugucaacugaaguc	253	No	0	6	9	5
66	MIR8007	stu-miR8007a-5p	0	0	1	5.4443	0	0	1	4.8554		66	tono66	21	uuauuugggguagaugagcuc	79	Yes	4	28	71	48
67	MIR8021	stu-miR8021	0	0	1	5.4443	0	0	4	19.4214		67	tono67	24	aagugugucucugaaauuucaauc	245	No	52	17	62	35
68	MIR8039	stu-miR8039	3	108.464	0	0	0	0	1	4.8554		68	tono68	24	gaaagauguaugaauccugaauau	243	Yes	1	6	37	24
												69	tono69	24	aaagugagacgaacaaauugaauc	62	Yes	3	550	633	503
												70	tono70	21	uuggacugaagggagcuccua	176	No	0	6	36	22
SSC, solanaceae shoot control; SSG, solanaceae shoot graft; SFC, solanaceae fruit control; SFG, solanaceae fruit graft. TPM; transcripts per million.												71	tono71	21	auuuaguacacuuuuugaauu	80	Yes	0	7	36	36
												72	tono72	22	uuggacugaagggagcuccuuu	176	No	3	2	74	100
												73	tono73	24	auaacugugcauuuuaacuugacu	289	No	0	3	29	15
												74	tono74	23	uuugaucaaguuuacggaagaca	257	Yes	9	187	255	235
												75	tono75	24	uuauuauaguauaagugugucucu	222	Yes	0	23	58	32
												76	tono76	24	auucauguaaaacuuuauagacgu	149	No	0	16	2	5
												77	tono77	24	aagugugucucugaaauuucaauc	290	No	3	13	27	19
												78	tono78	23	uuaaacuuguauaaaauugaaca	291	Yes	4	69	120	111
												79	tono79	22	cagcugacgacucguugauucu	86	Yes	0	2	567	918
												80	tono80	24	auguaacuucgaacuaucguaaau	286	No	0	9	54	36
												81	tono81	22	ucaaccuccgacgggcuucgug	58	No	0	46	89	80
												82	tono82	20	uggaagggagaauauccaga	83	No	1	111	7	8
												83	tono83	21	uuugaucuguaucucuaugac	76	Yes	194	89	72	96
												84	tono84	18	caucgugccggcgacgca	73	No	3	1	0	1
												85	tono85	22	ugucuuugggauuucgaucaua	176	Yes	0	16	3	19
												86	tono86	21	agagaacaguggcugagacgg	269	No	410	21	0	0
												87	tono87	18	aaucguucgucugacuug	258	No	592	235	50	115
												88	tono88	24	aggggguacucucuucucugaugu	54	No	0	3	18	10
												89	tono89	21	uuccacagcuuucuugaacuu	103	Yes	527	2743	4045	2090
												90	tono90	24	uugaauguuggggaacgaacgucu	142	Yes	20	268	1076	799
												91	tono91	24	guuaaggcgugucucugaauuugg	94	No	518	12	5	9
												92	tono92	21	uuaucuggaguuacaaguuga	109	No	0	3	13	9
												93	tono93	20	acucucacucgccuuucuca	246	No	13	0	0	0
												94	tono94	24	acucaaauccgagaucucugguua	93	Yes	4	284	1111	1035
												95	tono95	24	agaugugucucugagauuucgauc	242	Yes	118	626	877	745
												96	tono96	20	uuggcauucuguccaccucc	107	Yes	0	70	752	618
												97	tono97	20	uuggacugaagggagcuccu	173	Yes	16	23	772	1220
												98	tono98	24	auaagugugucucugaaauuucgg	240	No	1042	845	996	1239
												99	tono99	20	uuuggcucauggauuuuagc	193	Yes	118	3510	566	479
												100	tono100	24	acgugugucucugagauuucgaac	240	Yes	381	141	77	117
												101	tono101	21	uggagaagcagggcacgugca	162	Yes	140	3744	115	101
												102	tono102	24	aagugugucucugaaauuucgagc	219	Yes	418	352	494	478
												103	tono103	22	uuaaagcugccagcaugaucug	237	Yes	1	41	198	144
												104	tono104	24	acacacucugcauucaauuaaauu	138	Yes	0	77	171	134
												105	tono105	21	uucgauacgcaccugaaucga	135	Yes	0	0	455	653
												106	tono106	21	aagcucaggagggauagcacc	70	Yes	1	2	102	161
												107	tono107	21	ugcauuugcaccugcaccuua	77	Yes	0	0	97	80
												108	tono108	22	ucgauaaaccucugcauccagu	97	Yes	88	2511	3836	4160
												109	tono109	23	uuuggauugaagggagcucuac	177	Yes	3444	11233	40665	33801
												110	tono110	22	uauuucugcagcuuuggaauu	70	Yes	1	241	67	34
												111	tono111	21	uuggacugaagggagcucccu	170	Yes	34	57	3433	6927
												112	tono112	21	gcucucuaugcuucugucauc	101	No	6	13	74	113
												113	tono113	21	aucaugcgaucucuucggaau	77	Yes	0	0	75	36
												114	tono114	20	gcagcaccauuaagauucaca	80	Yes	0	1	53	35
												115	tono115	21	aacgucugccugggcgucacgc	247	No	341	13389	25766	25598
												116	tono116	20	aagcucaggagggauagcgcc	147	Yes	0	0	32	53
												117	tono117	24	aaaauuggauguaucuagcgaauu	137	Yes	0	4	14	6
												118	tono118	23	uuagugauccauccaucuaaccug	176	Yes	0	0	8	3
												119	tono119	21	ggaaucuugaugaugcugcag	93	Yes	0	2	21	19
												120	tono120	20	ugcacugccucuucccuggcu	72	Yes	0	0	10	19
												121	tono121	20	cucucccucaaaggcuucugg	69	Yes	0	2	13	8
												122	tono122	23	uuaauugucguuaaauauguauu	56	No	0	8	13	8
												123	tono123	21	aauguuguuuggcucgaaguc	133	Yes	0	11	5	10
												124	tono124	24	uuuucuuuuucugccuggacuauc	107	Yes	0	1	11	4
												125	tono125	23	aagcgugucucuaaaauuucgagc	240	Yes	0	14	38	25
												126	tono126	24	aagugugucucugagauuucgagc	244	No	684	2446	2567	2714
												127	tono127	24	gagugugucucugagauuucgggu	235	No	260	850	630	749
												128	tono128	22	acagaacuaguauaaacguauu	276	No	0	9	17	57
												129	tono129	24	aagugugucucugauauuucgggc	239	No	34	150	126	143
												130	tono130	21	uugauucugaugaacuucauc	296	Yes	12	249	59	66
												131	tono131	24	agacacaaguaccucuuagacuau	290	Yes	0	8	17	8
												132	tono132	24	acuccucgaucuaugucugaaauu	269	Yes	0	13	9	7
												133	tono133	24	aagugugucucugagauuucgggu	240	No	1605	6818	7792	7642
												134	tono134	22	uuccaugagacuguuuuugggu	263	Yes	101	10015	4521	2164
												135	tono135	24	cucuuccgugaacuucaucaaaau	261	No	8	44	214	228
												136	tono136	24	auacaucgguuacuugauagacgu	228	No	5	27	12	8
												137	tono137	24	agguccuauuacccuucugaacuu	178	No	0	3	15	2
												138	tono138	21	cuaugagauaaguucaacgug	128	Yes	20	3749	2479	2165
												139	tono139	24	aagugugucucuaagauuuugagc	240	Yes	6	29	73	68
												140	tono140	18	cucggggcguggaccagc	151	No	239	34	58	52
												141	tono141	21	ucuguguuugggaaguaugac	261	No	24	103	248	205
												142	tono142	24	aaggcgugucucugaaauuucagu	200	Yes	633	53	55	49
												143	tono143	24	uuuauguccuuuaacuuugagugu	217	No	0	37	136	98
												144	tono144	24	aaggucauaguugucaacugaagu	246	No	0	9	28	17
												145	tono145	21	uuccacagcuuucuugaacug	100	Yes	564	7763	1337	608
												146	tono146	24	auaagugugucucugaaauuuagg	226	No	80	72	44	63
												147	tono147	24	uuucauuuccgaacuauugacagu	244	Yes	2	19	50	39
												148	tono148	19	aagugugccucugaaauuu	236	No	20	0	0	0
												149	tono149	24	auuagugugucucugaaauuuugg	271	No	47	11	2	8
												150	tono150	24	augacgugagauaucuguguauca	248	Yes	1	2	9	3
												151	tono151	24	aagugugucucugagauuuuggga	245	No	317	628	709	703
												152	tono152	23	auguaaggauaugacacaugagcc	65	Yes	24	804	1057	836
												153	tono153	24	auaaauguaucucugaaauuucgg	220	No	12	6	6	17
												154	tono154	24	auaagugugacucugaaauuucgg	238	No	21	10	1	7
												155	tono155	24	aagugugucucugaaauuucggac	225	No	524	373	278	394
												156	tono156	24	auguccucugucauacuuuugaga	239	No	0	10	35	27
												157	tono157	24	aagacgugucucuaaaauuucaau	237	No	1	16	34	35
												158	tono158	24	aagaugugucucugaaauuucggu	264	No	239	67	83	115
												159	tono159	21	ugucgcagaugacuuucgccc	87	No	23	159	243	213
												160	tono160	24	agcuuuaacaaauuugugccaacc	105	No	0	23	58	36
												161	tono161	21	acgucugccugggcgucaugc	192	No	0	21	38	35
												162	tono162	24	uuuuaacuugaaaauguagagauu	107	Yes	0	10	21	40
												163	tono163	24	auaaaugugaucugaagccaaguu	241	No	0	2	29	15
												164	tono164	21	auauuaucguuaaggaguuug	200	No	0	1	13	0
												165	tono165	21	ucggaccaggcuucauuccuc	145	No	340	436	10941	10471
												166	tono166	24	aagugugucucugaaauuucaguc	222	Yes	411	168	86	139
												167	tono167	21	uguaggcucaggcuaugacug	282	No	0	2	17	10
												168	tono168	21	cuagauucacgcacaagcucg	74	No	5	183	343	269
