# Supplementary material for: Comparative Profiling of miRNAs and Target Gene Identification in Distant-Grafting between Tomato and Lycium (Goji Berry)
Source: Front Plant Sci. 2016 Oct 18;7:1475. doi: 10.3389/fpls.2016.01475 (PMC5067468; doi:10.3389/fpls.2016.01475)
Supplement: Table S3 — Details of differentially expressed evolutionary known and novel miRNAs in grafted and control tomato plants. [file Table3.XLSX]

## Sheet: Sheet1
Table S3 A. All differentially expressed known graft and control tomato fruit miRNAs									Table S3 B. All differentialy expressed novel fruit miRNAs
SL. No.	miRNA	SFG	SFC	log2.Fold_change.	P.value	q.value	Signature		SL.No.	miRNA	SFG	SFC	log2.Fold_change.	P.value	q.value	Signature
1	miR156a	77.9416	833.395	-3.4185	1.1211e-242	1.2233e-243	TRUE		1	tono1	118415	2611.31	5.5029	0	0	TRUE
2	miR156g	162.969	472.257	-1.535	4.9792e-81	3.7615e-82	TRUE		2	tono2	6632.12	0	13.695	0	0	TRUE
3	miR156a-5p	162.969	500.037	-1.6174	2.797e-89	2.2272e-90	TRUE		3	tono3	63.7704	0	6.9948	1.5023e-13	6.0219e-15	TRUE
4	miR156f-5p	21.2568	416.698	-4.293	5.7118e-132	5.0233e-133	TRUE		4	tono4	14.1712	0	4.8249	0.00094449	2.8687e-05	TRUE
5	miR156h-3p	7.0856	0	3.8249	0.036046	0.00099253	TRUE		5	tono5	56.6848	0	6.8249	3.013e-12	1.1528e-13	TRUE
6	miR159	79564.2	94673.7	-0.25084	0	0	FALSE		6	tono7	14.1712	0	4.8249	0.00094449	2.8687e-05	TRUE
7	miR160a	56.6848	0	6.8249	3.013e-12	1.1528e-13	TRUE		7	tono8	1197.47	722.276	0.72936	0.63811	0.016711	FALSE
8	miR162	17473.1	2444.63	2.8374	0	0	TRUE		8	tono9	21.2568	0	5.4099	2.8398e-05	9.3483e-07	TRUE
9	miR162a-5p	283.424	166.679	0.76589	0.96712	0.024777	FALSE		9	tono10	56.6848	27.7798	1.0289	0.39878	0.010561	FALSE
10	miR164a	26535.6	3889.18	2.7704	0	0	TRUE		10	tono11	255.082	833.395	-1.708	5.7116e-154	5.5173e-155	TRUE
11	miR166a	56302.2	67199.4	-0.25526	0	0	FALSE		11	tono12	28.3424	138.899	-2.293	1.729e-33	9.7959e-35	TRUE
12	miR166a-5p	4180.5	41753.1	-3.3201	0	0	TRUE		12	tono13	49.5992	0	6.6322	6.4169e-11	2.3931e-12	TRUE
13	miR166b	3117.66	10111.9	-1.6975	0	0	TRUE		13	tono14	49.5992	0	6.6322	6.4169e-11	2.3931e-12	TRUE
14	miR167a	49.5992	333.358	-2.7487	1.3147e-87	1.0193e-88	TRUE		14	tono15	2990.12	1055.63	1.5021	6.8041e-55	4.4058e-56	TRUE
15	miR167	70.856	55.5597	0.35085	0.10585	0.0028744	FALSE		15	tono16	403.879	0	9.6578	8.7681e-63	5.8711e-64	TRUE
16	miR168d	113.37	0	7.8249	4.2301e-22	1.994e-23	TRUE		16	tono17	743.988	638.936	0.21961	1.4295e-12	5.6915e-14	FALSE
17	slymiR168a-3p	2869.67	1750.13	0.71342	0.26815	0.0071822	FALSE		17	tono18	637.704	0	10.317	3.6105e-90	2.9144e-91	TRUE
18	slymiR168a-5p	3103.49	1333.43	1.2187	5.6679e-25	2.9042e-26	TRUE		18	tono19	99.1984	27.7798	1.8363	0.00010138	3.3188e-06	TRUE
19	slymiR168b-3p	2812.98	1916.81	0.55339	6.4691e-07	2.2423e-08	FALSE		19	tono20	439.307	166.679	1.3982	1.6711e-07	5.8613e-09	TRUE
20	miR171a	7.0856	0	3.8249	0.036046	0.00099253	TRUE		20	tono21	70.856	55.5597	0.35085	0.10585	0.0028744	FALSE
21	miR171b	7.0856	0	3.8249	0.036046	0.00099253	TRUE		21	tono22	87060.8	8806.21	3.3054	0	0	TRUE
22	miR172a	113.37	0	7.8249	4.2301e-22	1.994e-23	TRUE		22	tono23	304.681	2083.49	-2.7736	0	0	TRUE
23	miR172j	120.455	0	7.9124	2.9469e-23	1.4471e-24	TRUE		23	tono24	559.762	27.7798	4.3327	4.7394e-88	3.7235e-89	TRUE
24	miR172a	673.132	0	10.395	4.4986e-94	3.7335e-95	TRUE		24	tono25	892.786	250.019	1.8363	1.9413e-31	1.0894e-32	TRUE
25	miR172c-3p	14.1712	0	4.8249	0.00094449	2.8687e-05	TRUE		25	tono26	85.0272	0	7.4099	2.5347e-17	1.1063e-18	TRUE
26	miR172d-3p	14.1712	0	4.8249	0.00094449	2.8687e-05	TRUE		26	tono27	1275.41	27.7798	5.5208	1.1376e-232	1.2188e-233	TRUE
27	miR1916	7.0856	0	3.8249	0.036046	0.00099253	TRUE		27	tono28	7.0856	0	3.8249	0.036046	0.00099253	TRUE
28	miR1917	134.626	0	8.0728	1.5645e-25	8.0866e-27	TRUE		28	tono29	644.79	55.5597	3.5367	6.9014e-81	5.1476e-82	TRUE
29	miR1918	42.5136	27.7798	0.61389	0.66871	0.017282	FALSE		29	tono30	127.541	0	7.9948	2.1165e-24	1.0659e-25	TRUE
30	miR1919a	1558.83	166.679	3.2253	1.4471e-169	1.4701e-170	TRUE		30	tono31	283.424	83.3395	1.7659	5.0833e-10	1.8489e-11	TRUE
31	miR1919-5p	1126.61	638.936	0.81824	0.39969	0.010561	FALSE		31	tono32	50499.1	4583.67	3.4617	0	0	TRUE
32	miR319a	418.05	972.294	-1.2177	5.714e-137	5.2608e-138	TRUE		32	tono33	70.856	83.3395	-0.23411	1.383e-05	4.6834e-07	FALSE
33	miR319	28.3424	166.679	-2.556	8.9374e-43	5.4292e-44	TRUE		33	tono34	14.1712	0	4.8249	0.00094449	2.8687e-05	TRUE
34	miR319b	162.969	444.477	-1.4475	6.3334e-73	4.3395e-74	TRUE		34	tono35	311.766	0	9.2843	5.6004e-51	3.4737e-52	TRUE
35	miR394	517.249	0	10.015	1.8899e-76	1.3417e-77	TRUE		35	tono36	247.996	0	8.9542	2.5294e-42	1.5055e-43	TRUE
36	miR395a	2685.44	166.679	4.01	0	0	TRUE		36	tono37	14.1712	527.817	-5.219	3.2969e-169	3.2927e-170	TRUE
37	miR397	7.0856	0	3.8249	0.036046	0.00099253	TRUE		37	tono38	162.969	0	8.3485	6.0599e-30	3.2759e-31	TRUE
38	miR398a-3p	120.455	277.798	-1.2055	4.0426e-40	2.3585e-41	TRUE		38	tono39	85.0272	166.679	-0.97108	4.5254e-21	2.1163e-22	FALSE
39	miR398b-3p	14.1712	0	4.8249	0.00094449	2.8687e-05	TRUE		39	tono40	49.5992	0	6.6322	6.4169e-11	2.3931e-12	TRUE
40	miR399	120.455	0	7.9124	2.9469e-23	1.4471e-24	TRUE		40	tono41	247.996	0	8.9542	2.5294e-42	1.5055e-43	TRUE
41	miR4376	177.14	388.918	-1.1346	6.6829e-53	4.2803e-54	TRUE		41	tono42	106.284	0	7.7318	6.2712e-21	2.9096e-22	TRUE
42	miR482a	1643.86	1000.07	0.71698	0.43916	0.011552	FALSE		42	tono43	92.1128	83.3395	0.1444	0.0040459	0.00012102	FALSE
43	miR482b	3925.42	6167.12	-0.65175	0	0	FALSE		43	tono44	28.3424	0	5.8249	9.6028e-07	3.2898e-08	TRUE
44	miR482c	977.813	250.019	1.9675	7.0898e-41	4.1776e-42	TRUE		44	tono45	92.1128	0	7.5253	1.5313e-18	6.8358e-20	TRUE
45	miR482c	609.362	194.459	1.6478	2.1725e-16	9.3441e-18	TRUE		45	tono46	120.455	27.7798	2.1164	2.7054e-07	9.4327e-09	TRUE
46	miR5300	262.167	27.7798	3.2384	3.5184e-30	1.9558e-31	TRUE		46	tono47	63.7704	194.459	-1.6085	1.1659e-35	6.7355e-37	TRUE
47	miR5301	2650.01	500.037	2.4059	9.372e-171	9.6884e-172	TRUE		47	tono48	141.712	0	8.1468	1.1885e-26	6.3092e-28	TRUE
48	miR5303	56.6848	0	6.8249	3.013e-12	1.1528e-13	TRUE		48	tono50	7.0856	0	3.8249	0.036046	0.00099253	TRUE
49	miR5303f	0	27.7798	-5.796	2.7735e-10	1.0151e-11	TRUE		49	tono51	162.969	666.716	-2.0325	4.5596e-141	4.2647e-142	TRUE
50	miR5303g	70.856	333.358	-2.2341	1.6874e-76	1.2125e-77	TRUE		50	tono52	999.07	416.698	1.2616	2.1361e-10	7.9162e-12	TRUE
51	miR5303h	120.455	333.358	-1.4686	8.9267e-56	5.8445e-57	TRUE		51	tono53	106.284	166.679	-0.64915	5.139e-16	2.1785e-17	FALSE
52	miR5303j	63.7704	250.019	-1.9711	7.1437e-53	4.5262e-54	TRUE		52	tono54	1048.67	13028.7	-3.6351	0	0	TRUE
53	miR5304	77.9416	27.7798	1.4884	0.013271	0.00039494	TRUE		53	tono55	1672.2	24612.9	-3.8796	0	0	TRUE
54	miR6022	191474	5917.11	5.0161	0	0	TRUE		54	tono56	14.1712	0	4.8249	0.00094449	2.8687e-05	TRUE
55	miR6023	155.883	27.7798	2.4884	2.7506e-12	1.0878e-13	TRUE		55	tono57	63.7704	0	6.9948	1.5023e-13	6.0219e-15	TRUE
56	miR6024	2990.12	27.7798	6.75	0	0	TRUE		56	tono58	3238.12	12195.4	-1.9131	0	0	TRUE
57	miR6024-3p	35.428	0	6.1468	3.5881e-08	1.2736e-09	TRUE		57	tono59	290.51	194.459	0.57912	0.16369	0.0044245	FALSE
58	miR6026	2175.28	250.019	3.1211	2.1795e-224	2.2933e-225	TRUE		58	tono60	52192.5	30530	0.77361	0.17527	0.0047158	FALSE
59	miR6027	1034.5	194.459	2.4114	4.1597e-68	2.8174e-69	TRUE		59	tono61	4485.18	444.477	3.335	0	0	TRUE
60	miR7997a	49.5992	833.395	-4.0706	1.4502e-258	1.6123e-259	TRUE		60	tono62	63.7704	0	6.9948	1.5023e-13	6.0219e-15	TRUE
61	miR7997c	141.712	3805.84	-4.7472	0	0	TRUE		61	tono63	99.1984	55.5597	0.83628	0.74404	0.019145	FALSE
62	miR8007a-5p	7.0856	0	3.8249	0.036046	0.00099253	TRUE		62	tono64	42.5136	0	6.4099	1.4612e-09	5.2183e-11	TRUE
63	miR8021	7.0856	0	3.8249	0.036046	0.00099253	TRUE		63	tono65	42.5136	0	6.4099	1.4612e-09	5.2183e-11	TRUE
64	miR8039	0	83.3395	-7.3809	6.1192e-25	3.1084e-26	TRUE		64	tono66	198.397	111.119	0.83628	0.64425	0.016797	FALSE
									65	tono67	120.455	1444.55	-3.5841	0	0	TRUE
									66	tono68	42.5136	27.7798	0.61389	0.66871	0.017282	FALSE
									67	tono69	3897.08	83.3395	5.5472	0	0	TRUE
									68	tono70	42.5136	0	6.4099	1.4612e-09	5.2183e-11	TRUE
									69	tono71	49.5992	0	6.6322	6.4169e-11	2.3931e-12	TRUE
									70	tono72	14.1712	83.3395	-2.556	3.2057e-22	1.5611e-23	TRUE
									71	tono73	21.2568	0	5.4099	2.8398e-05	9.3483e-07	TRUE
									72	tono74	1325.01	250.019	2.4059	2.5868e-86	1.9795e-87	TRUE
									73	tono75	162.969	0	8.3485	6.0599e-30	3.2759e-31	TRUE
									74	tono76	113.37	0	7.8249	4.2301e-22	1.994e-23	TRUE
									75	tono77	92.1128	83.3395	0.1444	0.0040459	0.00012102	FALSE
									76	tono78	488.906	111.119	2.1374	1.0162e-25	5.2991e-27	TRUE
									77	tono79	14.1712	0	4.8249	0.00094449	2.8687e-05	TRUE
									78	tono80	63.7704	0	6.9948	1.5023e-13	6.0219e-15	TRUE
									79	tono81	325.938	0	9.3485	7.6412e-53	4.79e-54	TRUE
									80	tono82	786.502	27.7798	4.8233	5.6927e-134	5.1606e-135	TRUE
									81	tono83	630.618	5389.29	-3.0953	0	0	TRUE
									82	tono84	7.0856	83.3395	-3.556	2.6962e-26	1.4185e-27	TRUE
									83	tono85	113.37	0	7.8249	4.2301e-22	1.994e-23	TRUE
									84	tono86	148.798	11389.7	-6.2582	0	0	TRUE
									85	tono87	1665.12	16445.7	-3.304	0	0	TRUE
									86	tono88	21.2568	0	5.4099	2.8398e-05	9.3483e-07	TRUE
									87	tono89	19435.8	14640	0.4088	1.2915e-116	1.1191e-117	FALSE
									88	tono90	1898.94	555.597	1.7731	5.6449e-59	3.7373e-60	TRUE
									89	tono91	85.0272	14390	-7.4029	0	0	TRUE
									90	tono92	21.2568	0	5.4099	2.8398e-05	9.3483e-07	TRUE
									91	tono93	0	361.138	-9.4964	2.0449e-78	1.4876e-79	TRUE
									92	tono94	2012.31	111.119	4.1787	7.6377e-301	8.6547e-302	TRUE
									93	tono95	4435.59	3278.02	0.4363	1.6135e-23	8.0573e-25	FALSE
									94	tono96	495.992	0	9.9542	5.9882e-74	4.2006e-75	TRUE
									95	tono97	162.969	444.477	-1.4475	6.3334e-73	4.3395e-74	TRUE
									96	tono98	5987.33	28946.6	-2.2734	0	0	TRUE
									97	tono99	24870.5	3278.02	2.9235	0	0	TRUE
									98	tono100	999.07	10584.1	-3.4052	0	0	TRUE
									99	tono101	26528.5	3889.18	2.77	0	0	TRUE
									100	tono102	2494.13	11612	-2.219	0	0	TRUE
									101	tono103	290.51	27.7798	3.3865	2.2576e-35	1.2915e-36	TRUE
									102	tono104	545.591	0	10.092	9.5854e-80	7.0602e-81	TRUE
									103	tono106	14.1712	27.7798	-0.97108	0.00012037	3.8971e-06	FALSE
									104	tono108	17791.9	2444.63	2.8635	0	0	TRUE
									105	tono109	79592.5	95673.8	-0.26549	0	0	FALSE
									106	tono110	1707.63	27.7798	5.9418	0	0	TRUE
									107	tono111	403.879	944.515	-1.2256	8.4113e-134	7.5096e-135	TRUE
									108	tono112	92.1128	166.679	-0.8556	2.9892e-19	1.3549e-20	FALSE
									109	tono114	7.0856	0	3.8249	0.036046	0.00099253	TRUE
									110	tono115	94869.1	9472.93	3.3241	0	0	TRUE
									111	tono117	28.3424	0	5.8249	9.6028e-07	3.2898e-08	TRUE
									112	tono119	14.1712	0	4.8249	0.00094449	2.8687e-05	TRUE
									113	tono121	14.1712	0	4.8249	0.00094449	2.8687e-05	TRUE
									114	tono122	56.6848	0	6.8249	3.013e-12	1.1528e-13	TRUE
									115	tono123	77.9416	0	7.2843	4.3764e-16	1.8687e-17	TRUE
									116	tono124	7.0856	0	3.8249	0.036046	0.00099253	TRUE
									117	tono125	99.1984	0	7.6322	9.6217e-20	4.395e-21	TRUE
									118	tono126	17331.4	19001.4	-0.13272	0	0	FALSE
									119	tono127	6022.76	7222.76	-0.26213	0	0	FALSE
									120	tono128	63.7704	0	6.9948	1.5023e-13	6.0219e-15	TRUE
									121	tono129	1062.84	944.515	0.17028	1.2023e-20	5.5347e-22	FALSE
									122	tono130	1764.31	333.358	2.404	4.0105e-114	3.4248e-115	TRUE
									123	tono131	56.6848	0	6.8249	3.013e-12	1.1528e-13	TRUE
									124	tono132	92.1128	0	7.5253	1.5313e-18	6.8358e-20	TRUE
									125	tono133	48309.6	44586.6	0.1157	0	0	FALSE
									126	tono134	70962.3	2805.76	4.6606	0	0	TRUE
									127	tono135	311.766	222.239	0.48836	0.027803	0.00081914	FALSE
									128	tono136	191.311	138.899	0.46188	0.057461	0.0015748	FALSE
									129	tono137	21.2568	0	5.4099	2.8398e-05	9.3483e-07	TRUE
									130	tono138	26563.9	555.597	5.5793	0	0	TRUE
									131	tono139	205.482	166.679	0.30194	0.0018757	5.6679e-05	FALSE
									132	tono140	240.91	6639.38	-4.7845	0	0	TRUE
									133	tono141	729.817	666.716	0.13046	1.068e-16	4.6273e-18	FALSE
									134	tono142	375.537	17584.6	-5.5492	0	0	TRUE
									135	tono143	262.167	0	9.0343	2.7518e-44	1.6891e-45	TRUE
									136	tono144	63.7704	0	6.9948	1.5023e-13	6.0219e-15	TRUE
									137	tono145	55005.5	15667.8	1.8118	0	0	TRUE
									138	tono146	510.163	2222.39	-2.1231	0	0	TRUE
									139	tono147	134.626	55.5597	1.2769	0.016601	0.00049156	TRUE
									140	tono148	0	555.597	-10.118	1.1931e-108	1.0043e-109	TRUE
									141	tono149	77.9416	1305.65	-4.0662	0	0	TRUE
									142	tono150	14.1712	27.7798	-0.97108	0.00012037	3.8971e-06	FALSE
									143	tono151	4449.76	8806.21	-0.98479	0	0	FALSE
									144	tono152	5696.82	666.716	3.095	0	0	TRUE
									145	tono153	42.5136	333.358	-2.9711	1.2623e-91	1.0331e-92	TRUE
									146	tono154	70.856	583.377	-3.0415	6.2859e-161	6.1732e-162	TRUE
									147	tono155	2642.93	14556.6	-2.4615	0	0	TRUE
									148	tono156	70.856	0	7.1468	7.9095e-15	3.3054e-16	TRUE
									149	tono157	113.37	27.7798	2.0289	2.1496e-06	7.3216e-08	TRUE
									150	tono158	474.735	6639.38	-3.8059	0	0	TRUE
									151	tono159	1126.61	638.936	0.81824	0.39969	0.010561	FALSE
									152	tono160	162.969	0	8.3485	6.0599e-30	3.2759e-31	TRUE
									153	tono161	148.798	0	8.2172	9.2662e-28	4.9637e-29	TRUE
									154	tono162	70.856	0	7.1468	7.9095e-15	3.3054e-16	TRUE
									155	tono163	14.1712	0	4.8249	0.00094449	2.8687e-05	TRUE
									156	tono164	7.0856	0	3.8249	0.036046	0.00099253	TRUE
									157	tono165	3089.32	9445.15	-1.6123	0	0	TRUE
									158	tono166	1190.38	11417.5	-3.2618	0	0	TRUE
									159	tono167	14.1712	0	4.8249	0.00094449	2.8687e-05	TRUE
									160	tono168	1296.66	138.899	3.2227	3.302e-141	3.1382e-142	TRUE

## Sheet: Sheet2
Table S3 C. All differentially expressed known graft and control tomato shoot miRNAs									Table S3 D. All differentialy expressed novel shoot miRNAs
SL. No.	miRNA	SSG	SSC	log2.Fold_change.	P.value	q.value	Signature		SL. No.	miRNA	SSG	SSC	log2.Fold_change.	P.value	q.value	Signature
1	miR156a	24.4314	76.1723	-1.6405	9.2786e-08	1.0213e-07	TRUE		1	tono1	68.4079	22.4036	1.6104	1.0468e-06	1.0385e-06	TRUE
2	miR156g	547.263	457.034	0.25993	0.0080721	0.0044125	FALSE		2	tono2	63.5216	67.2108	-0.081446	0.69265	0.26504	FALSE
3	miR156a	576.581	474.957	0.27973	0.0033703	0.0020061	FALSE		3	tono3	63.5216	94.0952	-0.56687	0.011668	0.006128	FALSE
4	miR156f-5p	19.5451	8.96145	1.125	0.048459	0.023889	FALSE		4	tono5	87.953	125.46	-0.51243	0.0076689	0.0042731	FALSE
5	miR156h-3p	9.77256	13.4422	-0.45996	0.42742	0.17346	FALSE		5	tono6	4.88628	4.48072	0.125	0.90994	0.32211	FALSE
6	miR159	165015	182047	-0.14172	1.6914e-282	1.9416e-281	FALSE		6	tono7	175.906	295.728	-0.74946	1.3167e-08	1.6278e-08	FALSE
7	miR160a	258.973	286.766	-0.14707	0.18077	0.080699	FALSE		7	tono8	747.601	1290.45	-0.78753	3.1637e-35	8.2007e-35	FALSE
8	miR162	20072.8	16834.1	0.25386	3.1904e-56	1.2208e-55	FALSE		8	tono9	29.3177	53.7687	-0.875	0.005799	0.0033048	FALSE
9	miR162a-5p	166.133	80.653	1.0425	6.6128e-08	7.3802e-08	TRUE		9	tono10	43.9765	76.1723	-0.79253	0.002498	0.0015207	FALSE
10	miR164a	493.514	515.283	-0.062274	0.37495	0.15611	FALSE		10	tono11	171.02	246.44	-0.52707	0.00012789	9.787e-05	FALSE
11	miR166a	50475.3	44959.6	0.16695	1.1076e-59	4.6844e-59	FALSE		11	tono12	2589.73	1102.26	1.2323	2.475e-132	1.5298e-131	TRUE
12	miR166a-5p	2936.65	1976	0.57159	1.6416e-40	4.5486e-40	FALSE		12	tono13	53.7491	40.3265	0.41451	0.18516	0.081752	FALSE
13	miR166b	51203.3	49028.1	0.062629	6.0959e-07	6.2005e-07	FALSE		13	tono14	83.0667	143.383	-0.78753	3.6845e-05	3.0523e-05	FALSE
14	miR167a	1123.84	1527.93	-0.44313	2.5546e-16	4.5617e-16	FALSE		14	tono15	190.565	215.075	-0.17456	0.17856	0.080158	FALSE
15	miR167	2570.18	4162.59	-0.69561	2.2185e-89	1.1885e-88	FALSE		15	tono16	9.77256	17.9229	-0.875	0.11119	0.051948	FALSE
16	miR168d	78.1805	71.6916	0.125	0.65093	0.25269	FALSE		16	tono17	820.895	1052.97	-0.35919	1.6569e-08	1.958e-08	FALSE
17	miR168a-3p	1646.68	1568.25	0.070398	0.30577	0.1321	FALSE		17	tono18	566.808	183.71	1.6254	1.8096e-45	5.3856e-45	TRUE
18	miR168a-5p	2120.65	2146.27	-0.017326	0.41923	0.171	FALSE		18	tono19	605.899	851.337	-0.49065	2.264e-11	3.1367e-11	FALSE
19	miR168b-3p	1275.32	1169.47	0.125	0.067473	0.032661	FALSE		19	tono20	737.828	582.494	0.34104	5.092e-05	4.0512e-05	FALSE
20	miR171a	659.648	811.011	-0.29803	2.7306e-05	2.3594e-05	FALSE		20	tono21	68.4079	35.8458	0.93236	0.0016179	0.0010318	FALSE
21	miR171b	342.04	174.748	0.96889	3.1991e-13	4.9435e-13	FALSE		21	tono22	19115.1	18957.9	0.011912	0.66191	0.25571	FALSE
22	miR171c	327.381	250.92	0.38374	0.0024243	0.0014871	FALSE		22	tono23	410.447	389.823	0.074379	0.58255	0.2306	FALSE
23	miR171d	58.6353	116.499	-0.99047	6.949e-06	6.3453e-06	FALSE		23	tono24	420.22	542.168	-0.36759	3.5743e-05	2.9918e-05	FALSE
24	miR172a	434.879	923.029	-1.0858	2.8294e-42	8.1201e-42	TRUE		24	tono25	4.88628	67.2108	-3.7819	2.2054e-15	3.7706e-15	TRUE
25	miR172j	68.4079	49.288	0.47293	0.089514	0.042311	FALSE		25	tono26	78.1805	98.5759	-0.33443	0.10524	0.049452	FALSE
26	miR172a	3977.43	9620.11	-1.2742	0	0	TRUE		26	tono27	19.5451	44.8072	-1.1969	0.0011942	0.00079307	TRUE
27	miR172c-3p	48.8628	40.3265	0.27701	0.39823	0.16326	FALSE		27	tono28	381.13	394.304	-0.049025	0.5157	0.20514	FALSE
28	miR172d-3p	92.8393	94.0952	-0.019385	0.85821	0.31331	FALSE		28	tono29	97.7256	125.46	-0.36042	0.050764	0.024873	FALSE
29	miR1916	14.6588	8.96145	0.70997	0.2511	0.10907	FALSE		29	tono30	283.404	345.016	-0.2838	0.0088212	0.0047573	FALSE
30	miR1917	78.1805	134.422	-0.78189	7.1492e-05	5.5774e-05	FALSE		30	tono31	78.1805	103.057	-0.39856	0.05288	0.025753	FALSE
31	miR1918	68.4079	35.8458	0.93236	0.0016179	0.0010318	FALSE		31	tono32	11316.6	9951.69	0.18543	2.1953e-17	4.0093e-17	FALSE
32	miR1919a	371.357	197.152	0.9135	5.2647e-13	7.6918e-13	FALSE		32	tono33	53.7491	94.0952	-0.80788	0.00063767	0.00044173	FALSE
33	miR1919-5p	1050.55	1079.85	-0.039692	0.3532	0.14937	FALSE		33	tono34	53.7491	49.288	0.125	0.70754	0.26945	FALSE
34	miR319a	35396.2	15812.5	1.1625	0	0	TRUE		34	tono35	53.7491	17.9229	1.5844	1.8983e-05	1.658e-05	TRUE
35	miR319	781.805	309.17	1.3384	1.0666e-46	3.4281e-46	TRUE		35	tono36	78.1805	13.4422	2.54	1.9587e-12	2.8106e-12	TRUE
36	miR319b	5961.26	3459.12	0.78521	3.4874e-142	2.3352e-141	FALSE		36	tono37	29.3177	26.8843	0.125	0.78172	0.29217	FALSE
37	miR394	3044.15	3320.22	-0.12524	7.0812e-05	5.5774e-05	FALSE		37	tono38	107.498	71.6916	0.58444	0.0093246	0.0049952	FALSE
38	miR395a	635.216	147.864	2.103	1.4084e-71	6.6573e-71	TRUE		38	tono39	78.1805	94.0952	-0.26731	0.19477	0.085525	FALSE
39	miR397	4.88628	4.48072	0.125	0.90994	0.32211	FALSE		39	tono40	43.9765	4.48072	3.2949	1.776e-09	2.2653e-09	TRUE
40	miR398a-3p	122.157	13.4422	3.1839	5.2389e-23	1.0268e-22	TRUE		40	tono41	43.9765	4.48072	3.2949	1.776e-09	2.2653e-09	TRUE
41	miR398b-3p	14.6588	13.4422	0.125	0.84467	0.31278	FALSE		41	tono42	73.2942	80.653	-0.13803	0.50161	0.20053	FALSE
42	miR399	24.4314	17.9229	0.44693	0.33655	0.14309	FALSE		42	tono43	29.3177	35.8458	-0.29003	0.38951	0.16051	FALSE
43	miR4376	5506.84	3727.96	0.56284	1.7599e-72	8.8387e-72	FALSE		43	tono44	34.204	80.653	-1.2376	8.1511e-06	7.1977e-06	TRUE
44	miR482a	4641.97	5668.11	-0.28813	4.0458e-27	9.0306e-27	FALSE		44	tono45	19.5451	4.48072	2.125	0.0015845	0.0010268	TRUE
45	miR482b	5223.43	5488.89	-0.071515	0.0012357	0.00081389	FALSE		45	tono46	14.6588	8.96145	0.70997	0.2511	0.10907	FALSE
46	miR482c	522.832	604.898	-0.21034	0.0078486	0.0043197	FALSE		46	tono47	34.204	31.3651	0.125	0.76473	0.28715	FALSE
47	miR482c	1187.37	1052.97	0.1733	0.011037	0.0058735	FALSE		47	tono49	9.77256	22.4036	-1.1969	0.021952	0.011381	FALSE
48	miR530	395.789	461.514	-0.22165	0.015016	0.0078351	FALSE		48	tono50	78.1805	44.8072	0.80308	0.0030843	0.0018495	FALSE
49	miR5300	752.487	855.818	-0.18564	0.0046118	0.0026854	FALSE		49	tono51	92.8393	98.5759	-0.086499	0.61531	0.24237	FALSE
50	miR5301	2223.26	3239.56	-0.54312	3.1396e-46	9.7032e-46	FALSE		50	tono52	874.644	716.916	0.28689	0.00021075	0.00015827	FALSE
51	miR5302	4.88628	4.48072	0.125	0.90994	0.32211	FALSE		51	tono53	161.247	125.46	0.36204	0.044498	0.022072	FALSE
52	miR5303	29.3177	53.7687	-0.875	0.005799	0.0033048	FALSE		52	tono54	1744.4	2787.01	-0.67599	1.3404e-57	5.3853e-57	FALSE
53	miR5303f	4.88628	4.48072	0.125	0.90994	0.32211	FALSE		53	tono55	5150.14	5421.68	-0.074128	0.00095853	0.00064725	FALSE
54	miR5303g	34.204	31.3651	0.125	0.76473	0.28715	FALSE		54	tono57	19.5451	49.288	-1.3344	0.00022087	0.00016282	TRUE
55	miR5303h	48.8628	35.8458	0.44693	0.17412	0.078604	FALSE		55	tono58	3391.08	3822.06	-0.17261	1.8564e-08	2.1619e-08	FALSE
56	miR5303j	29.3177	31.3651	-0.097388	0.75482	0.2861	FALSE		56	tono59	244.314	219.555	0.15415	0.31091	0.1336	FALSE
57	miR5304	117.271	67.2108	0.80308	0.00028971	0.00021163	FALSE		57	tono60	5550.81	2477.84	1.1636	4.51e-257	4.5301e-256	TRUE
58	miR6022	7163.29	11318.3	-0.65996	2.1832e-220	1.7543e-219	FALSE		58	tono61	3171.2	3987.84	-0.33058	1.6825e-24	3.4665e-24	FALSE
59	miR6023	39.0902	17.9229	1.125	0.0052592	0.0030403	TRUE		59	tono62	151.475	259.882	-0.77878	3.7208e-08	4.2713e-08	FALSE
60	miR6024	3620.73	4704.76	-0.37784	7.4585e-36	1.9978e-35	FALSE		60	tono63	97.7256	94.0952	0.054615	0.86169	0.31331	FALSE
61	miR6024-3p	63.5216	22.4036	1.5035	7.7805e-06	7.0248e-06	TRUE		61	tono64	83.0667	183.71	-1.1451	2.3258e-10	3.1148e-10	TRUE
62	miR6026	522.832	452.553	0.20826	0.039997	0.020471	FALSE		62	tono65	24.4314	40.3265	-0.72299	0.041784	0.021251	FALSE
63	miR6027	1807.92	2531.61	-0.48572	2.6704e-30	6.3111e-30	FALSE		63	tono66	234.541	318.131	-0.43978	0.00020612	0.00015625	FALSE
64	miR7997a	24.4314	13.4422	0.86197	0.078356	0.037478	FALSE		64	tono67	171.02	277.805	-0.69991	2.0166e-07	2.1322e-07	FALSE
65	miR7997c	107.498	103.057	0.060874	0.83054	0.30897	FALSE		65	tono68	117.271	165.787	-0.49949	0.002726	0.001647	FALSE
66	miR8021	19.5451	0	5.2887	4.9397e-06	4.6698e-06	TRUE		66	tono69	2457.8	2836.3	-0.20664	1.4027e-08	1.6824e-08	FALSE
									67	tono70	107.498	161.306	-0.58549	0.00068309	0.00046914	FALSE
									68	tono71	175.906	161.306	0.125	0.49731	0.19981	FALSE
									69	tono72	488.628	331.574	0.55941	1.0272e-07	1.1154e-07	FALSE
									70	tono73	73.2942	129.941	-0.82609	4.3372e-05	3.5204e-05	FALSE
									71	tono74	1148.28	1142.58	0.0071682	0.8532	0.31331	FALSE
									72	tono75	156.361	259.882	-0.73298	1.707e-07	1.8289e-07	FALSE
									73	tono76	24.4314	8.96145	1.4469	0.0070708	0.0040013	TRUE
									74	tono77	92.8393	120.98	-0.38196	0.043406	0.021937	FALSE
									75	tono78	542.377	537.687	0.01253	0.94744	0.33245	FALSE
									76	tono79	4485.6	2540.57	0.82015	8.6481e-116	4.9637e-115	FALSE
									77	tono80	175.906	241.959	-0.45996	0.00075885	0.00051676	FALSE
									78	tono81	390.902	398.784	-0.028801	0.64626	0.25233	FALSE
									79	tono82	39.0902	31.3651	0.31765	0.3853	0.15959	FALSE
									80	tono83	469.083	322.612	0.54004	4.5455e-07	4.7436e-07	FALSE
									81	tono84	92.8393	13.4422	2.788	7.1109e-16	1.2422e-15	TRUE
									82	tono85	561.922	224.036	1.3266	1.3299e-33	3.3396e-33	TRUE
									83	tono87	48.8628	80.653	-0.72299	0.0039906	0.0023406	FALSE
									84	tono88	10212.3	18124.5	-0.82763	0	0	FALSE
									85	tono89	3904.14	4821.26	-0.30441	1.6038e-25	3.4832e-25	FALSE
									86	tono90	43.9765	22.4036	0.973	0.0087518	0.0047517	FALSE
									87	tono91	43.9765	58.2494	-0.40551	0.13944	0.064026	FALSE
									88	tono92	5057.3	4978.08	0.022777	0.87664	0.31731	FALSE
									89	tono93	3640.28	3929.59	-0.11033	0.00010225	7.9002e-05	FALSE
									90	tono94	3019.72	3369.5	-0.15812	9.9834e-07	1.0028e-06	FALSE
									91	tono95	5961.26	3459.12	0.78521	3.4874e-142	2.3352e-141	FALSE
									92	tono96	6054.1	4462.8	0.43996	1.8487e-50	6.1898e-50	FALSE
									93	tono98	2340.53	2536.09	-0.11577	0.0011625	0.00077846	FALSE
									94	tono99	571.695	345.016	0.72858	2.1666e-13	3.4137e-13	FALSE
									95	tono100	493.514	515.283	-0.062274	0.37495	0.15611	FALSE
									96	tono101	2335.64	2213.48	0.077504	0.16609	0.075403	FALSE
									97	tono102	703.624	887.183	-0.33443	1.1641e-06	1.127e-06	FALSE
									98	tono103	654.761	766.204	-0.22676	0.001384	0.00090414	FALSE
									99	tono104	3190.74	2038.73	0.64622	1.3115e-54	4.7904e-54	FALSE
									100	tono105	786.691	457.034	0.7835	4.0611e-20	7.7698e-20	FALSE
									101	tono106	390.902	434.63	-0.15298	0.088212	0.041943	FALSE
									102	tono107	20326.9	17188.1	0.24199	1.0252e-51	3.5817e-51	FALSE
									103	tono108	165161	182209	-0.14172	8.6856e-283	1.1632e-281	FALSE
									104	tono109	166.133	300.208	-0.85362	1.6881e-10	2.2991e-10	FALSE
									105	tono110	33847.3	15382.3	1.1378	0	0	TRUE
									106	tono111	552.15	331.574	0.73573	3.4627e-13	5.1527e-13	FALSE
									107	tono112	175.906	336.054	-0.93389	3.3843e-13	5.1311e-13	FALSE
									108	tono113	171.02	237.478	-0.47363	0.00061863	0.00043226	FALSE
									109	tono114	125079	115450	0.11557	1.864e-69	8.3212e-69	FALSE
									110	tono115	258.973	143.383	0.85293	1.3543e-08	1.6488e-08	FALSE
									111	tono116	29.3177	62.7301	-1.0974	0.00034206	0.00024763	TRUE
									112	tono117	14.6588	35.8458	-1.29	0.0021386	0.0013321	TRUE
									113	tono118	92.8393	94.0952	-0.019385	0.85821	0.31331	FALSE
									114	tono119	92.8393	44.8072	1.051	4.8019e-05	3.8586e-05	TRUE
									115	tono120	39.0902	58.2494	-0.57544	0.044395	0.022072	FALSE
									116	tono121	39.0902	58.2494	-0.57544	0.044395	0.022072	FALSE
									117	tono122	48.8628	22.4036	1.125	0.0018078	0.0011349	TRUE
									118	tono123	19.5451	49.288	-1.3344	0.00022087	0.00016282	TRUE
									119	tono124	122.157	170.267	-0.47907	0.0034131	0.0020166	FALSE
									120	tono125	13261.4	11502	0.20534	1.1746e-24	2.4838e-24	FALSE
									121	tono126	3659.82	2822.86	0.37462	3.5204e-23	7.0721e-23	FALSE
									122	tono127	278.518	76.1723	1.8704	6.1756e-28	1.4178e-27	TRUE
									123	tono128	698.738	564.571	0.3076	0.00037872	0.00026931	FALSE
									124	tono129	322.494	264.363	0.28676	0.02454	0.012641	FALSE
									125	tono130	39.0902	76.1723	-0.96246	0.00038363	0.00027041	FALSE
									126	tono131	34.204	40.3265	-0.23757	0.44467	0.17956	FALSE
									127	tono132	37340.9	34913.8	0.096961	8.6228e-14	1.3858e-13	FALSE
									128	tono133	10573.9	20257.3	-0.93794	0	0	FALSE
									129	tono134	1114.07	958.875	0.21643	0.0017882	0.0011314	FALSE
									130	tono135	39.0902	53.7687	-0.45996	0.11245	0.052232	FALSE
									131	tono136	9.77256	67.2108	-2.7819	3.7e-12	5.216e-12	TRUE
									132	tono137	10578.8	11107.7	-0.070387	5.3314e-06	4.9814e-06	FALSE
									133	tono138	332.267	327.093	0.022643	0.96928	0.33864	FALSE
									134	tono139	254.087	259.882	-0.032537	0.68945	0.26504	FALSE
									135	tono140	1001.69	1111.22	-0.14971	0.0074407	0.0041811	FALSE
									136	tono141	239.428	246.44	-0.041645	0.64688	0.25233	FALSE
									137	tono142	478.855	609.378	-0.34775	3.0297e-05	2.5899e-05	FALSE
									138	tono143	83.0667	125.46	-0.59489	0.0023905	0.0014776	FALSE
									139	tono144	2970.86	5990.73	-1.0119	6.9946e-237	6.2451e-236	TRUE
									140	tono145	307.836	197.152	0.64285	1.5464e-06	1.4793e-06	FALSE
									141	tono146	190.565	224.036	-0.23345	0.076068	0.036602	FALSE
									142	tono147	39.0902	8.96145	2.125	7.9268e-06	7.0773e-06	TRUE
									143	tono148	14.6588	40.3265	-1.46	0.00035331	0.00025348	TRUE
									144	tono149	3435.05	3176.83	0.11274	0.0077108	0.0042731	FALSE
									145	tono150	4084.93	4736.12	-0.2134	4.3955e-14	7.2082e-14	FALSE
									146	tono151	83.0667	26.8843	1.6275	5.8919e-08	6.6683e-08	TRUE
									147	tono153	34.204	4.48072	2.9324	5.0242e-07	5.1759e-07	TRUE
									148	tono154	1925.19	1245.64	0.62812	5.522e-32	1.3446e-31	FALSE
									149	tono155	131.93	156.825	-0.24939	0.11554	0.053356	FALSE
									150	tono156	171.02	152.345	0.16682	0.35505	0.14937	FALSE
									151	tono157	561.922	371.9	0.59546	1.4529e-09	1.9139e-09	FALSE
									152	tono158	1040.78	1088.82	-0.065098	0.18199	0.080795	FALSE
									153	tono159	175.906	259.882	-0.56305	3.0859e-05	2.6102e-05	FALSE
									154	tono160	171.02	170.267	0.0063602	0.93897	0.33093	FALSE
									155	tono161	195.451	94.0952	1.0546	3.3116e-09	4.158e-09	TRUE
									156	tono162	73.2942	129.941	-0.82609	4.3372e-05	3.5204e-05	FALSE
									157	tono163	0	58.2494	-6.8642	4.6297e-15	7.7504e-15	TRUE
									158	tono165	51164.2	49023.6	0.061659	1.0724e-06	1.0509e-06	FALSE
									159	tono166	679.193	385.342	0.81768	7.7181e-19	1.4423e-18	FALSE
									160	tono167	48.8628	76.1723	-0.64053	0.011657	0.006128	FALSE
									161	tono168	1314.41	1536.89	-0.2256	6.474e-06	5.9795e-06	FALSE
