# Supplementary material for: Comparative Profiling of miRNAs and Target Gene Identification in Distant-Grafting between Tomato and Lycium (Goji Berry)
Source: Front Plant Sci. 2016 Oct 18;7:1475. doi: 10.3389/fpls.2016.01475 (PMC5067468; doi:10.3389/fpls.2016.01475)
Supplement: Table S4 — Differentially expressed miRNAs and their corresponding genes in grafted tomato. [file Table4.XLSX]

## Sheet: Sheet1
Table S4: Differentially expressed miRNAs and their corresponding genes in grafted tomato
Sl No.	miRNAs	Gene id	Sl No.	miRNAs	Gene id		Sl No.	miRNAs	Gene id		Sl No.	miRNAs	Gene id		Sl No.	miRNAs	Gene id		Sl No.	miRNAs	Gene id		Sl No.	miRNAs	Gene id		Sl No.	miRNAs	Gene id		Sl No.	miRNAs	Gene id	Sl No.	miRNAs	Gene id	Sl No.	miRNAs	Gene id		Sl No.	miRNAs	Gene id		Sl No.	miRNAs	Gene id
1	tono50	comp36814_c0	501	sly-miR171b	comp48066_c0		1001	sly-miR5301	comp157721_c0		1501	sly-miR5303	Solyc05g053750.1		2001	sly-miR5303	Solyc12g098690.1		2501	stu-miR5303f	comp65665_c1		3001	stu-miR5303g	Solyc03g033840.2		3501	stu-miR5303h	comp61587_c0		4001	stu-miR5303h	Solyc11g067080.1	4501	stu-miR5303j	Solyc09g076030.2	5001	stu-miR7997a	Solyc03g115500.2		5501	stu-miR7997c	comp51400_c0		6001	stu-miR7997c	Solyc11g066560.1
2	tono50	Solyc07g062840.2	502	sly-miR171b	comp56126_c0		1002	sly-miR5301	comp45370_c0		1502	sly-miR5303	Solyc05g054110.2		2002	sly-miR5303	Solyc12g098720.1		2502	stu-miR5303f	comp66060_c0		3002	stu-miR5303g	Solyc03g034060.2		3502	stu-miR5303h	comp618566_c0		4002	stu-miR5303h	Solyc11g067090.1	4502	stu-miR5303j	Solyc09g090480.2	5002	stu-miR7997a	Solyc03g117540.2		5502	stu-miR7997c	comp52759_c0		6002	stu-miR7997c	Solyc11g066870.1
3	tono95	comp63721_c0	503	sly-miR171b	Solyc01g090950.2		1003	sly-miR5301	comp61204_c0		1503	sly-miR5303	Solyc05g054150.2		2003	sly-miR5303	Solyc12g098740.1		2503	stu-miR5303f	comp66327_c0		3003	stu-miR5303g	Solyc03g034230.2		3503	stu-miR5303h	comp62036_c0		4003	stu-miR5303h	Solyc11g068440.1	4503	stu-miR5303j	Solyc09g090510.2	5003	stu-miR7997a	Solyc03g118370.2		5503	stu-miR7997c	comp54874_c0		6003	stu-miR7997c	Solyc11g066900.1
4	tono95	Solyc11g027650.1	504	sly-miR171b	Solyc02g085600.1		1004	sly-miR5301	comp71227_c0		1504	sly-miR5303	Solyc05g054190.2		2004	sly-miR5303	Solyc12g098810.1		2504	stu-miR5303f	comp66505_c2		3004	stu-miR5303g	Solyc03g043660.2		3504	stu-miR5303h	comp62787_c0		4004	stu-miR5303h	Solyc11g068760.1	4504	stu-miR5303j	Solyc09g091080.2	5004	stu-miR7997a	Solyc03g118530.2		5504	stu-miR7997c	comp55730_c0		6004	stu-miR7997c	Solyc11g066950.1
5	tono97	Solyc03g121000.2	505	sly-miR171b	Solyc03g113470.1		1005	sly-miR5301	Solyc01g087420.2		1505	sly-miR5303	Solyc05g054480.2		2005	sly-miR5303	Solyc12g099070.1		2505	stu-miR5303f	comp66678_c0		3005	stu-miR5303g	Solyc03g052980.2		3505	stu-miR5303h	comp63467_c0		4005	stu-miR5303h	Solyc11g068790.1	4505	stu-miR5303j	Solyc09g091880.2	5005	stu-miR7997a	Solyc03g119290.2		5505	stu-miR7997c	comp56120_c0		6005	stu-miR7997c	Solyc11g067090.1
6	nta-miR156a	comp107093_c0	506	sly-miR171b	Solyc08g008310.2		1006	sly-miR5301	Solyc02g032960.2		1506	sly-miR5303	Solyc05g054720.2		2006	sly-miR5303	Solyc12g099110.1		2506	stu-miR5303f	comp66768_c0		3006	stu-miR5303g	Solyc03g053010.2		3506	stu-miR5303h	comp63627_c0		4006	stu-miR5303h	Solyc11g069270.1	4506	stu-miR5303j	Solyc09g092120.2	5006	stu-miR7997a	Solyc03g121820.2		5506	stu-miR7997c	comp56712_c0		6006	stu-miR7997c	Solyc11g067190.1
7	nta-miR156a	comp182673_c0	507	sly-miR171b	Solyc08g078800.1		1007	sly-miR5301	Solyc02g094500.2		1507	sly-miR5303	Solyc05g054870.2		2007	sly-miR5303	Solyc12g099160.1		2507	stu-miR5303f	comp81525_c0		3007	stu-miR5303g	Solyc03g053080.1		3507	stu-miR5303h	comp64809_c0		4007	stu-miR5303h	Solyc11g071560.1	4507	stu-miR5303j	Solyc09g092220.2	5007	stu-miR7997a	Solyc03g121930.2		5507	stu-miR7997c	comp57222_c0		6007	stu-miR7997c	Solyc11g068440.1
8	nta-miR156a	comp27804_c0	508	sly-miR171b	Solyc11g013150.1		1008	sly-miR5301	Solyc03g118680.2		1508	sly-miR5303	Solyc05g054880.2		2008	sly-miR5303	Solyc12g099860.1		2508	stu-miR5303f	Solyc01g005570.2		3008	stu-miR5303g	Solyc03g058190.2		3508	stu-miR5303h	comp64824_c2		4008	stu-miR5303h	Solyc11g071610.1	4508	stu-miR5303j	Solyc09g092550.2	5008	stu-miR7997a	Solyc04g005030.2		5508	stu-miR7997c	comp57472_c0		6008	stu-miR7997c	Solyc11g068790.1
9	nta-miR156a	comp29052_c0	509	sly-miR171c	comp389872_c0		1009	sly-miR5301	Solyc04g008680.2		1509	sly-miR5303	Solyc05g055060.2		2009	sly-miR5303	Solyc12g099930.1		2509	stu-miR5303f	Solyc01g005580.2		3009	stu-miR5303g	Solyc03g062720.2		3509	stu-miR5303h	comp64824_c3		4009	stu-miR5303h	Solyc11g071620.1	4509	stu-miR5303j	Solyc09g097870.2	5009	stu-miR7997a	Solyc04g005520.2		5509	stu-miR7997c	comp58375_c0		6009	stu-miR7997c	Solyc11g069460.1
10	nta-miR156a	comp32995_c0	510	sly-miR171c	Solyc03g121740.1		1010	sly-miR5301	Solyc04g008730.2		1510	sly-miR5303	Solyc05g055100.1		2010	sly-miR5303	Solyc12g100140.1		2510	stu-miR5303f	Solyc01g005950.2		3010	stu-miR5303g	Solyc03g095370.2		3510	stu-miR5303h	comp65326_c1		4010	stu-miR5303h	Solyc12g006160.1	4510	stu-miR5303j	Solyc09g097930.2	5010	stu-miR7997a	Solyc04g007510.2		5510	stu-miR7997c	comp61237_c0		6010	stu-miR7997c	Solyc11g070110.1
11	nta-miR156a	comp33248_c0	511	sly-miR171c	Solyc10g038000.1		1011	sly-miR5301	Solyc04g040110.2		1511	sly-miR5303	Solyc05g055200.2		2011	sly-miR5304	comp58206_c0		2511	stu-miR5303f	Solyc01g006260.2		3011	stu-miR5303g	Solyc03g097200.2		3511	stu-miR5303h	comp65709_c0		4011	stu-miR5303h	Solyc12g006410.1	4511	stu-miR5303j	Solyc09g098090.2	5011	stu-miR7997a	Solyc04g007530.2		5511	stu-miR7997c	comp61923_c1		6011	stu-miR7997c	Solyc11g071220.1
12	nta-miR156a	comp34199_c0	512	sly-miR171c	Solyc11g013300.1		1012	sly-miR5301	Solyc04g050150.2		1512	sly-miR5303	Solyc05g055240.2		2012	sly-miR5304	Solyc07g022880.2		2512	stu-miR5303f	Solyc01g006280.2		3012	stu-miR5303g	Solyc03g097780.2		3512	stu-miR5303h	comp66360_c1		4012	stu-miR5303h	Solyc12g006530.1	4512	stu-miR5303j	Solyc09g098270.2	5012	stu-miR7997a	Solyc04g007710.2		5512	stu-miR7997c	comp62478_c0		6012	stu-miR7997c	Solyc11g071560.1
13	nta-miR156a	comp35291_c0	513	sly-miR171d	comp45989_c0		1013	sly-miR5301	Solyc04g056410.2		1513	sly-miR5303	Solyc05g055480.2		2013	sly-miR6022	comp264907_c0		2513	stu-miR5303f	Solyc01g006560.2		3013	stu-miR5303g	Solyc03g097860.1		3513	stu-miR5303h	comp66505_c1		4013	stu-miR5303h	Solyc12g006810.1	4513	stu-miR5303j	Solyc10g005080.2	5013	stu-miR7997a	Solyc04g008400.1		5513	stu-miR7997c	comp62787_c0		6013	stu-miR7997c	Solyc11g072480.1
14	nta-miR156a	comp48536_c0	514	sly-miR171d	comp48066_c0		1014	sly-miR5301	Solyc05g043320.1		1514	sly-miR5303	Solyc05g055510.2		2014	sly-miR6022	comp33811_c0		2514	stu-miR5303f	Solyc01g006640.1		3014	stu-miR5303g	Solyc03g098230.2		3514	stu-miR5303h	comp66505_c2		4014	stu-miR5303h	Solyc12g007230.1	4514	stu-miR5303j	Solyc10g005330.2	5014	stu-miR7997a	Solyc04g008480.1		5514	stu-miR7997c	comp63907_c0		6014	stu-miR7997c	Solyc11g073130.1
15	nta-miR156a	comp49188_c0	515	sly-miR171d	comp56126_c0		1015	sly-miR5301	Solyc06g084590.2		1515	sly-miR5303	Solyc05g055630.2		2015	sly-miR6022	comp50819_c0		2515	stu-miR5303f	Solyc01g006730.2		3015	stu-miR5303g	Solyc03g112910.2		3515	stu-miR5303h	comp66536_c0		4015	stu-miR5303h	Solyc12g008630.1	4515	stu-miR5303j	Solyc10g005530.2	5015	stu-miR7997a	Solyc04g009310.2		5515	stu-miR7997c	comp64500_c0		6015	stu-miR7997c	Solyc12g005150.1
16	nta-miR156a	comp51519_c0	516	sly-miR171d	Solyc01g090950.2		1016	sly-miR5301	Solyc07g063330.2		1516	sly-miR5303	Solyc05g055690.1		2016	sly-miR6022	comp66776_c0		2516	stu-miR5303f	Solyc01g007070.2		3016	stu-miR5303g	Solyc03g116870.2		3516	stu-miR5303h	comp66768_c0		4016	stu-miR5303h	Solyc12g008690.1	4516	stu-miR5303j	Solyc10g005750.2	5016	stu-miR7997a	Solyc04g009370.2		5516	stu-miR7997c	comp64718_c0		6016	stu-miR7997c	Solyc12g006450.1
17	nta-miR156a	comp51682_c0	517	sly-miR171d	Solyc02g079100.2		1017	sly-miR5301	Solyc07g063350.2		1517	sly-miR5303	Solyc05g055700.2		2017	sly-miR6022	Solyc01g005720.2		2517	stu-miR5303f	Solyc01g007780.2		3017	stu-miR5303g	Solyc03g116880.2		3517	stu-miR5303h	comp66830_c0		4017	stu-miR5303h	Solyc12g008790.1	4517	stu-miR5303j	Solyc10g005820.1	5017	stu-miR7997a	Solyc04g009530.2		5517	stu-miR7997c	comp64809_c0		6017	stu-miR7997c	Solyc12g006790.1
18	nta-miR156a	comp51884_c0	518	sly-miR171d	Solyc08g078800.1		1018	sly-miR5301	Solyc08g075510.2		1518	sly-miR5303	Solyc05g055740.2		2018	sly-miR6022	Solyc01g005730.2		2518	stu-miR5303f	Solyc01g008470.2		3018	stu-miR5303g	Solyc03g118900.1		3518	stu-miR5303h	comp73286_c0		4018	stu-miR5303h	Solyc12g008860.1	4518	stu-miR5303j	Solyc10g005840.2	5018	stu-miR7997a	Solyc04g011670.2		5518	stu-miR7997c	comp64824_c0		6018	stu-miR7997c	Solyc12g006840.1
19	nta-miR156a	comp52278_c0	519	sly-miR171d	Solyc11g013150.1		1019	sly-miR5301	Solyc09g007390.2		1519	sly-miR5303	Solyc05g055810.2		2019	sly-miR6022	Solyc01g005760.2		2519	stu-miR5303f	Solyc01g009610.2		3019	stu-miR5303g	Solyc03g119060.2		3519	stu-miR5303h	comp733_c0		4019	stu-miR5303h	Solyc12g008980.1	4519	stu-miR5303j	Solyc10g006110.2	5019	stu-miR7997a	Solyc04g012030.2		5519	stu-miR7997c	comp65247_c1		6019	stu-miR7997c	Solyc12g007010.1
20	nta-miR156a	comp54200_c0	520	sly-miR172a	comp18783_c0		1020	sly-miR5301	Solyc09g065650.2		1520	sly-miR5303	Solyc05g055820.2		2020	sly-miR6022	Solyc01g005780.1		2520	stu-miR5303f	Solyc01g009680.2		3020	stu-miR5303g	Solyc03g119090.2		3520	stu-miR5303h	comp74356_c0		4020	stu-miR5303h	Solyc12g009020.1	4520	stu-miR5303j	Solyc10g006120.1	5020	stu-miR7997a	Solyc04g012040.2		5520	stu-miR7997c	comp654580_c0		6020	stu-miR7997c	Solyc12g007120.1
21	nta-miR156a	comp54887_c0	521	sly-miR172a	comp258602_c0		1021	sly-miR5302	comp28262_c0		1521	sly-miR5303	Solyc05g055830.2		2021	sly-miR6022	Solyc01g005870.1		2521	stu-miR5303f	Solyc01g010780.2		3021	stu-miR5303g	Solyc03g119290.2		3521	stu-miR5303h	comp81525_c0		4021	stu-miR5303h	Solyc12g009250.1	4521	stu-miR5303j	Solyc10g006190.2	5021	stu-miR7997a	Solyc04g012170.2		5521	stu-miR7997c	comp65665_c1		6021	stu-miR7997c	Solyc12g007140.1
22	nta-miR156a	comp55304_c0	522	sly-miR172a	comp31999_c0		1022	sly-miR5302	comp311163_c0		1522	sly-miR5303	Solyc05g055860.2		2022	sly-miR6022	Solyc01g006550.2		2522	stu-miR5303f	Solyc01g034150.2		3022	stu-miR5303g	Solyc03g120700.2		3522	stu-miR5303h	Solyc00g007080.2		4022	stu-miR5303h	Solyc12g009420.1	4522	stu-miR5303j	Solyc10g006310.2	5022	stu-miR7997a	Solyc04g015010.2		5522	stu-miR7997c	comp66060_c0		6022	stu-miR7997c	Solyc12g007160.1
23	nta-miR156a	comp55398_c0	523	sly-miR172a	comp52004_c0		1023	sly-miR5302	comp66545_c0		1523	sly-miR5303	Solyc05g055910.2		2023	sly-miR6022	Solyc01g006930.2		2523	stu-miR5303f	Solyc01g044480.2		3023	stu-miR5303g	Solyc03g121820.2		3523	stu-miR5303h	Solyc00g091170.2		4023	stu-miR5303h	Solyc12g009580.1	4523	stu-miR5303j	Solyc10g006420.2	5023	stu-miR7997a	Solyc04g015110.2		5523	stu-miR7997c	comp66140_c0		6023	stu-miR7997c	Solyc12g007210.1
24	nta-miR156a	comp56003_c0	524	sly-miR172a	comp52737_c0		1024	sly-miR5302	Solyc02g091120.2		1524	sly-miR5303	Solyc05g055940.2		2024	sly-miR6022	Solyc01g008390.1		2524	stu-miR5303f	Solyc01g044490.2		3024	stu-miR5303g	Solyc03g121930.2		3524	stu-miR5303h	Solyc01g005030.2		4024	stu-miR5303h	Solyc12g009600.1	4524	stu-miR5303j	Solyc10g006530.2	5024	stu-miR7997a	Solyc04g015370.2		5524	stu-miR7997c	comp66699_c0		6024	stu-miR7997c	Solyc12g007230.1
25	nta-miR156a	comp58287_c0	525	sly-miR172a	comp52737_c2		1025	sly-miR5302	Solyc02g093630.2		1525	sly-miR5303	Solyc05g056150.2		2025	sly-miR6022	Solyc01g008410.1		2525	stu-miR5303f	Solyc01g057320.1		3025	stu-miR5303g	Solyc04g005410.1		3525	stu-miR5303h	Solyc01g005110.2		4025	stu-miR5303h	Solyc12g009790.1	4525	stu-miR5303j	Solyc10g006800.2	5025	stu-miR7997a	Solyc04g015690.2		5525	stu-miR7997c	comp676351_c0		6025	stu-miR7997c	Solyc12g008430.1
26	nta-miR156a	comp59053_c0	526	sly-miR172a	comp53297_c0		1026	sly-miR5302	Solyc06g060910.1		1526	sly-miR5303	Solyc05g056230.2		2026	sly-miR6022	Solyc01g009690.1		2526	stu-miR5303f	Solyc01g058270.2		3026	stu-miR5303g	Solyc04g006990.2		3526	stu-miR5303h	Solyc01g005610.2		4026	stu-miR5303h	Solyc12g009870.1	4526	stu-miR5303j	Solyc10g006810.2	5026	stu-miR7997a	Solyc04g016370.2		5526	stu-miR7997c	comp81525_c0		6026	stu-miR7997c	Solyc12g009210.1
27	nta-miR156a	comp59998_c0	527	sly-miR172a	comp59176_c1		1027	sly-miR5302	Solyc09g064850.2		1527	sly-miR5303	Solyc05g056340.2		2027	sly-miR6022	Solyc01g009700.1		2527	stu-miR5303f	Solyc01g060140.2		3027	stu-miR5303g	Solyc04g007400.2		3527	stu-miR5303h	Solyc01g005910.2		4027	stu-miR5303h	Solyc12g011160.1	4527	stu-miR5303j	Solyc10g006900.2	5027	stu-miR7997a	Solyc04g028560.2		5527	stu-miR7997c	Solyc01g005120.2		6027	stu-miR7997c	Solyc12g009420.1
28	nta-miR156a	comp60056_c0	528	sly-miR172a	comp59787_c0		1028	sly-miR5302	Solyc09g098500.2		1528	sly-miR5303	Solyc05g056360.1		2028	sly-miR6022	Solyc01g009930.1		2528	stu-miR5303f	Solyc01g067280.2		3028	stu-miR5303g	Solyc04g007530.2		3528	stu-miR5303h	Solyc01g005940.2		4028	stu-miR5303h	Solyc12g013840.1	4528	stu-miR5303j	Solyc10g007040.2	5028	stu-miR7997a	Solyc04g028570.1		5528	stu-miR7997c	Solyc01g005170.1		6028	stu-miR7997c	Solyc12g009740.1
29	nta-miR156a	comp60176_c0	529	sly-miR172a	comp61995_c0		1029	sly-miR5302	Solyc11g012720.1		1529	sly-miR5303	Solyc05g056370.2		2029	sly-miR6022	Solyc01g014160.1		2529	stu-miR5303f	Solyc01g067620.2		3029	stu-miR5303g	Solyc04g007830.2		3529	stu-miR5303h	Solyc01g005950.2		4029	stu-miR5303h	Solyc12g013980.1	4529	stu-miR5303j	Solyc10g007590.2	5029	stu-miR7997a	Solyc04g040160.2		5529	stu-miR7997c	Solyc01g005910.2		6029	stu-miR7997c	Solyc12g009760.1
30	nta-miR156a	comp63536_c0	530	sly-miR172a	comp62513_c1		1030	sly-miR5303	comp102858_c0		1530	sly-miR5303	Solyc06g005140.2		2030	sly-miR6022	Solyc01g016370.1		2530	stu-miR5303f	Solyc01g080530.2		3030	stu-miR5303g	Solyc04g008400.1		3530	stu-miR5303h	Solyc01g005970.2		4030	stu-miR5303h	Solyc12g014010.1	4530	stu-miR5303j	Solyc10g007690.2	5030	stu-miR7997a	Solyc04g045480.2		5530	stu-miR7997c	Solyc01g005930.2		6030	stu-miR7997c	Solyc12g009870.1
31	nta-miR156a	comp65179_c0	531	sly-miR172a	comp63537_c0		1031	sly-miR5303	comp108377_c0		1531	sly-miR5303	Solyc06g005520.2		2031	sly-miR6022	Solyc02g087840.2		2531	stu-miR5303f	Solyc01g080620.2		3031	stu-miR5303g	Solyc04g008680.2		3531	stu-miR5303h	Solyc01g006220.2		4031	stu-miR5303h	Solyc12g014060.1	4531	stu-miR5303j	Solyc10g007790.2	5031	stu-miR7997a	Solyc04g050040.2		5531	stu-miR7997c	Solyc01g005950.2		6031	stu-miR7997c	Solyc12g009900.1
32	nta-miR156a	comp65192_c0	532	sly-miR172a	comp63543_c0		1032	sly-miR5303	comp13167_c0		1532	sly-miR5303	Solyc06g005570.2		2032	sly-miR6022	Solyc02g093980.2		2532	stu-miR5303f	Solyc01g080930.2		3032	stu-miR5303g	Solyc04g009310.2		3532	stu-miR5303h	Solyc01g006540.2		4032	stu-miR5303h	Solyc12g015850.1	4532	stu-miR5303j	Solyc10g008470.2	5032	stu-miR7997a	Solyc04g051120.2		5532	stu-miR7997c	Solyc01g005970.2		6032	stu-miR7997c	Solyc12g010010.1
33	nta-miR156a	comp66410_c0	533	sly-miR172a	comp656220_c0		1033	sly-miR5303	comp131788_c0		1533	sly-miR5303	Solyc06g005990.2		2033	sly-miR6022	Solyc03g082780.1		2533	stu-miR5303f	Solyc01g081050.2		3033	stu-miR5303g	Solyc04g009340.2		3533	stu-miR5303h	Solyc01g006560.2		4033	stu-miR5303h	Solyc12g019460.1	4533	stu-miR5303j	Solyc10g009210.2	5033	stu-miR7997a	Solyc04g051490.2		5533	stu-miR7997c	Solyc01g006260.2		6033	stu-miR7997c	Solyc12g010200.1
34	nta-miR156a	comp86432_c0	534	sly-miR172a	Solyc01g090460.2		1034	sly-miR5303	comp13520_c0		1534	sly-miR5303	Solyc06g006110.2		2034	sly-miR6022	Solyc03g110920.2		2534	stu-miR5303f	Solyc01g081570.2		3034	stu-miR5303g	Solyc04g009790.2		3534	stu-miR5303h	Solyc01g006580.2		4034	stu-miR5303h	Solyc12g036300.1	4534	stu-miR5303j	Solyc10g012240.2	5034	stu-miR7997a	Solyc04g051700.2		5534	stu-miR7997c	Solyc01g006310.2		6034	stu-miR7997c	Solyc12g010230.1
35	nta-miR156a	comp90295_c0	535	sly-miR172a	Solyc01g090470.2		1035	sly-miR5303	comp14091_c0		1535	sly-miR5303	Solyc06g007180.2		2035	sly-miR6022	Solyc06g051020.2		2535	stu-miR5303f	Solyc01g086750.2		3035	stu-miR5303g	Solyc04g009810.2		3535	stu-miR5303h	Solyc01g006640.1		4035	stu-miR5303h	Solyc12g038160.1	4535	stu-miR5303j	Solyc10g017490.1	5035	stu-miR7997a	Solyc04g054200.2		5535	stu-miR7997c	Solyc01g006560.2		6035	stu-miR7997c	Solyc12g010330.1
36	nta-miR156a	comp95664_c0	536	sly-miR172a	Solyc02g064960.2		1036	sly-miR5303	comp145801_c0		1536	sly-miR5303	Solyc06g007340.2		2036	sly-miR6022	Solyc09g018230.1		2536	stu-miR5303f	Solyc01g087060.2		3036	stu-miR5303g	Solyc04g011900.2		3536	stu-miR5303h	Solyc01g006710.2		4036	stu-miR5303h	Solyc12g044440.1	4536	stu-miR5303j	Solyc10g017550.2	5036	stu-miR7997a	Solyc04g054710.2		5536	stu-miR7997c	Solyc01g006640.1		6036	stu-miR7997c	Solyc12g010450.1
37	nta-miR156a	Solyc01g005600.2	537	sly-miR172a	Solyc02g087640.2		1037	sly-miR5303	comp149698_c0		1537	sly-miR5303	Solyc06g007360.2		2037	sly-miR6022	Solyc09g072970.2		2537	stu-miR5303f	Solyc01g087900.2		3037	stu-miR5303g	Solyc04g014380.2		3537	stu-miR5303h	Solyc01g006720.2		4037	stu-miR5303h	Solyc12g044640.1	4537	stu-miR5303j	Solyc10g039380.1	5037	stu-miR7997a	Solyc04g055190.2		5537	stu-miR7997c	Solyc01g006690.2		6037	stu-miR7997c	Solyc12g011120.1
38	nta-miR156a	Solyc01g008850.2	538	sly-miR172a	Solyc02g093150.2		1038	sly-miR5303	comp185568_c0		1538	sly-miR5303	Solyc06g007470.2		2038	sly-miR6022	Solyc10g012260.1		2538	stu-miR5303f	Solyc01g090850.2		3038	stu-miR5303g	Solyc04g014690.2		3538	stu-miR5303h	Solyc01g006810.2		4038	stu-miR5303h	Solyc12g049590.1	4538	stu-miR5303j	Solyc10g044840.1	5038	stu-miR7997a	Solyc04g064490.2		5538	stu-miR7997c	Solyc01g006710.2		6038	stu-miR7997c	Solyc12g013840.1
39	nta-miR156a	Solyc01g010040.2	539	sly-miR172a	Solyc02g094250.2		1039	sly-miR5303	comp188523_c0		1539	sly-miR5303	Solyc06g008600.2		2039	sly-miR6022	Solyc11g062370.1		2539	stu-miR5303f	Solyc01g094000.2		3039	stu-miR5303g	Solyc04g015350.2		3539	stu-miR5303h	Solyc01g006870.2		4039	stu-miR5303h	Solyc12g056200.1	4539	stu-miR5303j	Solyc10g045270.1	5039	stu-miR7997a	Solyc04g064560.2		5539	stu-miR7997c	Solyc01g006720.2		6039	stu-miR7997c	Solyc12g013870.1
40	nta-miR156a	Solyc01g010050.2	540	sly-miR172a	Solyc03g044300.2		1040	sly-miR5303	comp193917_c0		1540	sly-miR5303	Solyc06g008700.2		2040	sly-miR6022	Solyc11g066110.1		2540	stu-miR5303f	Solyc01g096850.2		3040	stu-miR5303g	Solyc04g015560.2		3540	stu-miR5303h	Solyc01g006930.2		4040	stu-miR5303h	Solyc12g056230.1	4540	stu-miR5303j	Solyc10g049560.1	5040	stu-miR7997a	Solyc04g070980.2		5540	stu-miR7997c	Solyc01g006730.2		6040	stu-miR7997c	Solyc12g013900.1
41	nta-miR156a	Solyc01g011100.2	541	sly-miR172a	Solyc03g095230.2		1041	sly-miR5303	comp19946_c0		1541	sly-miR5303	Solyc06g008820.2		2041	sly-miR6022	Solyc12g040740.1		2541	stu-miR5303f	Solyc01g097880.2		3041	stu-miR5303g	Solyc04g015610.2		3541	stu-miR5303h	Solyc01g006980.2		4041	stu-miR5303h	Solyc12g056270.1	4541	stu-miR5303j	Solyc10g049720.1	5041	stu-miR7997a	Solyc04g071350.2		5541	stu-miR7997c	Solyc01g007070.2		6041	stu-miR7997c	Solyc12g014490.1
42	nta-miR156a	Solyc01g068480.2	542	sly-miR172a	Solyc03g113680.2		1042	sly-miR5303	comp20890_c0		1542	sly-miR5303	Solyc06g009390.2		2042	sly-miR6022	Solyc12g099950.1		2542	stu-miR5303f	Solyc01g098110.2		3042	stu-miR5303g	Solyc04g015710.2		3542	stu-miR5303h	Solyc01g007070.2		4042	stu-miR5303h	Solyc12g056440.1	4542	stu-miR5303j	Solyc10g051300.1	5042	stu-miR7997a	Solyc04g072260.1		5542	stu-miR7997c	Solyc01g008290.2		6042	stu-miR7997c	Solyc12g015970.1
43	nta-miR156a	Solyc01g073640.2	543	sly-miR172a	Solyc03g113820.1		1043	sly-miR5303	comp21310_c0		1543	sly-miR5303	Solyc06g010100.1		2043	sly-miR6022	Solyc12g100020.1		2543	stu-miR5303f	Solyc01g103020.2		3043	stu-miR5303g	Solyc04g015750.2		3543	stu-miR5303h	Solyc01g007200.2		4043	stu-miR5303h	Solyc12g056520.1	4543	stu-miR5303j	Solyc10g062220.1	5043	stu-miR7997a	Solyc04g072910.2		5543	stu-miR7997c	Solyc01g008560.2		6043	stu-miR7997c	Solyc12g017830.1
44	nta-miR156a	Solyc01g094660.2	544	sly-miR172a	Solyc03g113840.1		1044	sly-miR5303	comp21344_c0		1544	sly-miR5303	Solyc06g034250.1		2044	sly-miR6022	Solyc12g100030.1		2544	stu-miR5303f	Solyc01g103440.2		3044	stu-miR5303g	Solyc04g016240.2		3544	stu-miR5303h	Solyc01g008110.2		4044	stu-miR5303h	Solyc12g070270.1	4544	stu-miR5303j	Solyc10g076480.1	5044	stu-miR7997a	Solyc04g074130.2		5544	stu-miR7997c	Solyc01g008700.2		6044	stu-miR7997c	Solyc12g026400.1
45	nta-miR156a	Solyc01g095890.2	545	sly-miR172a	Solyc04g049800.2		1045	sly-miR5303	comp214236_c0		1545	sly-miR5303	Solyc06g048920.2		2045	sly-miR6023	comp19181_c0		2545	stu-miR5303f	Solyc01g103490.2		3045	stu-miR5303g	Solyc04g016260.2		3545	stu-miR5303h	Solyc01g008420.2		4045	stu-miR5303h	Solyc12g088010.1	4545	stu-miR5303j	Solyc10g078250.1	5045	stu-miR7997a	Solyc04g074190.2		5545	stu-miR7997c	Solyc01g008800.1		6045	stu-miR7997c	Solyc12g035520.1
46	nta-miR156a	Solyc01g096580.2	546	sly-miR172a	Solyc05g012280.2		1046	sly-miR5303	comp22195_c0		1546	sly-miR5303	Solyc06g050310.2		2046	sly-miR6023	comp32131_c0		2546	stu-miR5303f	Solyc01g104140.2		3046	stu-miR5303g	Solyc04g016280.2		3546	stu-miR5303h	Solyc01g008550.2		4046	stu-miR5303h	Solyc12g088200.1	4546	stu-miR5303j	Solyc10g078260.1	5046	stu-miR7997a	Solyc04g074490.2		5546	stu-miR7997c	Solyc01g009230.2		6046	stu-miR7997c	Solyc12g040320.1
47	nta-miR156a	Solyc01g096590.2	547	sly-miR172a	Solyc06g048480.2		1047	sly-miR5303	comp233406_c0		1547	sly-miR5303	Solyc06g051420.2		2047	sly-miR6023	comp50753_c0		2547	stu-miR5303f	Solyc01g104540.2		3047	stu-miR5303g	Solyc04g016550.2		3547	stu-miR5303h	Solyc01g008700.2		4047	stu-miR5303h	Solyc12g088320.1	4547	stu-miR5303j	Solyc10g078340.1	5047	stu-miR7997a	Solyc04g078210.1		5547	stu-miR7997c	Solyc01g009610.2		6047	stu-miR7997c	Solyc12g040790.1
48	nta-miR156a	Solyc01g098940.2	548	sly-miR172a	Solyc06g071200.2		1048	sly-miR5303	comp23676_c0		1548	sly-miR5303	Solyc06g051760.2		2048	sly-miR6023	Solyc01g005710.2		2548	stu-miR5303f	Solyc01g105150.2		3048	stu-miR5303g	Solyc04g040110.2		3548	stu-miR5303h	Solyc01g008800.1		4048	stu-miR5303h	Solyc12g088380.1	4548	stu-miR5303j	Solyc10g078550.1	5048	stu-miR7997a	Solyc04g078480.2		5548	stu-miR7997c	Solyc01g009670.2		6048	stu-miR7997c	Solyc12g043000.1
49	nta-miR156a	Solyc01g099490.1	549	sly-miR172a	Solyc06g075510.2		1049	sly-miR5303	comp24007_c0		1549	sly-miR5303	Solyc06g051900.2		2049	sly-miR6023	Solyc01g005730.2		2549	stu-miR5303f	Solyc01g107550.2		3049	stu-miR5303g	Solyc04g040160.2		3549	stu-miR5303h	Solyc01g008900.2		4049	stu-miR5303h	Solyc12g088810.1	4549	stu-miR5303j	Solyc10g078950.1	5049	stu-miR7997a	Solyc04g078590.2		5549	stu-miR7997c	Solyc01g009680.2		6049	stu-miR7997c	Solyc12g049310.1
50	nta-miR156a	Solyc01g101070.2	550	sly-miR172a	Solyc07g063770.2		1050	sly-miR5303	comp26484_c0		1550	sly-miR5303	Solyc06g052080.2		2050	sly-miR6023	Solyc01g005760.2		2550	stu-miR5303f	Solyc01g108500.2		3050	stu-miR5303g	Solyc04g045470.2		3550	stu-miR5303h	Solyc01g009230.2		4050	stu-miR5303h	Solyc12g088910.1	4550	stu-miR5303j	Solyc10g079150.1	5050	stu-miR7997a	Solyc04g079510.1		5550	stu-miR7997c	Solyc01g010150.2		6050	stu-miR7997c	Solyc12g049590.1
51	nta-miR156a	Solyc01g105270.2	551	sly-miR172a	Solyc09g007260.2		1051	sly-miR5303	comp28291_c0		1551	sly-miR5303	Solyc06g060080.2		2051	sly-miR6023	Solyc01g005780.1		2551	stu-miR5303f	Solyc01g112250.2		3051	stu-miR5303g	Solyc04g050180.2		3551	stu-miR5303h	Solyc01g009240.2		4051	stu-miR5303h	Solyc12g089330.1	4551	stu-miR5303j	Solyc10g079750.1	5051	stu-miR7997a	Solyc04g080340.2		5551	stu-miR7997c	Solyc01g010710.2		6051	stu-miR7997c	Solyc12g055940.1
52	nta-miR156a	Solyc01g111710.2	552	sly-miR172a	Solyc09g007700.2		1052	sly-miR5303	comp28353_c0		1552	sly-miR5303	Solyc06g060110.2		2052	sly-miR6023	Solyc01g005870.1		2552	stu-miR5303f	Solyc02g032330.2		3052	stu-miR5303g	Solyc04g050570.2		3552	stu-miR5303h	Solyc01g009680.2		4052	stu-miR5303h	Solyc12g094400.1	4552	stu-miR5303j	Solyc10g079900.1	5052	stu-miR7997a	Solyc04g080550.2		5552	stu-miR7997c	Solyc01g010760.2		6052	stu-miR7997c	Solyc12g056030.1
53	nta-miR156a	Solyc02g032830.1	553	sly-miR172a	Solyc09g009300.2		1053	sly-miR5303	comp29564_c0		1553	sly-miR5303	Solyc06g060320.2		2053	sly-miR6023	Solyc01g006550.2		2553	stu-miR5303f	Solyc02g032970.2		3053	stu-miR5303g	Solyc04g051540.2		3553	stu-miR5303h	Solyc01g010150.2		4053	stu-miR5303h	Solyc12g094640.1	4553	stu-miR5303j	Solyc10g079910.1	5053	stu-miR7997a	Solyc04g081300.2		5553	stu-miR7997c	Solyc01g020440.2		6053	stu-miR7997c	Solyc12g056220.1
54	nta-miR156a	Solyc02g067380.2	554	sly-miR172a	Solyc09g014720.1		1054	sly-miR5303	comp29973_c0		1554	sly-miR5303	Solyc06g060370.2		2054	sly-miR6023	Solyc01g008600.2		2554	stu-miR5303f	Solyc02g065620.2		3054	stu-miR5303g	Solyc04g054470.2		3554	stu-miR5303h	Solyc01g010710.2		4054	stu-miR5303h	Solyc12g096380.1	4554	stu-miR5303j	Solyc10g080530.1	5054	stu-miR7997a	Solyc04g081310.2		5554	stu-miR7997c	Solyc01g034150.2		6054	stu-miR7997c	Solyc12g056230.1
55	nta-miR156a	Solyc02g071220.2	555	sly-miR172a	Solyc09g031750.2		1055	sly-miR5303	comp29973_c1		1555	sly-miR5303	Solyc06g060750.2		2055	sly-miR6023	Solyc01g008710.2		2555	stu-miR5303f	Solyc02g068440.2		3055	stu-miR5303g	Solyc04g054710.2		3555	stu-miR5303h	Solyc01g010760.2		4055	stu-miR5303h	Solyc12g096440.1	4555	stu-miR5303j	Solyc10g080570.1	5055	stu-miR7997a	Solyc04g081790.2		5555	stu-miR7997c	Solyc01g044480.2		6055	stu-miR7997c	Solyc12g056910.1
56	nta-miR156a	Solyc02g077920.2	556	sly-miR172a	Solyc09g059570.2		1056	sly-miR5303	comp30171_c0		1556	sly-miR5303	Solyc06g062770.2		2056	sly-miR6023	Solyc01g008720.1		2556	stu-miR5303f	Solyc02g069650.1		3056	stu-miR5303g	Solyc04g054930.2		3556	stu-miR5303h	Solyc01g010780.2		4056	stu-miR5303h	Solyc12g096590.1	4556	stu-miR5303j	Solyc10g081350.1	5056	stu-miR7997a	Solyc04g081930.2		5556	stu-miR7997c	Solyc01g044490.2		6056	stu-miR7997c	Solyc12g087830.1
57	nta-miR156a	Solyc02g084610.1	557	sly-miR172a	Solyc09g072670.2		1057	sly-miR5303	comp30809_c0		1557	sly-miR5303	Solyc06g064830.2		2057	sly-miR6023	Solyc01g009690.1		2557	stu-miR5303f	Solyc02g070860.2		3057	stu-miR5303g	Solyc04g055190.2		3557	stu-miR5303h	Solyc01g014850.2		4057	stu-miR5303h	Solyc12g098620.1	4557	stu-miR5303j	Solyc10g081420.1	5057	stu-miR7997a	Solyc04g081990.2		5557	stu-miR7997c	Solyc01g056520.2		6057	stu-miR7997c	Solyc12g088010.1
58	nta-miR156a	Solyc02g084760.2	558	sly-miR172a	Solyc09g075970.2		1058	sly-miR5303	comp314441_c0		1558	sly-miR5303	Solyc06g065640.2		2058	sly-miR6023	Solyc01g009700.1		2558	stu-miR5303f	Solyc02g079000.2		3058	stu-miR5303g	Solyc04g056280.2		3558	stu-miR5303h	Solyc01g034150.2		4058	stu-miR5303h	Solyc12g098640.1	4558	stu-miR5303j	Solyc10g083670.1	5058	stu-miR7997a	Solyc04g082490.2		5558	stu-miR7997c	Solyc01g058140.2		6058	stu-miR7997c	Solyc12g088200.1
59	nta-miR156a	Solyc03g005060.2	559	sly-miR172a	Solyc10g006710.2		1059	sly-miR5303	comp31786_c0		1559	sly-miR5303	Solyc06g066790.2		2059	sly-miR6023	Solyc01g014140.2		2559	stu-miR5303f	Solyc02g086540.1		3059	stu-miR5303g	Solyc04g056310.2		3559	stu-miR5303h	Solyc01g057570.2		4059	stu-miR5303h	Solyc12g098690.1	4559	stu-miR5303j	Solyc10g083830.1	5059	stu-miR7997a	Solyc05g005000.2		5559	stu-miR7997c	Solyc01g058190.2		6059	stu-miR7997c	Solyc12g088300.1
60	nta-miR156a	Solyc03g005710.1	560	sly-miR172a	Solyc10g084340.1		1060	sly-miR5303	comp319479_c0		1560	sly-miR5303	Solyc06g069450.2		2060	sly-miR6023	Solyc01g014150.1		2560	stu-miR5303f	Solyc02g093690.2		3060	stu-miR5303g	Solyc04g058080.2		3560	stu-miR5303h	Solyc01g058190.2		4060	stu-miR5303h	Solyc12g098720.1	4560	stu-miR5303j	Solyc10g083960.1	5060	stu-miR7997a	Solyc05g005250.2		5560	stu-miR7997c	Solyc01g058270.2		6060	stu-miR7997c	Solyc12g088420.1
61	nta-miR156a	Solyc03g097670.2	561	sly-miR172a	Solyc10g084650.1		1061	sly-miR5303	comp322601_c0		1561	sly-miR5303	Solyc06g071200.2		2061	sly-miR6023	Solyc01g014160.1		2561	stu-miR5303f	Solyc03g005460.2		3061	stu-miR5303g	Solyc04g058110.2		3561	stu-miR5303h	Solyc01g058270.2		4061	stu-miR5303h	Solyc12g098990.1	4561	stu-miR5303j	Solyc10g084380.1	5061	stu-miR7997a	Solyc05g005510.2		5561	stu-miR7997c	Solyc01g060050.1		6061	stu-miR7997c	Solyc12g088810.1
62	nta-miR156a	Solyc03g114850.2	562	sly-miR172a	Solyc11g072600.1		1062	sly-miR5303	comp33928_c0		1562	sly-miR5303	Solyc06g071510.2		2062	sly-miR6023	Solyc01g014930.1		2562	stu-miR5303f	Solyc03g005960.2		3062	stu-miR5303g	Solyc04g064490.2		3562	stu-miR5303h	Solyc01g066510.1		4062	stu-miR5303h	Solyc12g099110.1	4562	stu-miR5303j	Solyc10g084420.1	5062	stu-miR7997a	Solyc05g007290.1		5562	stu-miR7997c	Solyc01g060140.2		6062	stu-miR7997c	Solyc12g088910.1
63	nta-miR156a	Solyc03g117540.2	563	sly-miR172a	Solyc12g044900.1		1063	sly-miR5303	comp340874_c0		1563	sly-miR5303	Solyc06g071540.2		2063	sly-miR6023	Solyc01g017090.2		2563	stu-miR5303f	Solyc03g006770.2		3063	stu-miR5303g	Solyc04g071320.2		3563	stu-miR5303h	Solyc01g067100.2		4063	stu-miR5303h	Solyc12g099160.1	4563	stu-miR5303j	Solyc11g006490.1	5063	stu-miR7997a	Solyc05g007500.2		5563	stu-miR7997c	Solyc01g067490.2		6063	stu-miR7997c	Solyc12g088920.1
64	nta-miR156a	Solyc04g009020.2	564	sly-miR1916	comp14227_c0		1064	sly-miR5303	comp34857_c0		1564	sly-miR5303	Solyc06g071780.2		2064	sly-miR6023	Solyc01g091150.2		2564	stu-miR5303f	Solyc03g006940.1		3064	stu-miR5303g	Solyc04g072160.2		3564	stu-miR5303h	Solyc01g073730.2		4064	stu-miR5303h	Solyc12g099860.1	4564	stu-miR5303j	Solyc11g007360.1	5064	stu-miR7997a	Solyc05g007750.2		5564	stu-miR7997c	Solyc01g068070.2		6064	stu-miR7997c	Solyc12g089330.1
65	nta-miR156a	Solyc04g010220.2	565	sly-miR1916	comp166714_c0		1065	sly-miR5303	comp35124_c0		1565	sly-miR5303	Solyc06g073270.2		2065	sly-miR6023	Solyc01g101090.2		2565	stu-miR5303f	Solyc03g025540.2		3065	stu-miR5303g	Solyc04g072410.2		3565	stu-miR5303h	Solyc01g081190.2		4065	stu-miR5303h	Solyc12g100140.1	4565	stu-miR5303j	Solyc11g008670.1	5065	stu-miR7997a	Solyc05g007870.1		5565	stu-miR7997c	Solyc01g073870.2		6065	stu-miR7997c	Solyc12g094680.1
66	nta-miR156a	Solyc04g045560.2	566	sly-miR1916	comp287588_c0		1066	sly-miR5303	comp352700_c0		1566	sly-miR5303	Solyc06g074310.2		2066	sly-miR6023	Solyc01g104240.2		2566	stu-miR5303f	Solyc03g025840.2		3066	stu-miR5303g	Solyc04g074190.2		3566	stu-miR5303h	Solyc01g081470.2		4066	stu-miR5303j	comp108377_c0	4566	stu-miR5303j	Solyc11g008740.1	5066	stu-miR7997a	Solyc05g008020.2		5566	stu-miR7997c	Solyc01g079610.2		6066	stu-miR7997c	Solyc12g095800.1
67	nta-miR156a	Solyc04g077500.2	567	sly-miR1916	comp39606_c0		1067	sly-miR5303	comp35484_c0		1567	sly-miR5303	Solyc06g075980.2		2067	sly-miR6023	Solyc02g011680.2		2567	stu-miR5303f	Solyc03g025880.2		3067	stu-miR5303g	Solyc04g074960.2		3567	stu-miR5303h	Solyc01g087060.2		4067	stu-miR5303j	comp13167_c0	4567	stu-miR5303j	Solyc11g008780.1	5067	stu-miR7997a	Solyc05g008140.2		5567	stu-miR7997c	Solyc01g080140.2		6067	stu-miR7997c	Solyc12g096380.1
68	nta-miR156a	Solyc05g012040.2	568	sly-miR1916	comp41859_c0		1068	sly-miR5303	comp356971_c0		1568	sly-miR5303	Solyc06g076850.2		2068	sly-miR6023	Solyc03g082780.1		2568	stu-miR5303f	Solyc03g026240.2		3068	stu-miR5303g	Solyc04g076020.2		3568	stu-miR5303h	Solyc01g087890.2		4068	stu-miR5303j	comp131788_c0	4568	stu-miR5303j	Solyc11g010570.1	5068	stu-miR7997a	Solyc05g008380.2		5568	stu-miR7997c	Solyc01g080200.2		6068	stu-miR7997c	Solyc12g096700.1
69	nta-miR156a	Solyc05g015510.2	569	sly-miR1916	comp489791_c0		1069	sly-miR5303	comp36295_c0		1569	sly-miR5303	Solyc06g082300.2		2069	sly-miR6023	Solyc05g013780.2		2569	stu-miR5303f	Solyc03g031600.2		3069	stu-miR5303g	Solyc04g076290.2		3569	stu-miR5303h	Solyc01g087900.2		4069	stu-miR5303j	comp13520_c0	4569	stu-miR5303j	Solyc11g010690.1	5069	stu-miR7997a	Solyc05g008590.2		5569	stu-miR7997c	Solyc01g080530.2		6069	stu-miR7997c	Solyc12g098450.1
70	nta-miR156a	Solyc05g015840.2	570	sly-miR1916	comp49235_c0		1070	sly-miR5303	comp36333_c0		1570	sly-miR5303	Solyc06g083350.2		2070	sly-miR6023	Solyc05g015210.2		2570	stu-miR5303f	Solyc03g031920.2		3070	stu-miR5303g	Solyc04g076990.2		3570	stu-miR5303h	Solyc01g088240.2		4070	stu-miR5303j	comp14048_c0	4570	stu-miR5303j	Solyc11g011310.1	5070	stu-miR7997a	Solyc05g008790.2		5570	stu-miR7997c	Solyc01g080620.2		6070	stu-miR7997c	Solyc12g098740.1
71	nta-miR156a	Solyc05g052460.2	571	sly-miR1916	comp53270_c0		1071	sly-miR5303	comp36571_c0		1571	sly-miR5303	Solyc06g083440.2		2071	sly-miR6023	Solyc06g066590.2		2571	stu-miR5303f	Solyc03g031990.2		3071	stu-miR5303g	Solyc04g077780.2		3571	stu-miR5303h	Solyc01g088380.1		4071	stu-miR5303j	comp14091_c0	4571	stu-miR5303j	Solyc11g011900.1	5071	stu-miR7997a	Solyc05g008830.2		5571	stu-miR7997c	Solyc01g080930.2		6071	stu-miR7997c	Solyc12g099110.1
72	nta-miR156a	Solyc06g051900.2	572	sly-miR1916	comp544698_c0		1072	sly-miR5303	comp36713_c0		1572	sly-miR5303	Solyc06g083670.2		2072	sly-miR6023	Solyc07g005150.1		2572	stu-miR5303f	Solyc03g033400.2		3072	stu-miR5303g	Solyc04g078920.2		3572	stu-miR5303h	Solyc01g090230.2		4072	stu-miR5303j	comp145801_c0	4572	stu-miR5303j	Solyc11g011920.1	5072	stu-miR7997a	Solyc05g009240.2		5572	stu-miR7997c	Solyc01g081050.2		6072	stu-miR7997c	Solyc12g099370.1
73	nta-miR156a	Solyc06g072330.2	573	sly-miR1916	comp54731_c0		1073	sly-miR5303	comp369167_c0		1573	sly-miR5303	Solyc06g083700.2		2073	sly-miR6023	Solyc10g007210.1		2573	stu-miR5303f	Solyc03g033790.2		3073	stu-miR5303g	Solyc04g080300.2		3573	stu-miR5303h	Solyc01g091010.2		4073	stu-miR5303j	comp185568_c0	4573	stu-miR5303j	Solyc11g012050.1	5073	stu-miR7997a	Solyc05g009470.2		5573	stu-miR7997c	Solyc01g081490.2		6073	stu-miR7997c	Solyc12g099520.1
74	nta-miR156a	Solyc07g005640.2	574	sly-miR1916	comp56911_c0		1074	sly-miR5303	comp37406_c0		1574	sly-miR5303	Solyc06g083750.2		2074	sly-miR6023	Solyc11g007370.1		2574	stu-miR5303f	Solyc03g034200.2		3074	stu-miR5303g	Solyc04g080760.2		3574	stu-miR5303h	Solyc01g091370.2		4074	stu-miR5303j	comp188523_c0	4574	stu-miR5303j	Solyc11g012070.1	5074	stu-miR7997a	Solyc05g009800.2		5574	stu-miR7997c	Solyc01g086740.2		6074	stu-miR7997c	Solyc12g099580.1
75	nta-miR156a	Solyc07g045330.2	575	sly-miR1916	comp58341_c0		1075	sly-miR5303	comp37629_c0		1575	sly-miR5303	Solyc06g083960.1		2075	sly-miR6023	Solyc11g018750.1		2575	stu-miR5303f	Solyc03g044090.2		3075	stu-miR5303g	Solyc04g081300.2		3575	stu-miR5303h	Solyc01g091710.2		4075	stu-miR5303j	comp214236_c0	4575	stu-miR5303j	Solyc11g012190.1	5075	stu-miR7997a	Solyc05g010460.2		5575	stu-miR7997c	Solyc01g086750.2		6075	stu-miR7997c	Solyc12g100140.1
76	nta-miR156a	Solyc07g054720.1	576	sly-miR1916	comp60027_c0		1076	sly-miR5303	comp38108_c0		1576	sly-miR5303	Solyc06g084210.2		2076	sly-miR6023	Solyc12g009200.1		2576	stu-miR5303f	Solyc03g053010.2		3076	stu-miR5303g	Solyc04g081440.2		3576	stu-miR5303h	Solyc01g091780.2		4076	stu-miR5303j	comp233406_c0	4576	stu-miR5303j	Solyc11g012410.1	5076	stu-miR7997a	Solyc05g010610.2		5576	stu-miR7997c	Solyc01g088200.2		6076	stu-miR7997c	Solyc12g100160.1
77	nta-miR156a	Solyc07g062980.2	577	sly-miR1916	comp60365_c0		1077	sly-miR5303	comp38874_c0		1577	sly-miR5303	Solyc06g084530.2		2077	sly-miR6023	Solyc12g062820.1		2577	stu-miR5303f	Solyc03g053080.1		3077	stu-miR5303g	Solyc04g081930.2		3577	stu-miR5303h	Solyc01g095650.2		4077	stu-miR5303j	comp29564_c0	4577	stu-miR5303j	Solyc11g012500.1	5077	stu-miR7997a	Solyc05g012230.2		5577	stu-miR7997c	Solyc01g088210.2		6077	stu-miR8007a-5p	comp117554_c0
78	nta-miR156a	Solyc08g069180.2	578	sly-miR1916	comp61420_c0		1078	sly-miR5303	comp39025_c0		1578	sly-miR5303	Solyc06g084550.2		2078	sly-miR6024	comp164463_c0		2578	stu-miR5303f	Solyc03g059030.2		3078	stu-miR5303g	Solyc04g082120.2		3578	stu-miR5303h	Solyc01g096860.1		4078	stu-miR5303j	comp29973_c1	4578	stu-miR5303j	Solyc11g012660.1	5078	stu-miR7997a	Solyc05g012520.2		5578	stu-miR7997c	Solyc01g088230.2		6078	stu-miR8007a-5p	comp1305_c0
79	nta-miR156a	Solyc08g076540.2	579	sly-miR1916	comp62137_c0		1079	sly-miR5303	comp39711_c0		1579	sly-miR5303	Solyc07g005180.2		2079	sly-miR6024	comp181588_c0		2579	stu-miR5303f	Solyc03g059420.2		3079	stu-miR5303g	Solyc04g082440.2		3579	stu-miR5303h	Solyc01g098110.2		4079	stu-miR5303j	comp314441_c0	4579	stu-miR5303j	Solyc11g012770.1	5079	stu-miR7997a	Solyc05g012590.2		5579	stu-miR7997c	Solyc01g090850.2		6079	stu-miR8007a-5p	comp207791_c0
80	nta-miR156a	Solyc09g055250.2	580	sly-miR1916	comp64114_c0		1080	sly-miR5303	comp40215_c0		1580	sly-miR5303	Solyc07g005470.2		2080	sly-miR6024	comp18781_c0		2580	stu-miR5303f	Solyc03g063560.2		3080	stu-miR5303g	Solyc05g005000.2		3580	stu-miR5303h	Solyc01g100780.2		4080	stu-miR5303j	comp32680_c0	4580	stu-miR5303j	Solyc11g012900.1	5080	stu-miR7997a	Solyc05g013480.2		5580	stu-miR7997c	Solyc01g091710.2		6080	stu-miR8007a-5p	comp34867_c0
81	nta-miR156a	Solyc09g059520.2	581	sly-miR1916	comp64777_c0		1081	sly-miR5303	comp40927_c0		1581	sly-miR5303	Solyc07g005560.2		2081	sly-miR6024	comp19958_c0		2581	stu-miR5303f	Solyc03g063880.2		3081	stu-miR5303g	Solyc05g005250.2		3581	stu-miR5303h	Solyc01g103150.2		4081	stu-miR5303j	comp33928_c0	4581	stu-miR5303j	Solyc11g013200.1	5081	stu-miR7997a	Solyc05g013490.2		5581	stu-miR7997c	Solyc01g094000.2		6081	stu-miR8007a-5p	comp37022_c0
82	nta-miR156a	Solyc09g063030.2	582	sly-miR1916	comp66411_c1		1082	sly-miR5303	comp41380_c1		1582	sly-miR5303	Solyc07g005580.2		2082	sly-miR6024	comp252670_c0		2582	stu-miR5303f	Solyc03g078230.2		3082	stu-miR5303g	Solyc05g005800.2		3582	stu-miR5303h	Solyc01g103230.2		4082	stu-miR5303j	comp340874_c0	4582	stu-miR5303j	Solyc11g017230.1	5082	stu-miR7997a	Solyc05g014160.2		5582	stu-miR7997c	Solyc01g094360.2		6082	stu-miR8007a-5p	comp44478_c0
83	nta-miR156a	Solyc09g064320.2	583	sly-miR1916	comp66922_c0		1083	sly-miR5303	comp41831_c0		1583	sly-miR5303	Solyc07g005650.2		2083	sly-miR6024	comp482456_c0		2583	stu-miR5303f	Solyc03g093340.2		3083	stu-miR5303g	Solyc05g006130.2		3583	stu-miR5303h	Solyc01g103320.2		4083	stu-miR5303j	comp34857_c0	4583	stu-miR5303j	Solyc11g017380.1	5083	stu-miR7997a	Solyc05g016330.2		5583	stu-miR7997c	Solyc01g095890.2		6083	stu-miR8007a-5p	comp69_c0
84	nta-miR156a	Solyc09g074110.2	584	sly-miR1916	comp69171_c0		1084	sly-miR5303	comp418329_c0		1584	sly-miR5303	Solyc07g005730.2		2084	sly-miR6024	comp58188_c0		2584	stu-miR5303f	Solyc03g096000.2		3084	stu-miR5303g	Solyc05g007290.1		3584	stu-miR5303h	Solyc01g103360.2		4084	stu-miR5303j	comp35124_c0	4584	stu-miR5303j	Solyc11g018740.1	5084	stu-miR7997a	Solyc05g017890.2		5584	stu-miR7997c	Solyc01g096780.2		6084	stu-miR8007a-5p	Solyc01g006100.2
85	nta-miR156a	Solyc09g091480.2	585	sly-miR1916	Solyc01g010030.2		1085	sly-miR5303	comp42012_c0		1585	sly-miR5303	Solyc07g005840.2		2085	sly-miR6024	comp59309_c1		2585	stu-miR5303f	Solyc03g096370.2		3085	stu-miR5303g	Solyc05g007430.2		3585	stu-miR5303h	Solyc01g103690.2		4085	stu-miR5303j	comp352700_c0	4585	stu-miR5303j	Solyc11g022390.1	5085	stu-miR7997a	Solyc05g018150.2		5585	stu-miR7997c	Solyc01g099300.2		6085	stu-miR8007a-5p	Solyc01g008540.2
86	nta-miR156a	Solyc10g009080.2	586	sly-miR1916	Solyc01g065720.2		1086	sly-miR5303	comp43263_c0		1586	sly-miR5303	Solyc07g006110.2		2086	sly-miR6024	comp59393_c0		2586	stu-miR5303f	Solyc03g098230.2		3086	stu-miR5303g	Solyc05g007500.2		3586	stu-miR5303h	Solyc01g104350.2		4086	stu-miR5303j	comp35484_c0	4586	stu-miR5303j	Solyc11g039880.1	5086	stu-miR7997a	Solyc05g018320.2		5586	stu-miR7997c	Solyc01g100720.2		6086	stu-miR8007a-5p	Solyc01g099690.2
87	nta-miR156a	Solyc10g039240.1	587	sly-miR1916	Solyc01g067530.2		1087	sly-miR5303	comp43372_c0		1587	sly-miR5303	Solyc07g006190.2		2087	sly-miR6024	comp61178_c0		2587	stu-miR5303f	Solyc03g098440.2		3087	stu-miR5303g	Solyc05g007570.2		3587	stu-miR5303h	Solyc01g105270.2		4087	stu-miR5303j	comp36295_c0	4587	stu-miR5303j	Solyc11g044260.1	5087	stu-miR7997a	Solyc05g018620.2		5587	stu-miR7997c	Solyc01g103020.2		6087	stu-miR8007a-5p	Solyc01g100610.2
88	nta-miR156a	Solyc10g047490.1	588	sly-miR1916	Solyc01g079720.2		1088	sly-miR5303	comp43608_c0		1588	sly-miR5303	Solyc07g006280.2		2088	sly-miR6024	comp64271_c0		2588	stu-miR5303f	Solyc03g111390.2		3088	stu-miR5303g	Solyc05g007890.2		3588	stu-miR5303h	Solyc01g105970.2		4088	stu-miR5303j	comp36333_c0	4588	stu-miR5303j	Solyc11g044370.1	5088	stu-miR7997a	Solyc05g018750.2		5588	stu-miR7997c	Solyc01g103440.2		6088	stu-miR8007a-5p	Solyc01g105510.2
89	nta-miR156a	Solyc10g078700.1	589	sly-miR1916	Solyc01g080530.2		1089	sly-miR5303	comp44168_c0		1589	sly-miR5303	Solyc07g006350.2		2089	sly-miR6024	comp64327_c0		2589	stu-miR5303f	Solyc03g114050.2		3089	stu-miR5303g	Solyc05g008020.2		3589	stu-miR5303h	Solyc01g107580.2		4089	stu-miR5303j	comp369167_c0	4589	stu-miR5303j	Solyc11g045190.1	5089	stu-miR7997a	Solyc05g025740.2		5589	stu-miR7997c	Solyc01g103490.2		6089	stu-miR8007a-5p	Solyc02g061840.2
90	nta-miR156a	Solyc10g080810.1	590	sly-miR1916	Solyc01g099160.2		1090	sly-miR5303	comp44829_c0		1590	sly-miR5303	Solyc07g006490.2		2090	sly-miR6024	comp64962_c0		2590	stu-miR5303f	Solyc03g114310.2		3090	stu-miR5303g	Solyc05g008380.2		3590	stu-miR5303h	Solyc01g109310.2		4090	stu-miR5303j	comp37406_c0	4590	stu-miR5303j	Solyc11g051140.1	5090	stu-miR7997a	Solyc05g032660.2		5590	stu-miR7997c	Solyc01g104140.2		6090	stu-miR8007a-5p	Solyc02g081490.2
91	nta-miR156a	Solyc11g011390.1	591	sly-miR1916	Solyc01g099980.2		1091	sly-miR5303	comp46249_c0		1591	sly-miR5303	Solyc07g006740.2		2091	sly-miR6024	comp66068_c0		2591	stu-miR5303f	Solyc03g118530.2		3091	stu-miR5303g	Solyc05g008500.1		3591	stu-miR5303h	Solyc02g020980.2		4091	stu-miR5303j	comp37629_c0	4591	stu-miR5303j	Solyc11g061750.1	5091	stu-miR7997a	Solyc05g047450.1		5591	stu-miR7997c	Solyc01g104240.2		6091	stu-miR8007a-5p	Solyc03g082400.2
92	nta-miR156a	Solyc11g012810.1	592	sly-miR1916	Solyc01g100860.2		1092	sly-miR5303	comp46537_c0		1592	sly-miR5303	Solyc07g006970.2		2092	sly-miR6024	comp66250_c0		2592	stu-miR5303f	Solyc03g119080.2		3092	stu-miR5303g	Solyc05g008910.2		3592	stu-miR5303h	Solyc02g023980.2		4092	stu-miR5303j	comp38108_c0	4592	stu-miR5303j	Solyc11g062370.1	5092	stu-miR7997a	Solyc05g052460.2		5592	stu-miR7997c	Solyc01g104540.2		6092	stu-miR8007a-5p	Solyc03g083880.2
93	nta-miR156a	Solyc11g065030.1	593	sly-miR1916	Solyc01g103410.2		1093	sly-miR5303	comp47078_c0		1593	sly-miR5303	Solyc07g007120.2		2093	sly-miR6024	comp66750_c0		2593	stu-miR5303f	Solyc04g005570.2		3093	stu-miR5303g	Solyc05g008980.2		3593	stu-miR5303h	Solyc02g024000.2		4093	stu-miR5303j	comp38874_c0	4593	stu-miR5303j	Solyc11g064920.1	5093	stu-miR7997a	Solyc05g052860.2		5593	stu-miR7997c	Solyc01g105150.2		6093	stu-miR8007a-5p	Solyc04g015730.1
94	nta-miR156a	Solyc12g010740.1	594	sly-miR1916	Solyc01g104700.2		1094	sly-miR5303	comp47656_c0		1594	sly-miR5303	Solyc07g007840.1		2094	sly-miR6024	comp66902_c0		2594	stu-miR5303f	Solyc04g007510.2		3094	stu-miR5303g	Solyc05g008990.2		3594	stu-miR5303h	Solyc02g030450.2		4094	stu-miR5303j	comp39711_c0	4594	stu-miR5303j	Solyc11g065240.1	5094	stu-miR7997a	Solyc05g053240.2		5594	stu-miR7997c	Solyc01g105820.2		6094	stu-miR8007a-5p	Solyc04g051460.2
95	nta-miR156a	Solyc12g019890.1	595	sly-miR1916	Solyc01g108810.2		1095	sly-miR5303	comp47808_c0		1595	sly-miR5303	Solyc07g007870.2		2095	sly-miR6024	comp66948_c0		2595	stu-miR5303f	Solyc04g008050.2		3095	stu-miR5303g	Solyc05g009100.2		3595	stu-miR5303h	Solyc02g031770.2		4095	stu-miR5303j	comp40215_c0	4595	stu-miR5303j	Solyc11g065360.1	5095	stu-miR7997a	Solyc05g053590.2		5595	stu-miR7997c	Solyc01g105830.2		6095	stu-miR8007a-5p	Solyc06g074310.2
96	nta-miR156a	Solyc12g038520.1	596	sly-miR1916	Solyc02g032480.1		1096	sly-miR5303	comp48863_c0		1596	sly-miR5303	Solyc07g007990.2		2096	sly-miR6024	comp88193_c0		2596	stu-miR5303f	Solyc04g009030.2		3096	stu-miR5303g	Solyc05g010060.2		3596	stu-miR5303h	Solyc02g032960.2		4096	stu-miR5303j	comp40387_c0	4596	stu-miR5303j	Solyc11g065380.1	5096	stu-miR7997a	Solyc05g053600.2		5596	stu-miR7997c	Solyc01g107550.2		6096	stu-miR8007a-5p	Solyc09g057910.2
97	nta-miR156a	Solyc12g082730.1	597	sly-miR1916	Solyc02g032920.2		1097	sly-miR5303	comp49788_c0		1597	sly-miR5303	Solyc07g008080.2		2097	sly-miR6024	Solyc01g067160.2		2597	stu-miR5303f	Solyc04g009340.2		3097	stu-miR5303g	Solyc05g012180.2		3597	stu-miR5303h	Solyc02g062520.2		4097	stu-miR5303j	comp41380_c1	4597	stu-miR5303j	Solyc11g065660.1	5097	stu-miR7997a	Solyc05g053760.2		5597	stu-miR7997c	Solyc01g107580.2		6097	stu-miR8007a-5p	Solyc10g006860.2
98	nta-miR156g	comp121982_c0	598	sly-miR1916	Solyc02g050260.2		1098	sly-miR5303	comp50524_c0		1598	sly-miR5303	Solyc07g008100.2		2098	sly-miR6024	Solyc01g087200.2		2598	stu-miR5303f	Solyc04g009530.2		3098	stu-miR5303g	Solyc05g012590.2		3598	stu-miR5303h	Solyc02g065790.2		4098	stu-miR5303j	comp41831_c0	4598	stu-miR5303j	Solyc11g066820.1	5098	stu-miR7997a	Solyc05g054110.2		5598	stu-miR7997c	Solyc02g023980.2		6098	stu-miR8007a-5p	Solyc10g007080.2
99	nta-miR156g	comp182673_c0	599	sly-miR1916	Solyc02g055460.1		1099	sly-miR5303	comp505290_c0		1599	sly-miR5303	Solyc07g009150.2		2099	sly-miR6024	Solyc01g106030.2		2599	stu-miR5303f	Solyc04g009790.2		3099	stu-miR5303g	Solyc05g013480.2		3599	stu-miR5303h	Solyc02g067770.2		4099	stu-miR5303j	comp42012_c0	4599	stu-miR5303j	Solyc11g066950.1	5099	stu-miR7997a	Solyc05g054420.2		5599	stu-miR7997c	Solyc02g032330.2		6099	stu-miR8007a-5p	Solyc10g051310.1
100	nta-miR156g	comp21588_c0	600	sly-miR1916	Solyc02g064880.1		1100	sly-miR5303	comp50821_c0		1600	sly-miR5303	Solyc07g009460.2		2100	sly-miR6024	Solyc02g070410.1		2600	stu-miR5303f	Solyc04g009810.2		3100	stu-miR5303g	Solyc05g013580.2		3600	stu-miR5303h	Solyc02g068380.2		4100	stu-miR5303j	comp43372_c0	4600	stu-miR5303j	Solyc11g067090.1	5100	stu-miR7997a	Solyc05g054480.2		5600	stu-miR7997c	Solyc02g032970.2		6100	stu-miR8007a-5p	Solyc11g065020.1
101	nta-miR156g	comp25897_c0	601	sly-miR1916	Solyc02g067820.2		1101	sly-miR5303	comp51236_c0		1601	sly-miR5303	Solyc07g017220.2		2101	sly-miR6024	Solyc02g084890.1		2601	stu-miR5303f	Solyc04g012170.2		3101	stu-miR5303g	Solyc05g013860.2		3601	stu-miR5303h	Solyc02g068440.2		4101	stu-miR5303j	comp43608_c0	4601	stu-miR5303j	Solyc11g068440.1	5101	stu-miR7997a	Solyc05g054720.2		5601	stu-miR7997c	Solyc02g065790.2		6101	stu-miR8007a-5p	Solyc11g066800.1
102	nta-miR156g	comp29027_c0	602	sly-miR1916	Solyc02g081550.2		1102	sly-miR5303	comp51267_c0		1602	sly-miR5303	Solyc07g017290.2		2102	sly-miR6024	Solyc03g006750.1		2602	stu-miR5303f	Solyc04g015360.2		3102	stu-miR5303g	Solyc05g014970.2		3602	stu-miR5303h	Solyc02g069380.2		4102	stu-miR5303j	comp44168_c0	4602	stu-miR5303j	Solyc11g068760.1	5102	stu-miR7997a	Solyc05g055450.2		5602	stu-miR7997c	Solyc02g067580.2		6102	stu-miR8007a-5p	Solyc12g005950.1
103	nta-miR156g	comp30954_c0	603	sly-miR1916	Solyc03g044710.2		1103	sly-miR5303	comp51400_c0		1603	sly-miR5303	Solyc07g017400.2		2103	sly-miR6024	Solyc03g046470.2		2603	stu-miR5303f	Solyc04g015460.2		3103	stu-miR5303g	Solyc05g018320.2		3603	stu-miR5303h	Solyc02g076870.2		4103	stu-miR5303j	comp44829_c0	4603	stu-miR5303j	Solyc11g068790.1	5103	stu-miR7997a	Solyc05g055510.2		5603	stu-miR7997c	Solyc02g068380.2		6103	stu-miR8007a-5p	Solyc12g056460.1
104	nta-miR156g	comp32995_c0	604	sly-miR1916	Solyc03g059160.1		1104	sly-miR5303	comp51959_c0		1604	sly-miR5303	Solyc07g018290.2		2104	sly-miR6024	Solyc04g011960.1		2604	stu-miR5303f	Solyc04g015690.2		3104	stu-miR5303g	Solyc05g026380.1		3604	stu-miR5303h	Solyc02g078960.2		4104	stu-miR5303j	comp46537_c0	4604	stu-miR5303j	Solyc11g069690.1	5104	stu-miR7997a	Solyc05g055740.2		5604	stu-miR7997c	Solyc02g069650.1		6104	stu-miR8021	comp139343_c0
105	nta-miR156g	comp33399_c0	605	sly-miR1916	Solyc03g078420.2		1105	sly-miR5303	comp52756_c0		1605	sly-miR5303	Solyc07g025100.1		2105	sly-miR6024	Solyc04g012010.2		2605	stu-miR5303f	Solyc04g015710.2		3105	stu-miR5303g	Solyc05g032820.1		3605	stu-miR5303h	Solyc02g085640.2		4105	stu-miR5303j	comp46642_c0	4605	stu-miR5303j	Solyc11g071610.1	5105	stu-miR7997a	Solyc05g056190.2		5605	stu-miR7997c	Solyc02g070860.2		6105	stu-miR8021	Solyc04g011570.2
106	nta-miR156g	comp35291_c0	606	sly-miR1916	Solyc03g078810.2		1106	sly-miR5303	comp53037_c0		1606	sly-miR5303	Solyc07g032110.2		2106	sly-miR6024	Solyc04g015220.2		2606	stu-miR5303f	Solyc04g016280.2		3106	stu-miR5303g	Solyc05g048850.2		3606	stu-miR5303h	Solyc02g088160.2		4106	stu-miR5303j	comp47808_c0	4606	stu-miR5303j	Solyc11g071620.1	5106	stu-miR7997a	Solyc05g056370.2		5606	stu-miR7997c	Solyc02g078400.2		6106	stu-miR8021	Solyc04g016480.2
107	nta-miR156g	comp44533_c0	607	sly-miR1916	Solyc03g079900.2		1107	sly-miR5303	comp53213_c0		1607	sly-miR5303	Solyc07g040790.2		2107	sly-miR6024	Solyc05g005330.2		2607	stu-miR5303f	Solyc04g040160.2		3107	stu-miR5303g	Solyc05g050280.2		3607	stu-miR5303h	Solyc02g089110.2		4107	stu-miR5303j	comp48863_c0	4607	stu-miR5303j	Solyc11g071890.1	5107	stu-miR7997a	Solyc05g056400.2		5607	stu-miR7997c	Solyc02g078640.2		6107	stu-miR8021	Solyc09g083190.2
108	nta-miR156g	comp44615_c0	608	sly-miR1916	Solyc03g079930.2		1108	sly-miR5303	comp53636_c0		1608	sly-miR5303	Solyc07g042250.2		2108	sly-miR6024	Solyc05g006620.2		2608	stu-miR5303f	Solyc04g049790.2		3108	stu-miR5303g	Solyc05g051250.2		3608	stu-miR5303h	Solyc02g091580.2		4108	stu-miR5303j	comp50048_c0	4608	stu-miR5303j	Solyc12g006160.1	5108	stu-miR7997a	Solyc05g056540.2		5608	stu-miR7997c	Solyc02g079000.2		6108	stu-miR8021	Solyc10g045320.1
109	nta-miR156g	comp44894_c0	609	sly-miR1916	Solyc03g082500.2		1109	sly-miR5303	comp53888_c0		1609	sly-miR5303	Solyc07g042930.2		2109	sly-miR6024	Solyc05g008070.2		2609	stu-miR5303f	Solyc04g050040.2		3109	stu-miR5303g	Solyc05g051380.2		3609	stu-miR5303h	Solyc02g092480.2		4109	stu-miR5303j	comp50524_c0	4609	stu-miR5303j	Solyc12g006410.1	5109	stu-miR7997a	Solyc06g005000.2		5609	stu-miR7997c	Solyc02g082810.2		6109	stu-miR8021	Solyc12g098200.1
110	nta-miR156g	comp45003_c0	610	sly-miR1916	Solyc03g114830.2		1110	sly-miR5303	comp54624_c0		1610	sly-miR5303	Solyc07g048030.2		2110	sly-miR6024	Solyc05g009740.1		2610	stu-miR5303f	Solyc04g050180.2		3110	stu-miR5303g	Solyc05g051580.2		3610	stu-miR5303h	Solyc02g093690.2		4110	stu-miR5303j	comp51236_c0	4610	stu-miR5303j	Solyc12g006530.1	5110	stu-miR7997a	Solyc06g005990.2		5610	stu-miR7997c	Solyc02g084770.2		6110	stu-miR8039	comp153276_c0
111	nta-miR156g	comp45520_c0	611	sly-miR1916	Solyc03g119790.2		1111	sly-miR5303	comp54673_c0		1611	sly-miR5303	Solyc07g049210.2		2111	sly-miR6024	Solyc05g009750.1		2611	stu-miR5303f	Solyc04g051120.2		3111	stu-miR5303g	Solyc05g051710.2		3611	stu-miR5303h	Solyc02g094350.2		4111	stu-miR5303j	comp51400_c0	4611	stu-miR5303j	Solyc12g006810.1	5111	stu-miR7997a	Solyc06g007340.2		5611	stu-miR7997c	Solyc02g086180.2		6111	stu-miR8039	comp21295_c0
112	nta-miR156g	comp47570_c1	612	sly-miR1916	Solyc03g120500.2		1112	sly-miR5303	comp54761_c0		1612	sly-miR5303	Solyc07g049300.2		2112	sly-miR6024	Solyc05g009760.1		2612	stu-miR5303f	Solyc04g051490.2		3112	stu-miR5303g	Solyc05g051850.2		3612	stu-miR5303h	Solyc03g005200.2		4112	stu-miR5303j	comp51664_c0	4612	stu-miR5303j	Solyc12g007230.1	5112	stu-miR7997a	Solyc06g008520.2		5612	stu-miR7997c	Solyc02g090130.2		6112	stu-miR8039	comp26573_c0
113	nta-miR156g	comp49188_c0	613	sly-miR1916	Solyc03g124040.2		1113	sly-miR5303	comp54918_c0		1613	sly-miR5303	Solyc07g049500.2		2113	sly-miR6024	Solyc06g062440.2		2613	stu-miR5303f	Solyc04g055190.2		3113	stu-miR5303g	Solyc05g052100.2		3613	stu-miR5303h	Solyc03g005210.2		4113	stu-miR5303j	comp51959_c0	4613	stu-miR5303j	Solyc12g008510.1	5113	stu-miR7997a	Solyc06g008600.2		5613	stu-miR7997c	Solyc02g091580.2		6113	stu-miR8039	comp317496_c0
114	nta-miR156g	comp50302_c0	614	sly-miR1916	Solyc04g015210.2		1114	sly-miR5303	comp55801_c0		1614	sly-miR5303	Solyc07g049680.2		2114	sly-miR6024	Solyc07g009200.1		2614	stu-miR5303f	Solyc04g056270.2		3114	stu-miR5303g	Solyc05g052830.2		3614	stu-miR5303h	Solyc03g005280.2		4114	stu-miR5303j	comp52756_c0	4614	stu-miR5303j	Solyc12g008630.1	5114	stu-miR7997a	Solyc06g008820.2		5614	stu-miR7997c	Solyc02g092440.2		6114	stu-miR8039	comp33408_c0
115	nta-miR156g	comp50371_c0	615	sly-miR1916	Solyc04g025540.2		1115	sly-miR5303	comp55895_c0		1615	sly-miR5303	Solyc07g052230.2		2115	sly-miR6024	Solyc07g063240.2		2615	stu-miR5303f	Solyc04g063360.2		3115	stu-miR5303g	Solyc05g053240.2		3615	stu-miR5303h	Solyc03g005470.2		4115	stu-miR5303j	comp53888_c0	4615	stu-miR5303j	Solyc12g008690.1	5115	stu-miR7997a	Solyc06g008940.2		5615	stu-miR7997c	Solyc02g093690.2		6115	stu-miR8039	comp35681_c0
116	nta-miR156g	comp50684_c0	616	sly-miR1916	Solyc04g025870.2		1116	sly-miR5303	comp56093_c0		1616	sly-miR5303	Solyc07g052450.1		2116	sly-miR6024	Solyc08g005510.1		2616	stu-miR5303f	Solyc04g064490.2		3116	stu-miR5303g	Solyc05g053280.2		3616	stu-miR5303h	Solyc03g006130.2		4116	stu-miR5303j	comp54673_c0	4616	stu-miR5303j	Solyc12g008790.1	5116	stu-miR7997a	Solyc06g019170.2		5616	stu-miR7997c	Solyc02g094350.2		6116	stu-miR8039	comp36947_c0
117	nta-miR156g	comp52278_c0	617	sly-miR1916	Solyc04g053050.2		1117	sly-miR5303	comp56679_c0		1617	sly-miR5303	Solyc07g052970.2		2117	sly-miR6024	Solyc08g007630.1		2617	stu-miR5303f	Solyc04g064560.2		3117	stu-miR5303g	Solyc05g055060.2		3617	stu-miR5303h	Solyc03g006420.2		4117	stu-miR5303j	comp54918_c0	4617	stu-miR5303j	Solyc12g008800.1	5117	stu-miR7997a	Solyc06g034160.2		5617	stu-miR7997c	Solyc02g094640.2		6117	stu-miR8039	comp38991_c0
118	nta-miR156g	comp52760_c0	618	sly-miR1916	Solyc04g055110.2		1118	sly-miR5303	comp56843_c0		1618	sly-miR5303	Solyc07g053850.2		2118	sly-miR6024	Solyc08g075530.2		2618	stu-miR5303f	Solyc04g064610.2		3118	stu-miR5303g	Solyc05g055100.1		3618	stu-miR5303h	Solyc03g007910.1		4118	stu-miR5303j	comp57426_c0	4618	stu-miR5303j	Solyc12g008860.1	5118	stu-miR7997a	Solyc06g048920.2		5618	stu-miR7997c	Solyc03g005200.2		6118	stu-miR8039	comp39747_c0
119	nta-miR156g	comp53874_c0	619	sly-miR1916	Solyc04g064630.2		1119	sly-miR5303	comp57045_c0		1619	sly-miR5303	Solyc07g053970.2		2119	sly-miR6024	Solyc09g007710.2		2619	stu-miR5303f	Solyc04g071750.2		3119	stu-miR5303g	Solyc05g055200.2		3619	stu-miR5303h	Solyc03g026240.2		4119	stu-miR5303j	comp58076_c0	4619	stu-miR5303j	Solyc12g008980.1	5119	stu-miR7997a	Solyc06g053600.2		5619	stu-miR7997c	Solyc03g005210.2		6119	stu-miR8039	comp41078_c0
120	nta-miR156g	comp54863_c0	620	sly-miR1916	Solyc05g016410.2		1120	sly-miR5303	comp57294_c0		1620	sly-miR5303	Solyc07g054170.2		2120	sly-miR6024	Solyc09g018220.1		2620	stu-miR5303f	Solyc04g072410.2		3120	stu-miR5303g	Solyc05g055240.2		3620	stu-miR5303h	Solyc03g032240.2		4120	stu-miR5303j	comp58765_c0	4620	stu-miR5303j	Solyc12g009020.1	5120	stu-miR7997a	Solyc06g053740.2		5620	stu-miR7997c	Solyc03g005470.2		6120	stu-miR8039	comp42637_c0
121	nta-miR156g	comp54887_c0	621	sly-miR1916	Solyc05g042120.2		1121	sly-miR5303	comp57426_c0		1621	sly-miR5303	Solyc07g055810.2		2121	sly-miR6024	Solyc09g092290.1		2621	stu-miR5303f	Solyc04g074130.2		3121	stu-miR5303g	Solyc05g055450.2		3621	stu-miR5303h	Solyc03g034060.2		4121	stu-miR5303j	comp59497_c0	4621	stu-miR5303j	Solyc12g009420.1	5121	stu-miR7997a	Solyc06g053750.2		5621	stu-miR7997c	Solyc03g005590.1		6121	stu-miR8039	comp430962_c0
122	nta-miR156g	comp54961_c0	622	sly-miR1916	Solyc05g052460.2		1122	sly-miR5303	comp57677_c0		1622	sly-miR5303	Solyc07g062040.2		2122	sly-miR6024	Solyc09g092450.2		2622	stu-miR5303f	Solyc04g076610.1		3122	stu-miR5303g	Solyc05g055630.2		3622	stu-miR5303h	Solyc03g034230.2		4122	stu-miR5303j	comp602610_c0	4622	stu-miR5303j	Solyc12g009580.1	5122	stu-miR7997a	Solyc06g059750.2		5622	stu-miR7997c	Solyc03g005610.2		6122	stu-miR8039	comp438971_c0
123	nta-miR156g	comp55398_c0	623	sly-miR1916	Solyc06g007960.2		1123	sly-miR5303	comp58076_c0		1623	sly-miR5303	Solyc07g062460.2		2123	sly-miR6024	Solyc10g008220.2		2623	stu-miR5303f	Solyc04g078190.2		3123	stu-miR5303g	Solyc05g055690.1		3623	stu-miR5303h	Solyc03g043660.2		4123	stu-miR5303j	comp60916_c0	4623	stu-miR5303j	Solyc12g009600.1	5123	stu-miR7997a	Solyc06g060080.2		5623	stu-miR7997c	Solyc03g005630.2		6123	stu-miR8039	comp44186_c0
124	nta-miR156g	comp58287_c0	624	sly-miR1916	Solyc06g009850.1		1124	sly-miR5303	comp58131_c0		1624	sly-miR5303	Solyc07g062510.2		2124	sly-miR6024	Solyc10g008230.1		2624	stu-miR5303f	Solyc04g078480.2		3124	stu-miR5303g	Solyc05g055830.2		3624	stu-miR5303h	Solyc03g043970.1		4124	stu-miR5303j	comp61237_c0	4624	stu-miR5303j	Solyc12g009870.1	5124	stu-miR7997a	Solyc06g060370.2		5624	stu-miR7997c	Solyc03g005860.2		6124	stu-miR8039	comp45684_c0
125	nta-miR156g	comp60056_c0	625	sly-miR1916	Solyc06g050210.2		1125	sly-miR5303	comp58375_c0		1625	sly-miR5303	Solyc07g062520.2		2125	sly-miR6024	Solyc10g008240.2		2625	stu-miR5303f	Solyc04g081300.2		3125	stu-miR5303g	Solyc05g055940.2		3625	stu-miR5303h	Solyc03g046470.2		4125	stu-miR5303j	comp61310_c0	4625	stu-miR5303j	Solyc12g010120.1	5125	stu-miR7997a	Solyc06g062860.2		5625	stu-miR7997c	Solyc03g005950.1		6125	stu-miR8039	comp45710_c0
126	nta-miR156g	comp60176_c0	626	sly-miR1916	Solyc06g065400.2		1126	sly-miR5303	comp586275_c0		1626	sly-miR5303	Solyc07g062920.2		2126	sly-miR6024	Solyc10g051170.1		2626	stu-miR5303f	Solyc04g082490.2		3126	stu-miR5303g	Solyc05g056110.2		3626	stu-miR5303h	Solyc03g051920.2		4126	stu-miR5303j	comp61326_c0	4626	stu-miR5303j	Solyc12g011160.1	5126	stu-miR7997a	Solyc06g063410.2		5626	stu-miR7997c	Solyc03g006130.2		6126	stu-miR8039	comp45893_c0
127	nta-miR156g	comp62446_c0	627	sly-miR1916	Solyc06g069610.1		1127	sly-miR5303	comp58765_c0		1627	sly-miR5303	Solyc07g063100.2		2127	sly-miR6024	Solyc10g083830.1		2627	stu-miR5303f	Solyc05g006820.2		3127	stu-miR5303g	Solyc05g056150.2		3627	stu-miR5303h	Solyc03g052980.2		4127	stu-miR5303j	comp61587_c0	4627	stu-miR5303j	Solyc12g014010.1	5127	stu-miR7997a	Solyc06g069330.2		5627	stu-miR7997c	Solyc03g006530.2		6127	stu-miR8039	comp47216_c0
128	nta-miR156g	comp64154_c1	628	sly-miR1916	Solyc06g069780.2		1128	sly-miR5303	comp59213_c0		1628	sly-miR5303	Solyc07g063220.2		2128	sly-miR6024	Solyc11g006520.1		2628	stu-miR5303f	Solyc05g007570.2		3128	stu-miR5303g	Solyc05g056230.2		3628	stu-miR5303h	Solyc03g053010.2		4128	stu-miR5303j	comp61708_c0	4628	stu-miR5303j	Solyc12g014560.1	5128	stu-miR7997a	Solyc06g069450.2		5628	stu-miR7997c	Solyc03g006940.1		6128	stu-miR8039	comp475818_c0
129	nta-miR156g	comp64734_c0	629	sly-miR1916	Solyc06g071270.2		1129	sly-miR5303	comp59656_c0		1629	sly-miR5303	Solyc07g064120.1		2129	sly-miR6024	Solyc11g006530.1		2629	stu-miR5303f	Solyc05g008270.2		3129	stu-miR5303g	Solyc05g056360.1		3629	stu-miR5303h	Solyc03g053080.1		4129	stu-miR5303j	comp618566_c0	4629	stu-miR5303j	Solyc12g015850.1	5129	stu-miR7997a	Solyc06g071200.2		5629	stu-miR7997c	Solyc03g006950.1		6129	stu-miR8039	comp48422_c0
130	nta-miR156g	comp65308_c0	630	sly-miR1916	Solyc07g006100.2		1130	sly-miR5303	comp59965_c1		1630	sly-miR5303	Solyc07g064680.2		2130	sly-miR6024	Solyc11g006630.1		2630	stu-miR5303f	Solyc05g008450.2		3130	stu-miR5303g	Solyc05g056370.2		3630	stu-miR5303h	Solyc03g058190.2		4130	stu-miR5303j	comp62036_c0	4630	stu-miR5303j	Solyc12g015970.1	5130	stu-miR7997a	Solyc06g071280.2		5630	stu-miR7997c	Solyc03g025540.2		6130	stu-miR8039	comp48948_c0
131	nta-miR156g	comp66024_c4	631	sly-miR1916	Solyc07g006980.1		1131	sly-miR5303	comp602610_c0		1631	sly-miR5303	Solyc07g064900.2		2131	sly-miR6024	Solyc11g006640.1		2631	stu-miR5303f	Solyc05g008500.1		3131	stu-miR5303g	Solyc06g005570.2		3631	stu-miR5303h	Solyc03g062720.2		4131	stu-miR5303j	comp62478_c0	4631	stu-miR5303j	Solyc12g019110.1	5131	stu-miR7997a	Solyc06g071480.2		5631	stu-miR7997c	Solyc03g025630.2		6131	stu-miR8039	comp49869_c0
132	nta-miR156g	comp66410_c0	632	sly-miR1916	Solyc07g008260.2		1132	sly-miR5303	comp60315_c0		1632	sly-miR5303	Solyc07g065360.1		2132	sly-miR6024	Solyc11g020100.1		2632	stu-miR5303f	Solyc05g008830.2		3132	stu-miR5303g	Solyc06g005990.2		3632	stu-miR5303h	Solyc03g082500.2		4132	stu-miR5303j	comp63467_c0	4632	stu-miR5303j	Solyc12g019460.1	5132	stu-miR7997a	Solyc06g071540.2		5632	stu-miR7997c	Solyc03g025780.2		6132	stu-miR8039	comp50007_c0
133	nta-miR156g	comp86432_c0	633	sly-miR1916	Solyc07g017990.2		1133	sly-miR5303	comp60454_c0		1633	sly-miR5303	Solyc07g065650.2		2133	sly-miR6024	Solyc11g043070.1		2633	stu-miR5303f	Solyc05g012500.2		3133	stu-miR5303g	Solyc06g007180.2		3633	stu-miR5303h	Solyc03g097780.2		4133	stu-miR5303j	comp63627_c0	4633	stu-miR5303j	Solyc12g036300.1	5133	stu-miR7997a	Solyc06g071780.2		5633	stu-miR7997c	Solyc03g031600.2		6133	stu-miR8039	comp50119_c0
134	nta-miR156g	comp90295_c0	634	sly-miR1916	Solyc07g053650.2		1134	sly-miR5303	comp60484_c2		1634	sly-miR5303	Solyc08g005210.2		2134	sly-miR6024	Solyc11g064770.1		2634	stu-miR5303f	Solyc05g013480.2		3134	stu-miR5303g	Solyc06g007360.2		3634	stu-miR5303h	Solyc03g097860.1		4134	stu-miR5303j	comp64500_c0	4634	stu-miR5303j	Solyc12g038160.1	5134	stu-miR7997a	Solyc06g073090.2		5634	stu-miR7997c	Solyc03g031780.2		6134	stu-miR8039	comp50645_c0
135	nta-miR156g	comp95664_c0	635	sly-miR1916	Solyc07g055740.1		1135	sly-miR5303	comp606520_c0		1635	sly-miR5303	Solyc08g005290.2		2135	sly-miR6024	Solyc11g065780.1		2635	stu-miR5303f	Solyc05g013490.2		3135	stu-miR5303g	Solyc06g008600.2		3635	stu-miR5303h	Solyc03g098230.2		4135	stu-miR5303j	comp64809_c0	4635	stu-miR5303j	Solyc12g044440.1	5135	stu-miR7997a	Solyc06g073110.2		5635	stu-miR7997c	Solyc03g031920.2		6135	stu-miR8039	comp51101_c0
136	nta-miR156g	Solyc01g009010.2	636	sly-miR1916	Solyc07g055750.2		1136	sly-miR5303	comp60916_c0		1636	sly-miR5303	Solyc08g005410.2		2136	sly-miR6024	Solyc11g069020.1		2636	stu-miR5303f	Solyc05g014000.2		3136	stu-miR5303g	Solyc06g008700.2		3636	stu-miR5303h	Solyc03g098650.2		4136	stu-miR5303j	comp64824_c2	4636	stu-miR5303j	Solyc12g044640.1	5136	stu-miR7997a	Solyc06g073270.2		5636	stu-miR7997c	Solyc03g032140.2		6136	stu-miR8039	comp55735_c0
137	nta-miR156g	Solyc01g010780.2	637	sly-miR1916	Solyc07g055840.2		1137	sly-miR5303	comp61190_c0		1637	sly-miR5303	Solyc08g005560.2		2137	sly-miR6024	Solyc11g070000.1		2637	stu-miR5303f	Solyc05g015820.2		3137	stu-miR5303g	Solyc06g008820.2		3637	stu-miR5303h	Solyc03g112910.2		4137	stu-miR5303j	comp65247_c1	4637	stu-miR5303j	Solyc12g049590.1	5137	stu-miR7997a	Solyc06g074330.2		5637	stu-miR7997c	Solyc03g034200.2		6137	stu-miR8039	comp59640_c0
138	nta-miR156g	Solyc01g087990.2	638	sly-miR1916	Solyc07g066210.2		1138	sly-miR5303	comp61310_c0		1638	sly-miR5303	Solyc08g005610.2		2138	sly-miR6024	Solyc11g071410.1		2638	stu-miR5303f	Solyc05g017890.2		3138	stu-miR5303g	Solyc06g009390.2		3638	stu-miR5303h	Solyc03g116870.2		4138	stu-miR5303j	comp65709_c0	4638	stu-miR5303j	Solyc12g056200.1	5138	stu-miR7997a	Solyc06g075980.2		5638	stu-miR7997c	Solyc03g043660.2		6138	stu-miR8039	comp61039_c0
139	nta-miR156g	Solyc01g091880.2	639	sly-miR1916	Solyc08g006500.2		1139	sly-miR5303	comp61326_c0		1639	sly-miR5303	Solyc08g006060.2		2139	sly-miR6024	Solyc11g071420.1		2639	stu-miR5303f	Solyc05g018150.2		3139	stu-miR5303g	Solyc06g035490.2		3639	stu-miR5303h	Solyc03g116880.2		4139	stu-miR5303j	comp66360_c1	4639	stu-miR5303j	Solyc12g056230.1	5139	stu-miR7997a	Solyc06g083350.2		5639	stu-miR7997c	Solyc03g051920.2		6139	stu-miR8039	comp6275_c0
140	nta-miR156g	Solyc01g098920.2	640	sly-miR1916	Solyc08g013990.2		1140	sly-miR5303	comp61587_c0		1640	sly-miR5303	Solyc08g006120.2		2140	sly-miR6024	Solyc11g071430.1		2640	stu-miR5303f	Solyc05g018620.2		3140	stu-miR5303g	Solyc06g048920.2		3640	stu-miR5303h	Solyc03g118900.1		4140	stu-miR5303j	comp66505_c2	4640	stu-miR5303j	Solyc12g056270.1	5140	stu-miR7997a	Solyc06g083670.2		5640	stu-miR7997c	Solyc03g059030.2		6140	stu-miR8039	comp65973_c0
141	nta-miR156g	Solyc01g101070.2	641	sly-miR1916	Solyc08g014330.2		1141	sly-miR5303	comp61708_c0		1641	sly-miR5303	Solyc08g006190.1		2141	sly-miR6024	Solyc11g072000.1		2641	stu-miR5303f	Solyc05g018750.2		3141	stu-miR5303g	Solyc06g050310.2		3641	stu-miR5303h	Solyc03g119060.2		4141	stu-miR5303j	comp66536_c0	4641	stu-miR5303j	Solyc12g056520.1	5141	stu-miR7997a	Solyc06g083870.2		5641	stu-miR7997c	Solyc03g059420.2		6141	stu-miR8039	comp66573_c0
142	nta-miR156g	Solyc01g106780.2	642	sly-miR1916	Solyc08g062670.2		1142	sly-miR5303	comp618566_c0		1642	sly-miR5303	Solyc08g006480.2		2142	sly-miR6024	Solyc12g005970.1		2642	stu-miR5303f	Solyc05g025500.2		3142	stu-miR5303g	Solyc06g051760.2		3642	stu-miR5303h	Solyc03g119290.2		4142	stu-miR5303j	comp66768_c0	4642	stu-miR5303j	Solyc12g088010.1	5142	stu-miR7997a	Solyc06g084570.2		5642	stu-miR7997c	Solyc03g078390.2		6142	stu-miR8039	comp66774_c2
143	nta-miR156g	Solyc01g106860.2	643	sly-miR1916	Solyc08g066580.2		1143	sly-miR5303	comp62036_c0		1643	sly-miR5303	Solyc08g006500.2		2143	sly-miR6024	Solyc12g017800.1		2643	stu-miR5303f	Solyc05g032660.2		3143	stu-miR5303g	Solyc06g051900.2		3643	stu-miR5303h	Solyc03g120700.2		4143	stu-miR5303j	comp73286_c0	4643	stu-miR5303j	Solyc12g088200.1	5143	stu-miR7997a	Solyc07g005180.2		5643	stu-miR7997c	Solyc03g082500.2		6143	stu-miR8039	Solyc00g007070.2
144	nta-miR156g	Solyc01g111320.2	644	sly-miR1916	Solyc08g074610.1		1144	sly-miR5303	comp62478_c0		1644	sly-miR5303	Solyc08g006510.2		2144	sly-miR6024	Solyc12g044220.1		2644	stu-miR5303f	Solyc05g053490.2		3144	stu-miR5303g	Solyc06g052080.2		3644	stu-miR5303h	Solyc03g121520.2		4144	stu-miR5303j	comp733_c0	4644	stu-miR5303j	Solyc12g088320.1	5144	stu-miR7997a	Solyc07g005390.2		5644	stu-miR7997c	Solyc03g093340.2		6144	stu-miR8039	Solyc00g114550.1
145	nta-miR156g	Solyc01g112300.2	645	sly-miR1916	Solyc09g014850.2		1145	sly-miR5303	comp62787_c0		1645	sly-miR5303	Solyc08g006560.2		2145	sly-miR6026	comp34058_c0		2645	stu-miR5303f	Solyc05g054420.2		3145	stu-miR5303g	Solyc06g053740.2		3645	stu-miR5303h	Solyc03g121820.2		4145	stu-miR5303j	comp74356_c0	4645	stu-miR5303j	Solyc12g088380.1	5145	stu-miR7997a	Solyc07g005580.2		5645	stu-miR7997c	Solyc03g095490.2		6145	stu-miR8039	Solyc01g005100.2
146	nta-miR156g	Solyc02g068390.2	646	sly-miR1916	Solyc09g015930.2		1146	sly-miR5303	comp63467_c0		1646	sly-miR5303	Solyc08g006640.2		2146	sly-miR6026	comp35045_c0		2646	stu-miR5303f	Solyc05g055100.1		3146	stu-miR5303g	Solyc06g053750.2		3646	stu-miR5303h	Solyc03g121930.2		4146	stu-miR5303j	comp81525_c0	4646	stu-miR5303j	Solyc12g088810.1	5146	stu-miR7997a	Solyc07g005620.2		5646	stu-miR7997c	Solyc03g096000.2		6146	stu-miR8039	Solyc01g006460.1
147	nta-miR156g	Solyc02g070280.2	647	sly-miR1916	Solyc09g059500.2		1147	sly-miR5303	comp63627_c0		1647	sly-miR5303	Solyc08g006760.2		2147	sly-miR6026	comp61178_c0		2647	stu-miR5303f	Solyc05g055200.2		3147	stu-miR5303g	Solyc06g060080.2		3647	stu-miR5303h	Solyc04g005410.1		4147	stu-miR5303j	Solyc01g005030.2	4647	stu-miR5303j	Solyc12g088910.1	5147	stu-miR7997a	Solyc07g005650.2		5647	stu-miR7997c	Solyc03g096370.2		6147	stu-miR8039	Solyc01g006720.2
148	nta-miR156g	Solyc02g071220.2	648	sly-miR1916	Solyc09g065010.2		1148	sly-miR5303	comp64500_c0		1648	sly-miR5303	Solyc08g006880.2		2148	sly-miR6026	comp66987_c0		2648	stu-miR5303f	Solyc05g055350.2		3148	stu-miR5303g	Solyc06g060320.2		3648	stu-miR5303h	Solyc04g006990.2		4148	stu-miR5303j	Solyc01g005110.2	4648	stu-miR5303j	Solyc12g089330.1	5148	stu-miR7997a	Solyc07g005840.2		5648	stu-miR7997c	Solyc03g097200.2		6148	stu-miR8039	Solyc01g006740.2
149	nta-miR156g	Solyc02g077300.1	649	sly-miR1916	Solyc09g065030.2		1149	sly-miR5303	comp64809_c0		1649	sly-miR5303	Solyc08g007040.2		2149	sly-miR6026	Solyc01g006200.2		2649	stu-miR5303f	Solyc05g056190.2		3149	stu-miR5303g	Solyc06g060750.2		3649	stu-miR5303h	Solyc04g007530.2		4149	stu-miR5303j	Solyc01g005270.2	4649	stu-miR5303j	Solyc12g094400.1	5149	stu-miR7997a	Solyc07g005900.2		5649	stu-miR7997c	Solyc03g097660.2		6149	stu-miR8039	Solyc01g007920.2
150	nta-miR156g	Solyc02g077920.2	650	sly-miR1916	Solyc09g098580.2		1150	sly-miR5303	comp64824_c0		1650	sly-miR5303	Solyc08g007080.2		2150	sly-miR6026	Solyc02g050190.1		2650	stu-miR5303f	Solyc06g005000.2		3150	stu-miR5303g	Solyc06g062770.2		3650	stu-miR5303h	Solyc04g007830.2		4150	stu-miR5303j	Solyc01g005610.2	4650	stu-miR5303j	Solyc12g094640.1	5150	stu-miR7997a	Solyc07g006350.2		5650	stu-miR7997c	Solyc03g098440.2		6150	stu-miR8039	Solyc01g008520.2
151	nta-miR156g	Solyc02g078350.2	651	sly-miR1916	Solyc10g061870.1		1151	sly-miR5303	comp64824_c2		1651	sly-miR5303	Solyc08g007160.2		2151	sly-miR6026	Solyc02g070750.1		2651	stu-miR5303f	Solyc06g034160.2		3151	stu-miR5303g	Solyc06g064830.2		3651	stu-miR5303h	Solyc04g008400.1		4151	stu-miR5303j	Solyc01g005910.2	4651	stu-miR5303j	Solyc12g096380.1	5151	stu-miR7997a	Solyc07g006490.2		5651	stu-miR7997c	Solyc03g111390.2		6151	stu-miR8039	Solyc01g008920.2
152	nta-miR156g	Solyc02g088900.2	652	sly-miR1916	Solyc10g084760.1		1152	sly-miR5303	comp64824_c3		1652	sly-miR5303	Solyc08g007330.2		2152	sly-miR6026	Solyc05g012890.1		2652	stu-miR5303f	Solyc06g036120.2		3152	stu-miR5303g	Solyc06g066790.2		3652	stu-miR5303h	Solyc04g008680.2		4152	stu-miR5303j	Solyc01g005950.2	4652	stu-miR5303j	Solyc12g096440.1	5152	stu-miR7997a	Solyc07g006740.2		5652	stu-miR7997c	Solyc03g111560.2		6152	stu-miR8039	Solyc01g056720.2
153	nta-miR156g	Solyc03g007370.2	653	sly-miR1916	Solyc11g040130.1		1153	sly-miR5303	comp65247_c1		1653	sly-miR5303	Solyc08g007390.2		2153	sly-miR6026	Solyc05g012910.2		2653	stu-miR5303f	Solyc06g048920.2		3153	stu-miR5303g	Solyc06g071200.2		3653	stu-miR5303h	Solyc04g009310.2		4153	stu-miR5303j	Solyc01g005970.2	4653	stu-miR5303j	Solyc12g096590.1	5153	stu-miR7997a	Solyc07g007600.2		5653	stu-miR7997c	Solyc03g114200.2		6153	stu-miR8039	Solyc01g079510.2
154	nta-miR156g	Solyc03g059030.2	654	sly-miR1916	Solyc11g065750.1		1154	sly-miR5303	comp65326_c1		1654	sly-miR5303	Solyc08g007420.2		2154	sly-miR6026	Solyc09g018220.1		2654	stu-miR5303f	Solyc06g050170.2		3154	stu-miR5303g	Solyc06g071510.2		3654	stu-miR5303h	Solyc04g009340.2		4154	stu-miR5303j	Solyc01g006560.2	4654	stu-miR5303j	Solyc12g096980.1	5154	stu-miR7997a	Solyc07g007870.2		5654	stu-miR7997c	Solyc03g115500.2		6154	stu-miR8039	Solyc01g087260.2
155	nta-miR156g	Solyc03g093200.2	655	sly-miR1916	Solyc11g067180.1		1155	sly-miR5303	comp65709_c0		1655	sly-miR5303	Solyc08g007800.2		2155	sly-miR6026	Solyc09g092290.1		2655	stu-miR5303f	Solyc06g052080.2		3155	stu-miR5303g	Solyc06g071780.2		3655	stu-miR5303h	Solyc04g009790.2		4155	stu-miR5303j	Solyc01g006580.2	4655	stu-miR5303j	Solyc12g098640.1	5155	stu-miR7997a	Solyc07g008320.2		5655	stu-miR7997c	Solyc03g118370.2		6155	stu-miR8039	Solyc01g109320.2
156	nta-miR156g	Solyc03g113380.2	656	sly-miR1916	Solyc11g069050.1		1156	sly-miR5303	comp65937_c0		1656	sly-miR5303	Solyc08g008010.2		2156	sly-miR6026	Solyc10g051170.1		2656	stu-miR5303f	Solyc06g060670.2		3156	stu-miR5303g	Solyc06g072490.2		3656	stu-miR5303h	Solyc04g009810.2		4156	stu-miR5303j	Solyc01g006630.2	4656	stu-miR5303j	Solyc12g098690.1	5156	stu-miR7997a	Solyc07g009150.2		5656	stu-miR7997c	Solyc03g118530.2		6156	stu-miR8039	Solyc02g055390.1
157	nta-miR156g	Solyc03g114210.2	657	sly-miR1916	Solyc12g011330.2		1157	sly-miR5303	comp65991_c0		1657	sly-miR5303	Solyc08g008030.2		2157	sly-miR6026	Solyc12g017800.1		2657	stu-miR5303f	Solyc06g065350.2		3157	stu-miR5303g	Solyc06g073360.2		3657	stu-miR5303h	Solyc04g011900.2		4157	stu-miR5303j	Solyc01g006640.1	4657	stu-miR5303j	Solyc12g098720.1	5157	stu-miR7997a	Solyc07g014590.2		5657	stu-miR7997c	Solyc03g119290.2		6157	stu-miR8039	Solyc02g067290.2
158	nta-miR156g	Solyc03g114850.2	658	sly-miR1916	Solyc12g017250.1		1158	sly-miR5303	comp66254_c0		1658	sly-miR5303	Solyc08g008360.2		2158	sly-miR6027	comp38679_c0		2658	stu-miR5303f	Solyc06g066790.2		3158	stu-miR5303g	Solyc06g074310.2		3658	stu-miR5303h	Solyc04g014380.2		4158	stu-miR5303j	Solyc01g006710.2	4658	stu-miR5303j	Solyc12g098990.1	5158	stu-miR7997a	Solyc07g016200.2		5658	stu-miR7997c	Solyc03g120120.2		6158	stu-miR8039	Solyc02g070080.2
159	nta-miR156g	Solyc03g116880.2	659	sly-miR1916	Solyc12g098210.1		1159	sly-miR5303	comp66360_c1		1659	sly-miR5303	Solyc08g008670.2		2159	sly-miR6027	comp52947_c0		2659	stu-miR5303f	Solyc06g068370.2		3159	stu-miR5303g	Solyc06g075980.2		3659	stu-miR5303h	Solyc04g014690.2		4159	stu-miR5303j	Solyc01g006720.2	4659	stu-miR5303j	Solyc12g099860.1	5159	stu-miR7997a	Solyc07g017220.2		5659	stu-miR7997c	Solyc03g121820.2		6159	stu-miR8039	Solyc02g070800.2
160	nta-miR156g	Solyc03g117540.2	660	sly-miR1916	Solyc12g099860.1		1160	sly-miR5303	comp66505_c2		1660	sly-miR5303	Solyc08g013710.2		2160	sly-miR6027	comp61953_c0		2660	stu-miR5303f	Solyc06g068990.2		3160	stu-miR5303g	Solyc06g076850.2		3660	stu-miR5303h	Solyc04g015010.2		4160	stu-miR5303j	Solyc01g006810.2	4660	stu-miR5303j	Solyc12g100140.1	5160	stu-miR7997a	Solyc07g018130.1		5660	stu-miR7997c	Solyc04g005030.2		6160	stu-miR8039	Solyc03g005250.2
161	nta-miR156g	Solyc03g119360.2	661	sly-miR1917	comp19967_c0		1161	sly-miR5303	comp66505_c3		1661	sly-miR5303	Solyc08g014060.2		2161	sly-miR6027	Solyc02g027080.1		2661	stu-miR5303f	Solyc06g069400.2		3161	stu-miR5303g	Solyc06g083670.2		3661	stu-miR5303h	Solyc04g015160.2		4161	stu-miR5303j	Solyc01g006870.2	4661	stu-miR530	comp26522_c0	5161	stu-miR7997a	Solyc07g018350.2		5661	stu-miR7997c	Solyc04g005520.2		6161	stu-miR8039	Solyc03g005950.1
162	nta-miR156g	Solyc03g120230.2	662	sly-miR1917	comp464191_c0		1162	sly-miR5303	comp66536_c0		1662	sly-miR5303	Solyc08g014420.2		2162	sly-miR6027	Solyc04g007070.2		2662	stu-miR5303f	Solyc06g071200.2		3162	stu-miR5303g	Solyc06g083960.1		3662	stu-miR5303h	Solyc04g015560.2		4162	stu-miR5303j	Solyc01g006930.2	4662	stu-miR530	comp32669_c0	5162	stu-miR7997a	Solyc07g022760.2		5662	stu-miR7997c	Solyc04g007510.2		6162	stu-miR8039	Solyc03g006660.2
163	nta-miR156g	Solyc04g005490.2	663	sly-miR1917	comp49166_c0		1163	sly-miR5303	comp66564_c1		1663	sly-miR5303	Solyc08g014430.2		2163	sly-miR6027	Solyc04g008120.1		2663	stu-miR5303f	Solyc06g071780.2		3163	stu-miR5303g	Solyc06g084210.2		3663	stu-miR5303h	Solyc04g015610.2		4163	stu-miR5303j	Solyc01g006980.2	4663	stu-miR530	comp47850_c0	5163	stu-miR7997a	Solyc07g025170.2		5663	stu-miR7997c	Solyc04g007530.2		6163	stu-miR8039	Solyc03g031600.2
164	nta-miR156g	Solyc04g045560.2	664	sly-miR1917	comp56420_c0		1164	sly-miR5303	comp66768_c0		1664	sly-miR5303	Solyc08g015990.2		2164	sly-miR6027	Solyc04g008140.1		2664	stu-miR5303f	Solyc06g072820.2		3164	stu-miR5303g	Solyc06g084530.2		3664	stu-miR5303h	Solyc04g015710.2		4164	stu-miR5303j	Solyc01g007070.2	4664	stu-miR530	comp52627_c0	5164	stu-miR7997a	Solyc07g032080.2		5664	stu-miR7997c	Solyc04g007710.2		6164	stu-miR8039	Solyc03g045090.2
165	nta-miR156g	Solyc04g049800.2	665	sly-miR1917	comp65345_c0		1165	sly-miR5303	comp66962_c0		1665	sly-miR5303	Solyc08g016660.1		2165	sly-miR6027	Solyc04g008190.1		2665	stu-miR5303f	Solyc06g073090.2		3165	stu-miR5303g	Solyc06g084550.2		3665	stu-miR5303h	Solyc04g015750.2		4165	stu-miR5303j	Solyc01g007200.2	4665	stu-miR530	comp60799_c0	5165	stu-miR7997a	Solyc07g032110.2		5665	stu-miR7997c	Solyc04g008480.1		6165	stu-miR8039	Solyc03g119650.2
166	nta-miR156g	Solyc04g054700.2	666	sly-miR1917	Solyc00g030000.1		1166	sly-miR5303	comp673538_c0		1666	sly-miR5303	Solyc08g023600.1		2166	sly-miR6027	Solyc04g008200.2		2666	stu-miR5303f	Solyc06g073230.2		3166	stu-miR5303g	Solyc07g005620.2		3666	stu-miR5303h	Solyc04g016240.2		4166	stu-miR5303j	Solyc01g007800.2	4666	stu-miR530	comp62770_c0	5166	stu-miR7997a	Solyc07g040740.2		5666	stu-miR7997c	Solyc04g009310.2		6166	stu-miR8039	Solyc03g122140.2
167	nta-miR156g	Solyc05g012040.2	667	sly-miR1917	Solyc01g006660.1		1167	sly-miR5303	comp676351_c0		1667	sly-miR5303	Solyc08g041890.2		2167	sly-miR6027	Solyc04g009090.1		2667	stu-miR5303f	Solyc06g073360.2		3167	stu-miR5303g	Solyc07g005650.2		3667	stu-miR5303h	Solyc04g016260.2		4167	stu-miR5303j	Solyc01g008110.2	4667	stu-miR530	comp62797_c0	5167	stu-miR7997a	Solyc07g041910.2		5667	stu-miR7997c	Solyc04g009370.2		6167	stu-miR8039	Solyc04g005310.2
168	nta-miR156g	Solyc05g015510.2	668	sly-miR1917	Solyc01g006770.1		1168	sly-miR5303	comp73286_c0		1668	sly-miR5303	Solyc08g048250.2		2168	sly-miR6027	Solyc04g009150.1		2668	stu-miR5303f	Solyc06g075980.2		3168	stu-miR5303g	Solyc07g005730.2		3668	stu-miR5303h	Solyc04g016550.2		4168	stu-miR5303j	Solyc01g008420.2	4668	stu-miR530	comp63757_c0	5168	stu-miR7997a	Solyc07g041930.2		5668	stu-miR7997c	Solyc04g009530.2		6168	stu-miR8039	Solyc04g007910.2
169	nta-miR156g	Solyc05g015840.2	669	sly-miR1917	Solyc01g009080.2		1169	sly-miR5303	comp733_c0		1669	sly-miR5303	Solyc08g059750.1		2169	sly-miR6027	Solyc04g026110.2		2669	stu-miR5303f	Solyc07g007840.1		3169	stu-miR5303g	Solyc07g005840.2		3669	stu-miR5303h	Solyc04g040110.2		4169	stu-miR5303j	Solyc01g008700.2	4669	stu-miR530	Solyc01g095930.2	5169	stu-miR7997a	Solyc07g042500.2		5669	stu-miR7997c	Solyc04g009960.2		6169	stu-miR8039	Solyc04g009370.2
170	nta-miR156g	Solyc05g051230.2	670	sly-miR1917	Solyc01g009870.2		1170	sly-miR5303	comp74356_c0		1670	sly-miR5303	Solyc08g061220.2		2170	sly-miR6027	Solyc05g009630.2		2670	stu-miR5303f	Solyc07g008350.2		3170	stu-miR5303g	Solyc07g005900.2		3670	stu-miR5303h	Solyc04g040160.2		4170	stu-miR5303j	Solyc01g009230.2	4670	stu-miR530	Solyc01g095940.2	5170	stu-miR7997a	Solyc07g042820.2		5670	stu-miR7997c	Solyc04g011670.2		6170	stu-miR8039	Solyc04g064910.1
171	nta-miR156g	Solyc05g056150.2	671	sly-miR1917	Solyc01g010770.2		1171	sly-miR5303	comp929337_c0		1671	sly-miR5303	Solyc08g065350.2		2171	sly-miR6027	Solyc05g012890.1		2671	stu-miR5303f	Solyc07g008570.2		3171	stu-miR5303g	Solyc07g006190.2		3671	stu-miR5303h	Solyc04g045470.2		4171	stu-miR5303j	Solyc01g009240.2	4671	stu-miR530	Solyc01g096740.2	5171	stu-miR7997a	Solyc07g042930.2		5671	stu-miR7997c	Solyc04g012030.2		6171	stu-miR8039	Solyc04g070980.2
172	nta-miR156g	Solyc05g056350.2	672	sly-miR1917	Solyc01g017870.1		1172	sly-miR5303	Solyc00g007080.2		1672	sly-miR5303	Solyc08g065970.2		2172	sly-miR6027	Solyc05g012910.2		2672	stu-miR5303f	Solyc07g009460.2		3172	stu-miR5303g	Solyc07g006740.2		3672	stu-miR5303h	Solyc04g050180.2		4172	stu-miR5303j	Solyc01g009680.2	4672	stu-miR530	Solyc01g109180.2	5172	stu-miR7997a	Solyc07g044810.2		5672	stu-miR7997c	Solyc04g012040.2		6172	stu-miR8039	Solyc04g076580.2
173	nta-miR156g	Solyc06g048890.2	673	sly-miR1917	Solyc01g060150.2		1173	sly-miR5303	Solyc00g027140.1		1673	sly-miR5303	Solyc08g066200.2		2173	sly-miR6027	Solyc05g013280.2		2673	stu-miR5303f	Solyc07g017220.2		3173	stu-miR5303g	Solyc07g006860.2		3673	stu-miR5303h	Solyc04g050570.2		4173	stu-miR5303j	Solyc01g010150.2	4673	stu-miR530	Solyc02g093730.2	5173	stu-miR7997a	Solyc07g045480.2		5673	stu-miR7997c	Solyc04g012170.2		6173	stu-miR8039	Solyc04g079950.2
174	nta-miR156g	Solyc06g065700.2	674	sly-miR1917	Solyc01g080230.2		1174	sly-miR5303	Solyc00g091170.2		1674	sly-miR5303	Solyc08g066820.2		2174	sly-miR6027	Solyc09g098130.1		2674	stu-miR5303f	Solyc07g025170.2		3174	stu-miR5303g	Solyc07g006970.2		3674	stu-miR5303h	Solyc04g051490.2		4174	stu-miR5303j	Solyc01g010250.2	4674	stu-miR530	Solyc03g025810.2	5174	stu-miR7997a	Solyc07g048030.2		5674	stu-miR7997c	Solyc04g015010.2		6174	stu-miR8039	Solyc05g007100.2
175	nta-miR156g	Solyc06g072330.2	675	sly-miR1917	Solyc01g087190.2		1175	sly-miR5303	Solyc01g005030.2		1675	sly-miR5303	Solyc08g066980.2		2175	sly-miR6027	Solyc10g047320.1		2675	stu-miR5303f	Solyc07g032080.2		3175	stu-miR5303g	Solyc07g007840.1		3675	stu-miR5303h	Solyc04g051700.2		4175	stu-miR5303j	Solyc01g010710.2	4675	stu-miR530	Solyc03g096230.1	5175	stu-miR7997a	Solyc07g049570.2		5675	stu-miR7997c	Solyc04g015370.2		6175	stu-miR8039	Solyc05g012040.2
176	nta-miR156g	Solyc06g083820.2	676	sly-miR1917	Solyc01g094220.2		1176	sly-miR5303	Solyc01g005110.2		1676	sly-miR5303	Solyc08g067910.2		2176	sly-miR6027	Solyc11g069020.1		2676	stu-miR5303f	Solyc07g042500.2		3176	stu-miR5303g	Solyc07g007870.2		3676	stu-miR5303h	Solyc04g054470.2		4176	stu-miR5303j	Solyc01g010740.2	4676	stu-miR530	Solyc04g009450.1	5176	stu-miR7997a	Solyc07g049720.2		5676	stu-miR7997c	Solyc04g015690.2		6176	stu-miR8039	Solyc05g042150.1
177	nta-miR156g	Solyc07g063510.2	677	sly-miR1917	Solyc01g105800.2		1177	sly-miR5303	Solyc01g005210.2		1677	sly-miR5303	Solyc08g075080.2		2177	solknown19	comp36814_c0		2677	stu-miR5303f	Solyc07g044810.2		3177	stu-miR5303g	Solyc07g008080.2		3677	stu-miR5303h	Solyc04g054710.2		4177	stu-miR5303j	Solyc01g010760.2	4677	stu-miR530	Solyc06g043070.2	5177	stu-miR7997a	Solyc07g052320.2		5677	stu-miR7997c	Solyc04g015750.2		6177	stu-miR8039	Solyc05g050360.2
178	nta-miR156g	Solyc08g041870.2	678	sly-miR1917	Solyc02g022830.2		1178	sly-miR5303	Solyc01g005270.2		1678	sly-miR5303	Solyc08g075380.2		2178	solknown19	comp54259_c0		2678	stu-miR5303f	Solyc07g049500.2		3178	stu-miR5303g	Solyc07g008100.2		3678	stu-miR5303h	Solyc04g054930.2		4178	stu-miR5303j	Solyc01g014100.2	4678	stu-miR530	Solyc06g074010.2	5178	stu-miR7997a	Solyc07g053610.2		5678	stu-miR7997c	Solyc04g016370.2		6178	stu-miR8039	Solyc05g052240.2
179	nta-miR156g	Solyc09g008490.2	679	sly-miR1917	Solyc02g062390.2		1179	sly-miR5303	Solyc01g005290.2		1679	sly-miR5303	Solyc08g075750.2		2179	solknown19	comp604174_c0		2679	stu-miR5303f	Solyc07g049570.2		3179	stu-miR5303g	Solyc07g008320.2		3679	stu-miR5303h	Solyc04g055190.2		4179	stu-miR5303j	Solyc01g014850.2	4679	stu-miR530	Solyc07g021400.1	5179	stu-miR7997a	Solyc07g054090.2		5679	stu-miR7997c	Solyc04g040160.2		6179	stu-miR8039	Solyc05g055510.2
180	nta-miR156g	Solyc09g009800.2	680	sly-miR1917	Solyc02g071710.2		1180	sly-miR5303	Solyc01g005430.2		1680	sly-miR5303	Solyc08g076340.2		2180	solknown19	Solyc07g062840.2		2680	stu-miR5303f	Solyc07g053970.2		3180	stu-miR5303g	Solyc07g009460.2		3680	stu-miR5303h	Solyc04g055250.2		4180	stu-miR5303j	Solyc01g016300.1	4680	stu-miR530	Solyc07g053650.2	5180	stu-miR7997a	Solyc07g054240.2		5680	stu-miR7997c	Solyc04g045480.2		6180	stu-miR8039	Solyc05g055900.1
181	nta-miR156g	Solyc09g064320.2	681	sly-miR1917	Solyc02g072230.2		1181	sly-miR5303	Solyc01g005610.2		1681	sly-miR5303	Solyc08g076460.2		2181	solknown19	Solyc07g066330.2		2681	stu-miR5303f	Solyc07g054090.2		3181	stu-miR5303g	Solyc07g016200.2		3681	stu-miR5303h	Solyc04g056270.2		4181	stu-miR5303j	Solyc01g034150.2	4681	stu-miR530	Solyc08g061730.1	5181	stu-miR7997a	Solyc07g062510.2		5681	stu-miR7997c	Solyc04g050040.2		6181	stu-miR8039	Solyc05g056210.2
182	nta-miR156g	Solyc09g072570.2	682	sly-miR1917	Solyc02g078340.2		1182	sly-miR5303	Solyc01g005950.2		1682	sly-miR5303	Solyc08g077890.2		2182	solknown19	Solyc09g075120.2		2682	stu-miR5303f	Solyc07g054240.2		3182	stu-miR5303g	Solyc07g017220.2		3682	stu-miR5303h	Solyc04g056280.2		4182	stu-miR5303j	Solyc01g056520.2	4682	stu-miR530	Solyc08g066610.2	5182	stu-miR7997a	Solyc07g063440.2		5682	stu-miR7997c	Solyc04g051120.2		6182	stu-miR8039	Solyc05g056590.2
183	nta-miR156g	Solyc09g091590.2	683	sly-miR1917	Solyc02g087730.2		1183	sly-miR5303	Solyc01g005970.2		1683	sly-miR5303	Solyc08g078210.2		2183	solknown19	Solyc11g066150.1		2683	stu-miR5303f	Solyc07g063220.2		3183	stu-miR5303g	Solyc07g017290.2		3683	stu-miR5303h	Solyc04g056310.2		4183	stu-miR5303j	Solyc01g057320.1	4683	stu-miR530	Solyc08g069170.1	5183	stu-miR7997a	Solyc07g064250.2		5683	stu-miR7997c	Solyc04g051490.2		6183	stu-miR8039	Solyc06g005660.1
184	nta-miR156g	Solyc10g005510.2	684	sly-miR1917	Solyc02g089210.2		1184	sly-miR5303	Solyc01g006540.2		1684	sly-miR5303	Solyc08g078580.1		2184	solknown61	comp59016_c0		2684	stu-miR5303f	Solyc07g064950.2		3184	stu-miR5303g	Solyc07g017400.2		3684	stu-miR5303h	Solyc04g064490.2		4184	stu-miR5303j	Solyc01g057570.2	4684	stu-miR530	Solyc09g066130.2	5184	stu-miR7997a	Solyc07g064470.2		5684	stu-miR7997c	Solyc04g051700.2		6184	stu-miR8039	Solyc06g008240.2
185	nta-miR156g	Solyc10g009080.2	685	sly-miR1917	Solyc03g005660.2		1185	sly-miR5303	Solyc01g006560.2		1685	sly-miR5303	Solyc08g079160.2		2185	stu-miR156f-5p	comp146334_c0		2685	stu-miR5303f	Solyc08g005230.2		3185	stu-miR5303g	Solyc07g025100.1		3685	stu-miR5303h	Solyc04g071320.2		4185	stu-miR5303j	Solyc01g058190.2	4685	stu-miR530	Solyc09g083390.1	5185	stu-miR7997a	Solyc07g064680.2		5685	stu-miR7997c	Solyc04g051820.2		6185	stu-miR8039	Solyc06g034070.1
186	nta-miR156g	Solyc10g017580.2	686	sly-miR1917	Solyc03g033580.2		1186	sly-miR5303	Solyc01g006600.1		1686	sly-miR5303	Solyc08g079530.2		2186	stu-miR156f-5p	comp182673_c0		2686	stu-miR5303f	Solyc08g005560.2		3186	stu-miR5303g	Solyc07g032110.2		3686	stu-miR5303h	Solyc04g071880.2		4186	stu-miR5303j	Solyc01g058270.2	4686	stu-miR530	Solyc10g051150.1	5186	stu-miR7997a	Solyc07g064950.2		5686	stu-miR7997c	Solyc04g054200.2		6186	stu-miR8039	Solyc06g054120.1
187	nta-miR156g	Solyc10g044510.1	687	sly-miR1917	Solyc03g046470.2		1187	sly-miR5303	Solyc01g006630.2		1687	sly-miR5303	Solyc08g079800.2		2187	stu-miR156f-5p	comp309702_c0		2687	stu-miR5303f	Solyc08g005860.2		3187	stu-miR5303g	Solyc07g040790.2		3687	stu-miR5303h	Solyc04g072160.2		4187	stu-miR5303j	Solyc01g066510.1	4687	stu-miR530	Solyc12g035670.1	5187	stu-miR7997a	Solyc07g065650.2		5687	stu-miR7997c	Solyc04g054710.2		6187	stu-miR8039	Solyc06g060220.1
188	nta-miR156g	Solyc10g044890.1	688	sly-miR1917	Solyc03g096540.2		1188	sly-miR5303	Solyc01g006640.1		1688	sly-miR5303	Solyc08g080360.2		2188	stu-miR156f-5p	comp32995_c0		2688	stu-miR5303f	Solyc08g005920.2		3188	stu-miR5303g	Solyc07g042250.2		3688	stu-miR5303h	Solyc04g072410.2		4188	stu-miR5303j	Solyc01g067100.2	4688	stu-miR530	Solyc12g042200.1	5188	stu-miR7997a	Solyc07g065900.2		5688	stu-miR7997c	Solyc04g055190.2		6188	stu-miR8039	Solyc06g062280.2
189	nta-miR156g	Solyc10g047680.1	689	sly-miR1917	Solyc03g118410.2		1189	sly-miR5303	Solyc01g006690.2		1689	sly-miR5303	Solyc08g080460.1		2189	stu-miR156f-5p	comp35291_c0		2689	stu-miR5303f	Solyc08g006110.2		3189	stu-miR5303g	Solyc07g049210.2		3689	stu-miR5303h	Solyc04g074190.2		4189	stu-miR5303j	Solyc01g073730.2	4689	stu-miR6024-3p	comp164463_c0	5189	stu-miR7997a	Solyc07g066660.2		5689	stu-miR7997c	Solyc04g064490.2		6189	stu-miR8039	Solyc06g071150.2
190	nta-miR156g	Solyc10g078700.1	690	sly-miR1917	Solyc04g005850.1		1190	sly-miR5303	Solyc01g006710.2		1690	sly-miR5303	Solyc08g081160.2		2190	stu-miR156f-5p	comp48536_c0		2690	stu-miR5303f	Solyc08g006120.2		3190	stu-miR5303g	Solyc07g052970.2		3690	stu-miR5303h	Solyc04g074960.2		4190	stu-miR5303j	Solyc01g080950.2	4690	stu-miR6024-3p	comp18781_c0	5190	stu-miR7997a	Solyc08g005010.2		5690	stu-miR7997c	Solyc04g064560.2		6190	stu-miR8039	Solyc06g071920.2
191	nta-miR156g	Solyc10g080810.1	691	sly-miR1917	Solyc04g009750.1		1191	sly-miR5303	Solyc01g006720.2		1691	sly-miR5303	Solyc08g081250.2		2191	stu-miR156f-5p	comp49188_c0		2691	stu-miR5303f	Solyc08g006600.2		3191	stu-miR5303g	Solyc07g053850.2		3691	stu-miR5303h	Solyc04g076020.2		4191	stu-miR5303j	Solyc01g081190.2	4691	stu-miR6024-3p	comp19958_c0	5191	stu-miR7997a	Solyc08g005210.2		5691	stu-miR7997c	Solyc04g071350.2		6191	stu-miR8039	Solyc06g073080.2
192	nta-miR156g	Solyc10g085570.1	692	sly-miR1917	Solyc04g049380.2		1192	sly-miR5303	Solyc01g006740.2		1692	sly-miR5303	Solyc08g081360.2		2192	stu-miR156f-5p	comp52278_c0		2692	stu-miR5303f	Solyc08g006650.2		3192	stu-miR5303g	Solyc07g053970.2		3692	stu-miR5303h	Solyc04g076290.2		4192	stu-miR5303j	Solyc01g081570.2	4692	stu-miR6024-3p	comp21556_c0	5192	stu-miR7997a	Solyc08g005220.2		5692	stu-miR7997c	Solyc04g072260.1		6192	stu-miR8039	Solyc06g082010.2
193	nta-miR156g	Solyc10g086480.1	693	sly-miR1917	Solyc04g064460.1		1193	sly-miR5303	Solyc01g006810.2		1693	sly-miR5303	Solyc08g081890.2		2193	stu-miR156f-5p	comp53758_c0		2693	stu-miR5303f	Solyc08g006880.2		3193	stu-miR5303g	Solyc07g062920.2		3693	stu-miR5303h	Solyc04g076990.2		4193	stu-miR5303j	Solyc01g087060.2	4693	stu-miR6024-3p	comp252670_c0	5193	stu-miR7997a	Solyc08g005230.2		5693	stu-miR7997c	Solyc04g072910.2		6193	stu-miR8039	Solyc06g082390.2
194	nta-miR156g	Solyc11g005660.1	694	sly-miR1917	Solyc04g079070.2		1194	sly-miR5303	Solyc01g006870.2		1694	sly-miR5303	Solyc08g082390.2		2194	stu-miR156f-5p	comp54887_c0		2694	stu-miR5303f	Solyc08g007320.2		3194	stu-miR5303g	Solyc07g063100.2		3694	stu-miR5303h	Solyc04g077780.2		4194	stu-miR5303j	Solyc01g087890.2	4694	stu-miR6024-3p	comp25449_c0	5194	stu-miR7997a	Solyc08g005290.2		5694	stu-miR7997c	Solyc04g074130.2		6194	stu-miR8039	Solyc07g005650.2
195	nta-miR156g	Solyc11g012810.1	695	sly-miR1917	Solyc04g082170.2		1195	sly-miR5303	Solyc01g006930.2		1695	sly-miR5303	Solyc08g082620.2		2195	stu-miR156f-5p	comp55398_c0		2695	stu-miR5303f	Solyc08g007950.2		3195	stu-miR5303g	Solyc07g063220.2		3695	stu-miR5303h	Solyc04g078920.2		4195	stu-miR5303j	Solyc01g087900.2	4695	stu-miR6024-3p	comp43750_c0	5195	stu-miR7997a	Solyc08g005410.2		5695	stu-miR7997c	Solyc04g074190.2		6195	stu-miR8039	Solyc07g005710.2
196	nta-miR156g	Solyc11g020810.1	696	sly-miR1917	Solyc05g005540.2		1196	sly-miR5303	Solyc01g006980.2		1696	sly-miR5303	Solyc08g082860.2		2196	stu-miR156f-5p	comp58287_c0		2696	stu-miR5303f	Solyc08g008030.2		3196	stu-miR5303g	Solyc07g064120.1		3696	stu-miR5303h	Solyc04g080300.2		4196	stu-miR5303j	Solyc01g088380.1	4696	stu-miR6024-3p	comp50634_c0	5196	stu-miR7997a	Solyc08g005860.2		5696	stu-miR7997c	Solyc04g074490.2		6196	stu-miR8039	Solyc07g006350.2
197	nta-miR156g	Solyc11g020820.1	697	sly-miR1917	Solyc05g008310.2		1197	sly-miR5303	Solyc01g007070.2		1697	sly-miR5303	Solyc08g082950.2		2197	stu-miR156f-5p	comp59053_c0		2697	stu-miR5303f	Solyc08g013990.2		3197	stu-miR5303g	Solyc07g064250.2		3697	stu-miR5303h	Solyc04g080550.2		4197	stu-miR5303j	Solyc01g091710.2	4697	stu-miR6024-3p	comp53158_c0	5197	stu-miR7997a	Solyc08g006120.2		5697	stu-miR7997c	Solyc04g078190.2		6197	stu-miR8039	Solyc07g006510.2
198	nta-miR156g	Solyc12g013910.1	698	sly-miR1917	Solyc05g009090.1		1198	sly-miR5303	Solyc01g007200.2		1698	sly-miR5303	Solyc09g005130.2		2198	stu-miR156f-5p	comp60056_c0		2698	stu-miR5303f	Solyc08g065970.2		3198	stu-miR5303g	Solyc07g064900.2		3698	stu-miR5303h	Solyc04g081300.2		4198	stu-miR5303j	Solyc01g095650.2	4698	stu-miR6024-3p	comp58188_c0	5198	stu-miR7997a	Solyc08g006190.1		5698	stu-miR7997c	Solyc04g078480.2		6198	stu-miR8039	Solyc07g007310.2
199	nta-miR156g	Solyc12g014460.1	699	sly-miR1917	Solyc05g013690.2		1199	sly-miR5303	Solyc01g007800.2		1699	sly-miR5303	Solyc09g005600.2		2199	stu-miR156f-5p	comp60176_c0		2699	stu-miR5303f	Solyc08g066820.2		3199	stu-miR5303g	Solyc07g065360.1		3699	stu-miR5303h	Solyc04g081310.2		4199	stu-miR5303j	Solyc01g097880.2	4699	stu-miR6024-3p	comp59393_c0	5199	stu-miR7997a	Solyc08g006560.2		5699	stu-miR7997c	Solyc04g079510.1		6199	stu-miR8039	Solyc07g007450.2
200	nta-miR156g	Solyc12g038520.1	700	sly-miR1917	Solyc05g046340.1		1200	sly-miR5303	Solyc01g007920.2		1700	sly-miR5303	Solyc09g005810.2		2200	stu-miR156f-5p	comp65179_c0		2700	stu-miR5303f	Solyc08g068210.2		3200	stu-miR5303g	Solyc07g065650.2		3700	stu-miR5303h	Solyc04g081440.2		4200	stu-miR5303j	Solyc01g098110.2	4700	stu-miR6024-3p	comp61178_c0	5200	stu-miR7997a	Solyc08g006650.2		5700	stu-miR7997c	Solyc04g080340.2		6200	stu-miR8039	Solyc07g022780.2
201	nta-miR156g	Solyc12g042180.1	701	sly-miR1917	Solyc05g051710.2		1201	sly-miR5303	Solyc01g007940.2		1701	sly-miR5303	Solyc09g007100.2		2201	stu-miR156f-5p	comp65192_c0		2701	stu-miR5303f	Solyc08g076030.2		3201	stu-miR5303g	Solyc08g005210.2		3701	stu-miR5303h	Solyc04g081930.2		4201	stu-miR5303j	Solyc01g100720.2	4701	stu-miR6024-3p	comp64271_c0	5201	stu-miR7997a	Solyc08g006880.2		5701	stu-miR7997c	Solyc04g081300.2		6201	stu-miR8039	Solyc07g041150.2
202	nta-miR156g	Solyc12g044620.1	702	sly-miR1917	Solyc05g053500.2		1202	sly-miR5303	Solyc01g008050.2		1702	sly-miR5303	Solyc09g007140.2		2202	stu-miR156f-5p	comp71382_c0		2702	stu-miR5303f	Solyc08g076220.2		3202	stu-miR5303g	Solyc08g005410.2		3702	stu-miR5303h	Solyc04g082120.2		4202	stu-miR5303j	Solyc01g100780.2	4702	stu-miR6024-3p	comp64327_c0	5202	stu-miR7997a	Solyc08g007040.2		5702	stu-miR7997c	Solyc04g081310.2		6202	stu-miR8039	Solyc07g042500.2
203	nta-miR164a	comp145759_c0	703	sly-miR1917	Solyc05g053960.2		1203	sly-miR5303	Solyc01g008100.2		1703	sly-miR5303	Solyc09g007260.2		2203	stu-miR156f-5p	comp86432_c0		2703	stu-miR5303f	Solyc08g076460.2		3203	stu-miR5303g	Solyc08g005610.2		3703	stu-miR5303h	Solyc04g082440.2		4203	stu-miR5303j	Solyc01g103230.2	4703	stu-miR6024-3p	comp64962_c0	5203	stu-miR7997a	Solyc08g007320.2		5703	stu-miR7997c	Solyc04g081440.2		6203	stu-miR8039	Solyc07g054720.1
204	nta-miR164a	comp33902_c0	704	sly-miR1917	Solyc06g007550.1		1204	sly-miR5303	Solyc01g008110.2		1704	sly-miR5303	Solyc09g007370.2		2204	stu-miR156f-5p	comp90295_c0		2704	stu-miR5303f	Solyc08g077300.2		3204	stu-miR5303g	Solyc08g006120.2		3704	stu-miR5303h	Solyc05g005000.2		4204	stu-miR5303j	Solyc01g103320.2	4704	stu-miR6024-3p	comp65709_c0	5204	stu-miR7997a	Solyc08g007330.2		5704	stu-miR7997c	Solyc04g081590.2		6204	stu-miR8039	Solyc08g005410.2
205	nta-miR164a	comp36814_c0	705	sly-miR1917	Solyc06g010030.2		1205	sly-miR5303	Solyc01g008420.2		1705	sly-miR5303	Solyc09g007410.2		2205	stu-miR156f-5p	comp95664_c0		2705	stu-miR5303f	Solyc08g077520.2		3205	stu-miR5303g	Solyc08g006500.2		3705	stu-miR5303h	Solyc05g005250.2		4205	stu-miR5303j	Solyc01g103690.2	4705	stu-miR6024-3p	comp66068_c0	5205	stu-miR7997a	Solyc08g007400.2		5705	stu-miR7997c	Solyc04g081790.2		6205	stu-miR8039	Solyc08g006000.2
206	nta-miR164a	comp44793_c0	706	sly-miR1917	Solyc06g035440.2		1206	sly-miR5303	Solyc01g008550.2		1706	sly-miR5303	Solyc09g007540.2		2206	stu-miR156f-5p	Solyc01g005600.2		2706	stu-miR5303f	Solyc08g078530.2		3206	stu-miR5303g	Solyc08g006560.2		3706	stu-miR5303h	Solyc05g005800.2		4206	stu-miR5303j	Solyc01g105270.2	4706	stu-miR6024-3p	comp66250_c0	5206	stu-miR7997a	Solyc08g007420.2		5706	stu-miR7997c	Solyc04g081990.2		6206	stu-miR8039	Solyc08g006480.2
207	nta-miR164a	comp54259_c0	707	sly-miR1917	Solyc06g053230.2		1207	sly-miR5303	Solyc01g008560.2		1707	sly-miR5303	Solyc09g007670.2		2207	stu-miR156f-5p	Solyc01g006630.2		2707	stu-miR5303f	Solyc08g079160.2		3207	stu-miR5303g	Solyc08g007040.2		3707	stu-miR5303h	Solyc05g007500.2		4207	stu-miR5303j	Solyc01g105970.2	4707	stu-miR6024-3p	comp66560_c0	5207	stu-miR7997a	Solyc08g007470.1		5707	stu-miR7997c	Solyc04g082490.2		6207	stu-miR8039	Solyc08g007380.2
208	nta-miR164a	comp604174_c0	708	sly-miR1917	Solyc06g054060.1		1208	sly-miR5303	Solyc01g008700.2		1708	sly-miR5303	Solyc09g007830.2		2208	stu-miR156f-5p	Solyc01g011100.2		2708	stu-miR5303f	Solyc08g079800.2		3208	stu-miR5303g	Solyc08g007160.2		3708	stu-miR5303h	Solyc05g007570.2		4208	stu-miR5303j	Solyc01g107580.2	4708	stu-miR6024-3p	comp66590_c0	5208	stu-miR7997a	Solyc08g007540.2		5708	stu-miR7997c	Solyc05g005000.2		6208	stu-miR8039	Solyc08g007390.2
209	nta-miR164a	comp60596_c0	709	sly-miR1917	Solyc06g073590.2		1209	sly-miR5303	Solyc01g008790.2		1709	sly-miR5303	Solyc09g007840.2		2209	stu-miR156f-5p	Solyc01g073640.2		2709	stu-miR5303f	Solyc09g005180.2		3209	stu-miR5303g	Solyc08g008010.2		3709	stu-miR5303h	Solyc05g007890.2		4209	stu-miR5303j	Solyc01g109310.2	4709	stu-miR6024-3p	comp66728_c1	5209	stu-miR7997a	Solyc08g007770.2		5709	stu-miR7997c	Solyc05g005250.2		6209	stu-miR8039	Solyc08g007580.2
210	nta-miR164a	comp66291_c0	710	sly-miR1917	Solyc06g082500.2		1210	sly-miR5303	Solyc01g008800.1		1710	sly-miR5303	Solyc09g008000.2		2210	stu-miR156f-5p	Solyc01g111710.2		2710	stu-miR5303f	Solyc09g007340.2		3210	stu-miR5303g	Solyc08g008260.2		3710	stu-miR5303h	Solyc05g008020.2		4210	stu-miR5303j	Solyc02g023980.2	4710	stu-miR6024-3p	comp66750_c0	5210	stu-miR7997a	Solyc08g007950.2		5710	stu-miR7997c	Solyc05g005510.2		6210	stu-miR8039	Solyc08g081200.2
211	nta-miR164a	Solyc01g088690.2	711	sly-miR1917	Solyc07g009140.2		1211	sly-miR5303	Solyc01g008900.2		1711	sly-miR5303	Solyc09g008240.2		2211	stu-miR156f-5p	Solyc02g032830.1		2711	stu-miR5303f	Solyc09g007920.2		3211	stu-miR5303g	Solyc08g008360.2		3711	stu-miR5303h	Solyc05g008380.2		4211	stu-miR5303j	Solyc02g024000.2	4711	stu-miR6024-3p	comp66902_c0	5211	stu-miR7997a	Solyc08g008260.2		5711	stu-miR7997c	Solyc05g007290.1		6211	stu-miR8039	Solyc08g083290.2
212	nta-miR164a	Solyc01g090590.2	712	sly-miR1917	Solyc07g017870.1		1212	sly-miR5303	Solyc01g009240.2		1712	sly-miR5303	Solyc09g008360.2		2212	stu-miR156f-5p	Solyc02g071220.2		2712	stu-miR5303f	Solyc09g007940.2		3212	stu-miR5303g	Solyc08g008480.2		3712	stu-miR5303h	Solyc05g008500.1		4212	stu-miR5303j	Solyc02g030450.2	4712	stu-miR6024-3p	comp66948_c0	5212	stu-miR7997a	Solyc08g008310.2		5712	stu-miR7997c	Solyc05g007500.2		6212	stu-miR8039	Solyc09g009960.2
213	nta-miR164a	Solyc06g051810.2	713	sly-miR1917	Solyc07g025370.2		1213	sly-miR5303	Solyc01g009680.2		1713	sly-miR5303	Solyc09g008430.2		2213	stu-miR156f-5p	Solyc02g077920.2		2713	stu-miR5303f	Solyc09g008860.2		3213	stu-miR5303g	Solyc08g008670.2		3713	stu-miR5303h	Solyc05g008910.2		4213	stu-miR5303j	Solyc02g032960.2	4713	stu-miR6024-3p	comp88193_c0	5213	stu-miR7997a	Solyc08g008480.2		5713	stu-miR7997c	Solyc05g007750.2		6213	stu-miR8039	Solyc09g011730.2
214	nta-miR164a	Solyc06g069710.2	714	sly-miR1917	Solyc07g063930.2		1214	sly-miR5303	Solyc01g009830.2		1714	sly-miR5303	Solyc09g008490.2		2214	stu-miR156f-5p	Solyc03g005060.2		2714	stu-miR5303f	Solyc09g009430.2		3214	stu-miR5303g	Solyc08g013710.2		3714	stu-miR5303h	Solyc05g008980.2		4214	stu-miR5303j	Solyc02g062520.2	4714	stu-miR6024-3p	Solyc01g087200.2	5214	stu-miR7997a	Solyc08g014060.2		5714	stu-miR7997c	Solyc05g007870.1		6214	stu-miR8039	Solyc09g064840.2
215	nta-miR164a	Solyc07g062840.2	715	sly-miR1917	Solyc08g006990.1		1215	sly-miR5303	Solyc01g010150.2		1715	sly-miR5303	Solyc09g008530.1		2215	stu-miR156f-5p	Solyc03g005710.1		2715	stu-miR5303f	Solyc09g009690.2		3215	stu-miR5303g	Solyc08g014060.2		3715	stu-miR5303h	Solyc05g008990.2		4215	stu-miR5303j	Solyc02g065790.2	4715	stu-miR6024-3p	Solyc01g088760.2	5215	stu-miR7997a	Solyc08g015870.2		5715	stu-miR7997c	Solyc05g008140.2		6215	stu-miR8039	Solyc09g072990.2
216	nta-miR164a	Solyc07g066330.2	716	sly-miR1917	Solyc08g015660.2		1216	sly-miR5303	Solyc01g010250.2		1716	sly-miR5303	Solyc09g008670.2		2216	stu-miR156f-5p	Solyc03g097690.2		2716	stu-miR5303f	Solyc09g009970.2		3216	stu-miR5303g	Solyc08g014360.1		3716	stu-miR5303h	Solyc05g009100.2		4216	stu-miR5303j	Solyc02g068440.2	4716	stu-miR6024-3p	Solyc01g104680.2	5216	stu-miR7997a	Solyc08g042130.2		5716	stu-miR7997c	Solyc05g008380.2		6216	stu-miR8039	Solyc09g074800.2
217	nta-miR164a	Solyc09g005810.2	717	sly-miR1917	Solyc08g059750.1		1217	sly-miR5303	Solyc01g010710.2		1717	sly-miR5303	Solyc09g008790.2		2217	stu-miR156f-5p	Solyc03g114850.2		2717	stu-miR5303f	Solyc09g010390.2		3217	stu-miR5303g	Solyc08g014420.2		3717	stu-miR5303h	Solyc05g009240.2		4217	stu-miR5303j	Solyc02g070670.2	4717	stu-miR6024-3p	Solyc01g104700.2	5217	stu-miR7997a	Solyc08g048550.2		5717	stu-miR7997c	Solyc05g008790.2		6217	stu-miR8039	Solyc09g090970.2
218	nta-miR164a	Solyc09g008600.2	718	sly-miR1917	Solyc08g061230.2		1218	sly-miR5303	Solyc01g010740.2		1718	sly-miR5303	Solyc09g008860.2		2218	stu-miR156f-5p	Solyc03g116820.2		2718	stu-miR5303f	Solyc09g010990.2		3218	stu-miR5303g	Solyc08g015870.2		3718	stu-miR5303h	Solyc05g009700.2		4218	stu-miR5303j	Solyc02g076870.2	4718	stu-miR6024-3p	Solyc01g106030.2	5218	stu-miR7997a	Solyc08g061650.2		5718	stu-miR7997c	Solyc05g008830.2		6218	stu-miR8039	Solyc10g005450.1
219	nta-miR164a	Solyc09g075120.2	719	sly-miR1917	Solyc08g066620.2		1219	sly-miR5303	Solyc01g010780.2		1719	sly-miR5303	Solyc09g009170.2		2219	stu-miR156f-5p	Solyc03g117540.2		2719	stu-miR5303f	Solyc09g011320.2		3219	stu-miR5303g	Solyc08g015990.2		3719	stu-miR5303h	Solyc05g010060.2		4219	stu-miR5303j	Solyc02g078570.2	4719	stu-miR6024-3p	Solyc02g021650.2	5219	stu-miR7997a	Solyc08g065640.2		5719	stu-miR7997c	Solyc05g009240.2		6219	stu-miR8039	Solyc10g006440.2
220	nta-miR164a	Solyc11g022540.1	720	sly-miR1917	Solyc08g066940.2		1220	sly-miR5303	Solyc01g010970.2		1720	sly-miR5303	Solyc09g009220.2		2220	stu-miR156f-5p	Solyc04g007280.2		2720	stu-miR5303f	Solyc09g018160.2		3220	stu-miR5303g	Solyc08g048250.2		3720	stu-miR5303h	Solyc05g012180.2		4220	stu-miR5303j	Solyc02g078960.2	4720	stu-miR6024-3p	Solyc02g070410.1	5220	stu-miR7997a	Solyc08g066340.1		5720	stu-miR7997c	Solyc05g009430.2		6220	stu-miR8039	Solyc10g006830.2
221	nta-miR164a	Solyc11g065620.1	721	sly-miR1917	Solyc08g075240.2		1221	sly-miR5303	Solyc01g014100.2		1721	sly-miR5303	Solyc09g009250.2		2221	stu-miR156f-5p	Solyc04g009020.2		2721	stu-miR5303f	Solyc09g018310.2		3221	stu-miR5303g	Solyc08g059750.1		3721	stu-miR5303h	Solyc05g012590.2		4221	stu-miR5303j	Solyc02g085640.2	4721	stu-miR6024-3p	Solyc03g006750.1	5221	stu-miR7997a	Solyc08g066820.2		5721	stu-miR7997c	Solyc05g009700.2		6221	stu-miR8039	Solyc10g006840.2
222	nta-miR164a	Solyc11g066150.1	722	sly-miR1917	Solyc08g076080.2		1222	sly-miR5303	Solyc01g014850.2		1722	sly-miR5303	Solyc09g009350.2		2222	stu-miR156f-5p	Solyc04g010220.2		2722	stu-miR5303f	Solyc09g064840.2		3222	stu-miR5303g	Solyc08g065350.2		3722	stu-miR5303h	Solyc05g013480.2		4222	stu-miR5303j	Solyc02g091580.2	4722	stu-miR6024-3p	Solyc03g046470.2	5222	stu-miR7997a	Solyc08g066980.2		5722	stu-miR7997c	Solyc05g010610.2		6222	stu-miR8039	Solyc10g008020.2
223	nta-miR167a	Solyc12g044880.1	723	sly-miR1917	Solyc08g080120.2		1223	sly-miR5303	Solyc01g016300.1		1723	sly-miR5303	Solyc09g009400.2		2223	stu-miR156f-5p	Solyc04g045560.2		2723	stu-miR5303f	Solyc09g065630.2		3223	stu-miR5303g	Solyc08g065970.2		3723	stu-miR5303h	Solyc05g013490.2		4223	stu-miR5303j	Solyc02g092480.2	4723	stu-miR6024-3p	Solyc03g121050.2	5223	stu-miR7997a	Solyc08g066990.2		5723	stu-miR7997c	Solyc05g012230.2		6223	stu-miR8039	Solyc10g009500.2
224	nta-miR168d	comp54884_c0	724	sly-miR1917	Solyc08g080460.1		1224	sly-miR5303	Solyc01g034150.2		1724	sly-miR5303	Solyc09g009430.2		2224	stu-miR156f-5p	Solyc04g064700.2		2724	stu-miR5303f	Solyc09g072710.2		3224	stu-miR5303g	Solyc08g066200.2		3724	stu-miR5303h	Solyc05g013580.2		4224	stu-miR5303j	Solyc02g094350.2	4724	stu-miR6024-3p	Solyc04g007320.1	5224	stu-miR7997a	Solyc08g068210.2		5724	stu-miR7997c	Solyc05g012520.2		6224	stu-miR8039	Solyc10g009520.2
225	nta-miR168d	comp70221_c0	725	sly-miR1917	Solyc09g008270.2		1225	sly-miR5303	Solyc01g056490.1		1725	sly-miR5303	Solyc09g009510.2		2225	stu-miR156f-5p	Solyc05g012040.2		2725	stu-miR5303f	Solyc09g072830.2		3225	stu-miR5303g	Solyc08g066980.2		3725	stu-miR5303h	Solyc05g013860.2		4225	stu-miR5303j	Solyc02g094610.1	4725	stu-miR6024-3p	Solyc04g011960.1	5225	stu-miR7997a	Solyc08g075280.2		5725	stu-miR7997c	Solyc05g012590.2		6225	stu-miR8039	Solyc10g078600.1
226	nta-miR168d	Solyc00g030110.1	726	sly-miR1917	Solyc09g008830.2		1226	sly-miR5303	Solyc01g056520.2		1726	sly-miR5303	Solyc09g009520.2		2226	stu-miR156f-5p	Solyc05g015510.2		2726	stu-miR5303f	Solyc09g082540.2		3226	stu-miR5303g	Solyc08g075080.2		3726	stu-miR5303h	Solyc05g014970.2		4226	stu-miR5303j	Solyc03g005200.2	4726	stu-miR6024-3p	Solyc04g012010.2	5226	stu-miR7997a	Solyc08g075530.2		5726	stu-miR7997c	Solyc05g013480.2		6226	stu-miR8039	Solyc10g083830.1
227	nta-miR168d	Solyc03g098280.2	727	sly-miR1917	Solyc09g009090.2		1227	sly-miR5303	Solyc01g057320.1		1727	sly-miR5303	Solyc09g009550.2		2227	stu-miR156f-5p	Solyc05g015840.2		2727	stu-miR5303f	Solyc09g082550.2		3227	stu-miR5303g	Solyc08g075380.2		3727	stu-miR5303h	Solyc05g018320.2		4227	stu-miR5303j	Solyc03g005210.2	4727	stu-miR6024-3p	Solyc04g015220.2	5227	stu-miR7997a	Solyc08g075750.2		5727	stu-miR7997c	Solyc05g013490.2		6227	stu-miR8039	Solyc11g010850.1
228	nta-miR168d	Solyc06g072300.2	728	sly-miR1917	Solyc09g010530.2		1228	sly-miR5303	Solyc01g057570.2		1728	sly-miR5303	Solyc09g009690.2		2228	stu-miR156f-5p	Solyc05g052460.2		2728	stu-miR5303f	Solyc09g082770.2		3228	stu-miR5303g	Solyc08g075750.2		3728	stu-miR5303h	Solyc05g026380.1		4228	stu-miR5303j	Solyc03g005280.2	4728	stu-miR6024-3p	Solyc05g006620.2	5228	stu-miR7997a	Solyc08g076030.2		5728	stu-miR7997c	Solyc05g013580.2		6228	stu-miR8039	Solyc11g042850.1
229	nta-miR168d	Solyc08g005690.1	729	sly-miR1917	Solyc09g015080.2		1229	sly-miR5303	Solyc01g058190.2		1729	sly-miR5303	Solyc09g009700.2		2229	stu-miR156f-5p	Solyc05g053280.2		2729	stu-miR5303f	Solyc09g090190.2		3229	stu-miR5303g	Solyc08g076340.2		3729	stu-miR5303h	Solyc05g043340.2		4229	stu-miR5303j	Solyc03g005470.2	4729	stu-miR6024-3p	Solyc05g008070.2	5229	stu-miR7997a	Solyc08g076920.2		5729	stu-miR7997c	Solyc05g014160.2		6229	stu-miR8039	Solyc11g044810.1
230	nta-miR172a	comp18783_c0	730	sly-miR1917	Solyc09g031780.2		1230	sly-miR5303	Solyc01g058270.2		1730	sly-miR5303	Solyc09g009770.2		2230	stu-miR156f-5p	Solyc06g007320.2		2730	stu-miR5303f	Solyc09g090470.2		3230	stu-miR5303g	Solyc08g076460.2		3730	stu-miR5303h	Solyc05g043350.2		4230	stu-miR5303j	Solyc03g005860.2	4730	stu-miR6024-3p	Solyc05g009740.1	5230	stu-miR7997a	Solyc08g078210.2		5730	stu-miR7997c	Solyc05g016330.2		6230	stu-miR8039	Solyc11g045680.1
231	nta-miR172a	comp258602_c0	731	sly-miR1917	Solyc09g065010.2		1231	sly-miR5303	Solyc01g066510.1		1731	sly-miR5303	Solyc09g009800.2		2231	stu-miR156f-5p	Solyc06g065730.2		2731	stu-miR5303f	Solyc09g092120.2		3231	stu-miR5303g	Solyc08g077890.2		3731	stu-miR5303h	Solyc05g048850.2		4231	stu-miR5303j	Solyc03g006130.2	4731	stu-miR6024-3p	Solyc05g009750.1	5231	stu-miR7997a	Solyc08g078520.2		5731	stu-miR7997c	Solyc05g017890.2		6231	stu-miR8039	Solyc11g045690.1
232	nta-miR172a	comp310213_c0	732	sly-miR1917	Solyc09g065860.2		1232	sly-miR5303	Solyc01g067100.2		1732	sly-miR5303	Solyc09g009910.2		2232	stu-miR156f-5p	Solyc07g005640.2		2732	stu-miR5303f	Solyc09g092140.2		3232	stu-miR5303g	Solyc08g079800.2		3732	stu-miR5303h	Solyc05g050520.2		4232	stu-miR5303j	Solyc03g006420.2	4732	stu-miR6024-3p	Solyc05g009760.1	5232	stu-miR7997a	Solyc08g078530.2		5732	stu-miR7997c	Solyc05g018150.2		6232	stu-miR8039	Solyc11g067020.1
233	nta-miR172a	comp41934_c0	733	sly-miR1917	Solyc09g082460.2		1233	sly-miR5303	Solyc01g067280.2		1733	sly-miR5303	Solyc09g010210.2		2233	stu-miR156f-5p	Solyc07g049660.2		2733	stu-miR5303f	Solyc09g092220.2		3233	stu-miR5303g	Solyc08g080270.2		3733	stu-miR5303h	Solyc05g051250.2		4233	stu-miR5303j	Solyc03g007910.1	4733	stu-miR6024-3p	Solyc06g062440.2	5233	stu-miR7997a	Solyc08g079110.2		5733	stu-miR7997c	Solyc05g018320.2		6233	stu-miR8039	Solyc11g067260.1
234	nta-miR172a	comp49961_c0	734	sly-miR1917	Solyc09g091520.1		1234	sly-miR5303	Solyc01g073730.2		1734	sly-miR5303	Solyc09g010670.2		2234	stu-miR156f-5p	Solyc07g062980.2		2734	stu-miR5303f	Solyc09g092240.2		3234	stu-miR5303g	Solyc08g080460.1		3734	stu-miR5303h	Solyc05g051380.2		4234	stu-miR5303j	Solyc03g026240.2	4734	stu-miR6024-3p	Solyc07g009200.1	5234	stu-miR7997a	Solyc08g079160.2		5734	stu-miR7997c	Solyc05g018620.2		6234	stu-miR8039	Solyc11g069040.2
235	nta-miR172a	comp52004_c0	735	sly-miR1917	Solyc10g007100.2		1235	sly-miR5303	Solyc01g080200.2		1735	sly-miR5303	Solyc09g011250.2		2235	stu-miR156f-5p	Solyc08g066270.1		2735	stu-miR5303f	Solyc09g097820.2		3235	stu-miR5303g	Solyc08g081160.2		3735	stu-miR5303h	Solyc05g051410.2		4235	stu-miR5303j	Solyc03g032030.2	4735	stu-miR6024-3p	Solyc07g055380.1	5235	stu-miR7997a	Solyc08g080120.2		5735	stu-miR7997c	Solyc05g018750.2		6235	stu-miR8039	Solyc11g069270.1
236	nta-miR172a	comp52737_c0	736	sly-miR1917	Solyc10g007110.2		1236	sly-miR5303	Solyc01g081190.2		1736	sly-miR5303	Solyc09g013080.2		2236	stu-miR156f-5p	Solyc08g068320.2		2736	stu-miR5303f	Solyc09g098180.2		3236	stu-miR5303g	Solyc08g081360.2		3736	stu-miR5303h	Solyc05g051580.2		4236	stu-miR5303j	Solyc03g032240.2	4736	stu-miR6024-3p	Solyc07g063240.2	5236	stu-miR7997a	Solyc08g080240.2		5736	stu-miR7997c	Solyc05g025740.2		6236	stu-miR8039	Solyc11g072320.1
237	nta-miR172a	comp52737_c2	737	sly-miR1917	Solyc10g007570.2		1237	sly-miR5303	Solyc01g081490.2		1737	sly-miR5303	Solyc09g014400.2		2237	stu-miR156f-5p	Solyc08g069180.2		2737	stu-miR5303f	Solyc09g098270.2		3237	stu-miR5303g	Solyc08g082390.2		3737	stu-miR5303h	Solyc05g051850.2		4237	stu-miR5303j	Solyc03g033820.1	4737	stu-miR6024-3p	Solyc08g007630.1	5237	stu-miR7997a	Solyc08g081200.2		5737	stu-miR7997c	Solyc05g032660.2		6237	stu-miR8039	Solyc11g072450.1
238	nta-miR172a	comp53297_c0	738	sly-miR1917	Solyc10g049720.1		1238	sly-miR5303	Solyc01g087060.2		1738	sly-miR5303	Solyc09g014510.2		2238	stu-miR156f-5p	Solyc08g079020.2		2738	stu-miR5303f	Solyc10g006340.2		3238	stu-miR5303g	Solyc08g082680.2		3738	stu-miR5303h	Solyc05g052100.2		4238	stu-miR5303j	Solyc03g033840.2	4738	stu-miR6024-3p	Solyc08g074250.1	5238	stu-miR7997a	Solyc08g082620.2		5738	stu-miR7997c	Solyc05g043340.2		6238	stu-miR8039	Solyc11g072560.1
239	nta-miR172a	comp57203_c0	739	sly-miR1917	Solyc10g074840.1		1239	sly-miR5303	Solyc01g087890.2		1739	sly-miR5303	Solyc09g015820.2		2239	stu-miR156f-5p	Solyc09g008120.2		2739	stu-miR5303f	Solyc10g006400.2		3239	stu-miR5303g	Solyc08g082710.2		3739	stu-miR5303h	Solyc05g052830.2		4239	stu-miR5303j	Solyc03g034060.2	4739	stu-miR6024-3p	Solyc09g018220.1	5239	stu-miR7997a	Solyc09g005130.2		5739	stu-miR7997c	Solyc05g043350.2		6239	stu-miR8039	Solyc12g005760.1
240	nta-miR172a	comp57799_c0	740	sly-miR1917	Solyc11g008030.1		1240	sly-miR5303	Solyc01g087900.2		1740	sly-miR5303	Solyc09g018160.2		2240	stu-miR156f-5p	Solyc09g055250.2		2740	stu-miR5303f	Solyc10g006530.2		3240	stu-miR5303g	Solyc08g082950.2		3740	stu-miR5303h	Solyc05g053240.2		4240	stu-miR5303j	Solyc03g034230.2	4740	stu-miR6024-3p	Solyc09g092290.1	5240	stu-miR7997a	Solyc09g005810.2		5740	stu-miR7997c	Solyc05g047450.1		6240	stu-miR8039	Solyc12g005880.1
241	nta-miR172a	comp59176_c1	741	sly-miR1917	Solyc11g044840.1		1241	sly-miR5303	Solyc01g088170.2		1741	sly-miR5303	Solyc09g018650.2		2241	stu-miR156f-5p	Solyc09g063030.2		2741	stu-miR5303f	Solyc10g006810.2		3241	stu-miR5303g	Solyc09g005130.2		3741	stu-miR5303h	Solyc05g053280.2		4241	stu-miR5303j	Solyc03g043660.2	4741	stu-miR6024-3p	Solyc09g092450.2	5241	stu-miR7997a	Solyc09g007100.2		5741	stu-miR7997c	Solyc05g050280.2		6241	stu-miR8039	Solyc12g006450.1
242	nta-miR172a	comp61995_c0	742	sly-miR1917	Solyc11g061960.1		1242	sly-miR5303	Solyc01g088380.1		1742	sly-miR5303	Solyc09g025250.2		2242	stu-miR156f-5p	Solyc09g074110.2		2742	stu-miR5303f	Solyc10g007150.2		3242	stu-miR5303g	Solyc09g005500.2		3742	stu-miR5303h	Solyc05g054110.2		4242	stu-miR5303j	Solyc03g044090.2	4742	stu-miR6024-3p	Solyc10g008220.2	5242	stu-miR7997a	Solyc09g007140.2		5742	stu-miR7997c	Solyc05g051580.2		6242	stu-miR8039	Solyc12g009450.1
243	nta-miR172a	comp62513_c1	743	sly-miR1917	Solyc11g066590.1		1243	sly-miR5303	Solyc01g091080.2		1743	sly-miR5303	Solyc09g047900.1		2243	stu-miR156f-5p	Solyc09g091480.2		2743	stu-miR5303f	Solyc10g008280.2		3243	stu-miR5303g	Solyc09g005810.2		3743	stu-miR5303h	Solyc05g054190.2		4243	stu-miR5303j	Solyc03g052980.2	4743	stu-miR6024-3p	Solyc10g008230.1	5243	stu-miR7997a	Solyc09g007170.2		5743	stu-miR7997c	Solyc05g052460.2		6243	stu-miR8039	Solyc12g009890.1
244	nta-miR172a	comp63537_c0	744	sly-miR1917	Solyc11g070080.1		1244	sly-miR5303	Solyc01g091150.2		1744	sly-miR5303	Solyc09g047920.1		2244	stu-miR156f-5p	Solyc09g098130.1		2744	stu-miR5303f	Solyc10g037900.1		3244	stu-miR5303g	Solyc09g007260.2		3744	stu-miR5303h	Solyc05g054870.2		4244	stu-miR5303j	Solyc03g053080.1	4744	stu-miR6024-3p	Solyc10g008240.2	5244	stu-miR7997a	Solyc09g007410.2		5744	stu-miR7997c	Solyc05g053240.2		6244	stu-miR8039	Solyc12g010110.1
245	nta-miR172a	comp63543_c0	745	sly-miR1917	Solyc12g008430.1		1245	sly-miR5303	Solyc01g091370.2		1745	sly-miR5303	Solyc09g055260.2		2245	stu-miR156f-5p	Solyc10g008300.2		2745	stu-miR5303f	Solyc10g039430.1		3245	stu-miR5303g	Solyc09g007410.2		3745	stu-miR5303h	Solyc05g054880.2		4245	stu-miR5303j	Solyc03g058190.2	4745	stu-miR6024-3p	Solyc11g006520.1	5245	stu-miR7997a	Solyc09g007540.2		5745	stu-miR7997c	Solyc05g053490.2		6245	stu-miR8039	Solyc12g010970.1
246	nta-miR172a	comp656220_c0	746	sly-miR1917	Solyc12g008980.1		1246	sly-miR5303	Solyc01g091710.2		1746	sly-miR5303	Solyc09g055590.2		2246	stu-miR156f-5p	Solyc10g009080.2		2746	stu-miR5303f	Solyc10g045640.1		3246	stu-miR5303g	Solyc09g007540.2		3746	stu-miR5303h	Solyc05g055060.2		4246	stu-miR5303j	Solyc03g062720.2	4746	stu-miR6024-3p	Solyc11g006530.1	5246	stu-miR7997a	Solyc09g007830.2		5746	stu-miR7997c	Solyc05g053590.2		6246	stu-miR8039	Solyc12g014050.1
247	nta-miR172a	Solyc01g090460.2	747	sly-miR1917	Solyc12g011040.1		1247	sly-miR5303	Solyc01g091780.2		1747	sly-miR5303	Solyc09g056260.2		2247	stu-miR156f-5p	Solyc10g039240.1		2747	stu-miR5303f	Solyc10g047640.1		3247	stu-miR5303g	Solyc09g007670.2		3747	stu-miR5303h	Solyc05g055100.1		4247	stu-miR5303j	Solyc03g095370.2	4747	stu-miR6024-3p	Solyc11g006630.1	5247	stu-miR7997a	Solyc09g007920.2		5747	stu-miR7997c	Solyc05g054110.2		6247	stu-miR8039	Solyc12g015700.1
248	nta-miR172a	Solyc01g090470.2	748	sly-miR1917	Solyc12g036300.1		1248	sly-miR5303	Solyc01g093960.2		1748	sly-miR5303	Solyc09g064540.2		2248	stu-miR156f-5p	Solyc10g078700.1		2748	stu-miR5303f	Solyc10g049560.1		3248	stu-miR5303g	Solyc09g007820.1		3748	stu-miR5303h	Solyc05g055200.2		4248	stu-miR5303j	Solyc03g097780.2	4748	stu-miR6024-3p	Solyc11g006640.1	5248	stu-miR7997a	Solyc09g007940.2		5748	stu-miR7997c	Solyc05g054420.2		6248	stu-miR8039	Solyc12g056260.1
249	nta-miR172a	Solyc01g108180.2	749	sly-miR1917	Solyc12g041870.1		1249	sly-miR5303	Solyc01g094210.2		1749	sly-miR5303	Solyc09g064840.2		2249	stu-miR156f-5p	Solyc10g080890.1		2749	stu-miR5303f	Solyc10g051110.1		3249	stu-miR5303g	Solyc09g008000.2		3749	stu-miR5303h	Solyc05g055240.2		4249	stu-miR5303j	Solyc03g097860.1	4749	stu-miR6024-3p	Solyc11g020100.1	5249	stu-miR7997a	Solyc09g008000.2		5749	stu-miR7997c	Solyc05g054480.2		6249	stu-miR8039	Solyc12g087830.1
250	nta-miR172a	Solyc01g111930.2	750	sly-miR1917	Solyc12g049550.1		1250	sly-miR5303	Solyc01g094740.1		1750	sly-miR5303	Solyc09g064850.2		2250	stu-miR156f-5p	Solyc11g008800.1		2750	stu-miR5303f	Solyc10g074590.1		3250	stu-miR5303g	Solyc09g008360.2		3750	stu-miR5303h	Solyc05g055450.2		4250	stu-miR5303j	Solyc03g098230.2	4750	stu-miR6024-3p	Solyc11g056570.1	5250	stu-miR7997a	Solyc09g008240.2		5750	stu-miR7997c	Solyc05g055410.1		6250	stu-miR8039	Solyc12g088830.1
251	nta-miR172a	Solyc02g064960.2	751	sly-miR1917	Solyc12g056180.1		1251	sly-miR5303	Solyc01g094830.2		1751	sly-miR5303	Solyc09g065110.2		2251	stu-miR156f-5p	Solyc11g011390.1		2751	stu-miR5303f	Solyc10g078190.1		3251	stu-miR5303g	Solyc09g008430.2		3751	stu-miR5303h	Solyc05g055690.1		4251	stu-miR5303j	Solyc03g116870.2	4751	stu-miR6024-3p	Solyc11g064770.1	5251	stu-miR7997a	Solyc09g008350.2		5751	stu-miR7997c	Solyc05g055450.2		6251	stu-miR8039	Solyc12g094610.1
252	nta-miR172a	Solyc02g081690.1	752	sly-miR1917	Solyc12g056420.1		1252	sly-miR5303	Solyc01g095070.2		1752	sly-miR5303	Solyc09g065130.2		2252	stu-miR156f-5p	Solyc11g012810.1		2752	stu-miR5303f	Solyc10g078430.1		3252	stu-miR5303g	Solyc09g008490.2		3752	stu-miR5303h	Solyc05g055830.2		4252	stu-miR5303j	Solyc03g116880.2	4752	stu-miR6024-3p	Solyc11g065780.1	5252	stu-miR7997a	Solyc09g008430.2		5752	stu-miR7997c	Solyc05g055510.2		6252	stu-miR8039	Solyc12g095750.1
253	nta-miR172a	Solyc02g087640.2	753	sly-miR1917	Solyc12g088170.1		1253	sly-miR5303	Solyc01g095650.2		1753	sly-miR5303	Solyc09g065630.2		2253	stu-miR156f-5p	Solyc11g068640.1		2753	stu-miR5303f	Solyc10g079490.1		3253	stu-miR5303g	Solyc09g008530.1		3753	stu-miR5303h	Solyc05g056110.2		4253	stu-miR5303j	Solyc03g118900.1	4753	stu-miR6024-3p	Solyc11g069020.1	5253	stu-miR7997a	Solyc09g008490.2		5753	stu-miR7997c	Solyc05g055740.2		6253	stu-miR8039	Solyc12g095820.1
254	nta-miR172a	Solyc02g093150.2	754	sly-miR1917	Solyc12g097090.1		1254	sly-miR5303	Solyc01g096110.2		1754	sly-miR5303	Solyc09g065690.2		2254	stu-miR156f-5p	Solyc12g010740.1		2754	stu-miR5303f	Solyc10g079900.1		3254	stu-miR5303g	Solyc09g009170.2		3754	stu-miR5303h	Solyc05g056150.2		4254	stu-miR5303j	Solyc03g119090.2	4754	stu-miR6024-3p	Solyc11g070000.1	5254	stu-miR7997a	Solyc09g008530.1		5754	stu-miR7997c	Solyc05g056190.2		6254	stu-miR8039	Solyc12g095850.1
255	nta-miR172a	Solyc03g044300.2	755	sly-miR1917	Solyc12g100180.1		1255	sly-miR5303	Solyc01g096850.2		1755	sly-miR5303	Solyc09g066500.2		2255	stu-miR156f-5p	Solyc12g019890.1		2755	stu-miR5303f	Solyc10g081120.1		3255	stu-miR5303g	Solyc09g009220.2		3755	stu-miR5303h	Solyc05g056230.2		4255	stu-miR5303j	Solyc03g119290.2	4755	stu-miR6024-3p	Solyc11g071410.1	5255	stu-miR7997a	Solyc09g009090.2		5755	stu-miR7997c	Solyc05g056370.2		6255	stu-miR8039	Solyc12g098650.1
256	nta-miR172a	Solyc03g113680.2	756	sly-miR1918	comp112458_c0		1256	sly-miR5303	Solyc01g096860.1		1756	sly-miR5303	Solyc09g074750.2		2256	stu-miR156f-5p	Solyc12g038520.1		2756	stu-miR5303f	Solyc10g081420.1		3256	stu-miR5303g	Solyc09g009250.2		3756	stu-miR5303h	Solyc05g056360.1		4256	stu-miR5303j	Solyc03g120120.2	4756	stu-miR6024-3p	Solyc11g071420.1	5256	stu-miR7997a	Solyc09g009170.2		5756	stu-miR7997c	Solyc05g056400.2
257	nta-miR172a	Solyc03g113820.1	757	sly-miR1918	comp35896_c0		1257	sly-miR5303	Solyc01g097050.2		1757	sly-miR5303	Solyc09g075010.2		2257	stu-miR156f-5p	Solyc12g082730.1		2757	stu-miR5303f	Solyc10g081610.1		3257	stu-miR5303g	Solyc09g009400.2		3757	stu-miR5303h	Solyc05g056370.2		4257	stu-miR5303j	Solyc03g120700.2	4757	stu-miR6024-3p	Solyc11g072000.1	5257	stu-miR7997a	Solyc09g009400.2		5757	stu-miR7997c	Solyc05g056540.2
258	nta-miR172a	Solyc03g113840.1	758	sly-miR1918	comp61456_c0		1258	sly-miR5303	Solyc01g098110.2		1758	sly-miR5303	Solyc09g075080.2		2258	stu-miR156h-3p	comp27090_c0		2758	stu-miR5303f	Solyc10g084150.1		3258	stu-miR5303g	Solyc09g009430.2		3758	stu-miR5303h	Solyc06g005570.2		4258	stu-miR5303j	Solyc03g121820.2	4758	stu-miR6024-3p	Solyc12g005970.1	5258	stu-miR7997a	Solyc09g009490.2		5758	stu-miR7997c	Solyc06g005000.2
259	nta-miR172a	Solyc04g049800.2	759	sly-miR1918	comp66504_c0		1259	sly-miR5303	Solyc01g099560.2		1759	sly-miR5303	Solyc09g075770.1		2259	stu-miR156h-3p	comp364330_c0		2759	stu-miR5303f	Solyc10g084850.1		3259	stu-miR5303g	Solyc09g009510.2		3759	stu-miR5303h	Solyc06g005990.2		4259	stu-miR5303j	Solyc03g121930.2	4759	stu-miR6024-3p	Solyc12g010660.1	5259	stu-miR7997a	Solyc09g009520.2		5759	stu-miR7997c	Solyc06g005990.2
260	nta-miR172a	Solyc06g048480.2	760	sly-miR1918	Solyc01g010660.2		1260	sly-miR5303	Solyc01g100720.2		1760	sly-miR5303	Solyc09g082540.2		2260	stu-miR162a-5p	comp356265_c0		2760	stu-miR5303f	Solyc10g085740.1		3260	stu-miR5303g	Solyc09g009520.2		3760	stu-miR5303h	Solyc06g007180.2		4260	stu-miR5303j	Solyc04g006990.2	4760	stu-miR6024-3p	Solyc12g038900.1	5260	stu-miR7997a	Solyc09g009640.2		5760	stu-miR7997c	Solyc06g006110.2
261	nta-miR172a	Solyc06g075510.2	761	sly-miR1918	Solyc01g095610.2		1261	sly-miR5303	Solyc01g100780.2		1761	sly-miR5303	Solyc09g082720.2		2261	stu-miR162a-5p	comp50426_c0		2761	stu-miR5303f	Solyc11g006420.1		3261	stu-miR5303g	Solyc09g009540.2		3761	stu-miR5303h	Solyc06g007360.2		4261	stu-miR5303j	Solyc04g007400.2	4761	stu-miR6024-3p	Solyc12g044220.1	5261	stu-miR7997a	Solyc09g009690.2		5761	stu-miR7997c	Solyc06g007340.2
262	nta-miR172a	Solyc07g042500.2	762	sly-miR1918	Solyc01g095820.2		1262	sly-miR5303	Solyc01g102760.2		1762	sly-miR5303	Solyc09g090190.2		2262	stu-miR162a-5p	comp9848_c0		2762	stu-miR5303f	Solyc11g008470.1		3262	stu-miR5303g	Solyc09g009690.2		3762	stu-miR5303h	Solyc06g008340.2		4262	stu-miR5303j	Solyc04g007530.2	4762	stu-miR7997a	comp108377_c0	5262	stu-miR7997a	Solyc09g009800.2		5762	stu-miR7997c	Solyc06g008520.2
263	nta-miR172a	Solyc09g007260.2	763	sly-miR1918	Solyc01g108290.2		1263	sly-miR5303	Solyc01g103020.2		1763	sly-miR5303	Solyc09g090210.2		2263	stu-miR162a-5p	Solyc01g009060.2		2763	stu-miR5303f	Solyc11g008670.1		3263	stu-miR5303g	Solyc09g009700.2		3763	stu-miR5303h	Solyc06g008700.2		4263	stu-miR5303j	Solyc04g007830.2	4763	stu-miR7997a	comp1120_c0	5263	stu-miR7997a	Solyc09g009910.2		5763	stu-miR7997c	Solyc06g008820.2
264	nta-miR172a	Solyc09g007700.2	764	sly-miR1918	Solyc01g109260.2		1264	sly-miR5303	Solyc01g103030.2		1764	sly-miR5303	Solyc09g090240.1		2264	stu-miR162a-5p	Solyc01g111740.2		2764	stu-miR5303f	Solyc11g010690.1		3264	stu-miR5303g	Solyc09g010210.2		3764	stu-miR5303h	Solyc06g008820.2		4264	stu-miR5303j	Solyc04g008400.1	4764	stu-miR7997a	comp130910_c0	5264	stu-miR7997a	Solyc09g009990.2		5764	stu-miR7997c	Solyc06g008940.2
265	nta-miR172a	Solyc09g009300.2	765	sly-miR1918	Solyc02g030480.2		1265	sly-miR5303	Solyc01g103150.2		1765	sly-miR5303	Solyc09g090350.2		2265	stu-miR162a-5p	Solyc03g013240.2		2765	stu-miR5303f	Solyc11g010840.1		3265	stu-miR5303g	Solyc09g010390.2		3765	stu-miR5303h	Solyc06g009390.2		4265	stu-miR5303j	Solyc04g008480.1	4765	stu-miR7997a	comp131788_c0	5265	stu-miR7997a	Solyc09g010390.2		5765	stu-miR7997c	Solyc06g019170.2
266	nta-miR172a	Solyc09g072830.2	766	sly-miR1918	Solyc02g088610.2		1266	sly-miR5303	Solyc01g103190.2		1766	sly-miR5303	Solyc09g090480.2		2266	stu-miR162a-5p	Solyc07g063870.2		2766	stu-miR5303f	Solyc11g011930.1		3266	stu-miR5303g	Solyc09g010510.2		3766	stu-miR5303h	Solyc06g034250.1		4266	stu-miR5303j	Solyc04g008680.2	4766	stu-miR7997a	comp140432_c0	5266	stu-miR7997a	Solyc09g010770.2		5766	stu-miR7997c	Solyc06g034160.2
267	nta-miR172a	Solyc10g084340.1	767	sly-miR1918	Solyc02g090900.2		1267	sly-miR5303	Solyc01g103230.2		1767	sly-miR5303	Solyc09g090510.2		2267	stu-miR162a-5p	Solyc11g010650.2		2767	stu-miR5303f	Solyc11g012070.1		3267	stu-miR5303g	Solyc09g013080.2		3767	stu-miR5303h	Solyc06g048920.2		4267	stu-miR5303j	Solyc04g009310.2	4767	stu-miR7997a	comp159216_c0	5267	stu-miR7997a	Solyc09g011030.2		5767	stu-miR7997c	Solyc06g048920.2
268	nta-miR172a	Solyc10g084650.1	768	sly-miR1918	Solyc03g065200.2		1268	sly-miR5303	Solyc01g103320.2		1768	sly-miR5303	Solyc09g091050.2		2268	stu-miR166a-5p	comp50303_c0		2768	stu-miR5303f	Solyc11g012500.1		3268	stu-miR5303g	Solyc09g014400.2		3768	stu-miR5303h	Solyc06g050310.2		4268	stu-miR5303j	Solyc04g009340.2	4768	stu-miR7997a	comp17352_c0	5268	stu-miR7997a	Solyc09g011320.2		5768	stu-miR7997c	Solyc06g053600.2
269	nta-miR172a	Solyc11g008350.1	769	sly-miR1918	Solyc03g082980.2		1269	sly-miR5303	Solyc01g103690.2		1769	sly-miR5303	Solyc09g091080.2		2269	stu-miR166a-5p	Solyc04g012110.1		2769	stu-miR5303f	Solyc11g012900.1		3269	stu-miR5303g	Solyc09g015820.2		3769	stu-miR5303h	Solyc06g051900.2		4269	stu-miR5303j	Solyc04g009790.2	4769	stu-miR7997a	comp184630_c0	5269	stu-miR7997a	Solyc09g011470.2		5769	stu-miR7997c	Solyc06g053750.2
270	nta-miR172a	Solyc11g072600.1	770	sly-miR1918	Solyc03g083130.1		1270	sly-miR5303	Solyc01g105120.2		1770	sly-miR5303	Solyc09g091880.2		2270	stu-miR166a-5p	Solyc06g034150.2		2770	stu-miR5303f	Solyc11g016990.1		3270	stu-miR5303g	Solyc09g018650.2		3770	stu-miR5303h	Solyc06g052080.2		4270	stu-miR5303j	Solyc04g009810.2	4770	stu-miR7997a	comp19302_c0	5270	stu-miR7997a	Solyc09g011780.2		5770	stu-miR7997c	Solyc06g059750.2
271	nta-miR172a	Solyc12g035500.1	771	sly-miR1918	Solyc03g096870.2		1271	sly-miR5303	Solyc01g105270.2		1771	sly-miR5303	Solyc09g092130.2		2271	stu-miR166a-5p	Solyc10g083980.1		2771	stu-miR5303f	Solyc11g018670.1		3271	stu-miR5303g	Solyc09g025250.2		3771	stu-miR5303h	Solyc06g053740.2		4271	stu-miR5303j	Solyc04g010110.2	4771	stu-miR7997a	comp216670_c0	5271	stu-miR7997a	Solyc09g018650.2		5771	stu-miR7997c	Solyc06g060080.2
272	nta-miR172a	Solyc12g044900.1	772	sly-miR1918	Solyc03g115600.2		1272	sly-miR5303	Solyc01g105970.2		1772	sly-miR5303	Solyc09g092240.2		2272	stu-miR166b	comp14117_c0		2772	stu-miR5303f	Solyc11g044480.1		3272	stu-miR5303g	Solyc09g031610.2		3772	stu-miR5303h	Solyc06g053750.2		4272	stu-miR5303j	Solyc04g011900.2	4772	stu-miR7997a	comp222531_c0	5272	stu-miR7997a	Solyc09g019970.2		5772	stu-miR7997c	Solyc06g060370.2
273	nta-miR172j	comp18783_c0	773	sly-miR1918	Solyc04g008750.2		1273	sly-miR5303	Solyc01g107510.2		1773	sly-miR5303	Solyc09g092550.2		2273	stu-miR166b	comp18747_c0		2773	stu-miR5303f	Solyc11g051140.1		3273	stu-miR5303g	Solyc09g047900.1		3773	stu-miR5303h	Solyc06g060080.2		4273	stu-miR5303j	Solyc04g014380.2	4773	stu-miR7997a	comp2229_c0	5273	stu-miR7997a	Solyc09g031610.2		5773	stu-miR7997c	Solyc06g062860.2
274	nta-miR172j	comp40475_c0	774	sly-miR1918	Solyc04g026270.2		1274	sly-miR5303	Solyc01g107600.2		1774	sly-miR5303	Solyc09g097870.2		2274	stu-miR166b	comp63565_c0		2774	stu-miR5303f	Solyc11g061750.1		3274	stu-miR5303g	Solyc09g055590.2		3774	stu-miR5303h	Solyc06g060320.2		4274	stu-miR5303j	Solyc04g014690.2	4774	stu-miR7997a	comp22802_c0	5274	stu-miR7997a	Solyc09g047920.1		5774	stu-miR7997c	Solyc06g069450.2
275	nta-miR172j	comp41934_c0	775	sly-miR1918	Solyc04g072290.2		1275	sly-miR5303	Solyc01g109310.2		1775	sly-miR5303	Solyc09g097930.2		2275	stu-miR166b	Solyc05g008940.2		2775	stu-miR5303f	Solyc11g062440.1		3275	stu-miR5303g	Solyc09g064540.2		3775	stu-miR5303h	Solyc06g060750.2		4275	stu-miR5303j	Solyc04g015560.2	4775	stu-miR7997a	comp228745_c0	5275	stu-miR7997a	Solyc09g056260.2		5775	stu-miR7997c	Solyc06g071200.2
276	nta-miR172j	comp44722_c0	776	sly-miR1918	Solyc05g005200.2		1276	sly-miR5303	Solyc01g109970.2		1776	sly-miR5303	Solyc09g098090.2		2276	stu-miR166b	Solyc09g018370.2		2776	stu-miR5303f	Solyc11g066260.1		3276	stu-miR5303g	Solyc09g064850.2		3776	stu-miR5303h	Solyc06g062770.2		4276	stu-miR5303j	Solyc04g015610.2	4776	stu-miR7997a	comp23299_c0	5276	stu-miR7997a	Solyc09g059630.1		5776	stu-miR7997c	Solyc06g071280.2
277	nta-miR172j	comp47838_c0	777	sly-miR1918	Solyc05g006940.2		1277	sly-miR5303	Solyc01g109990.2		1777	sly-miR5303	Solyc09g098180.2		2277	stu-miR172c-3p	comp102671_c0		2777	stu-miR5303f	Solyc11g066560.1		3277	stu-miR5303g	Solyc09g065110.2		3777	stu-miR5303h	Solyc06g064830.2		4277	stu-miR5303j	Solyc04g015710.2	4777	stu-miR7997a	comp23690_c0	5277	stu-miR7997a	Solyc09g064840.2		5777	stu-miR7997c	Solyc06g071480.2
278	nta-miR172j	comp52004_c0	778	sly-miR1918	Solyc05g050200.2		1278	sly-miR5303	Solyc01g111530.2		1778	sly-miR5303	Solyc09g098270.2		2278	stu-miR172c-3p	comp117029_c0		2778	stu-miR5303f	Solyc11g066900.1		3278	stu-miR5303g	Solyc09g065130.2		3778	stu-miR5303h	Solyc06g066790.2		4278	stu-miR5303j	Solyc04g015750.2	4778	stu-miR7997a	comp24744_c0	5278	stu-miR7997a	Solyc09g065110.2		5778	stu-miR7997c	Solyc06g071540.2
279	nta-miR172j	comp52737_c0	779	sly-miR1918	Solyc05g051220.2		1279	sly-miR5303	Solyc02g014500.1		1779	sly-miR5303	Solyc09g098560.2		2279	stu-miR172c-3p	comp165582_c0		2779	stu-miR5303f	Solyc11g066910.1		3279	stu-miR5303g	Solyc09g065690.2		3779	stu-miR5303h	Solyc06g071200.2		4279	stu-miR5303j	Solyc04g016240.2	4779	stu-miR7997a	comp29327_c0	5279	stu-miR7997a	Solyc09g066440.2		5779	stu-miR7997c	Solyc06g071780.2
280	nta-miR172j	comp52737_c2	780	sly-miR1918	Solyc05g054940.2		1280	sly-miR5303	Solyc02g020980.2		1780	sly-miR5303	Solyc10g005080.2		2280	stu-miR172c-3p	comp18783_c0		2780	stu-miR5303f	Solyc11g068400.1		3280	stu-miR5303g	Solyc09g066500.2		3780	stu-miR5303h	Solyc06g071510.2		4280	stu-miR5303j	Solyc04g016280.2	4780	stu-miR7997a	comp30102_c0	5280	stu-miR7997a	Solyc09g072710.2		5780	stu-miR7997c	Solyc06g073090.2
281	nta-miR172j	comp53297_c0	781	sly-miR1918	Solyc06g008090.2		1281	sly-miR5303	Solyc02g021260.1		1781	sly-miR5303	Solyc10g005750.2		2281	stu-miR172c-3p	comp23712_c0		2781	stu-miR5303f	Solyc11g068760.1		3281	stu-miR5303g	Solyc09g074750.2		3781	stu-miR5303h	Solyc06g071780.2		4281	stu-miR5303j	Solyc04g016550.2	4781	stu-miR7997a	comp30730_c0	5281	stu-miR7997a	Solyc09g072830.2		5781	stu-miR7997c	Solyc06g074330.2
282	nta-miR172j	comp59176_c1	782	sly-miR1918	Solyc06g035920.2		1282	sly-miR5303	Solyc02g022930.2		1782	sly-miR5303	Solyc10g005820.1		2282	stu-miR172c-3p	comp258602_c0		2782	stu-miR5303f	Solyc11g071560.1		3282	stu-miR5303g	Solyc09g075080.2		3782	stu-miR5303h	Solyc06g073360.2		4282	stu-miR5303j	Solyc04g040110.2	4782	stu-miR7997a	comp30801_c0	5282	stu-miR7997a	Solyc09g074750.2		5782	stu-miR7997c	Solyc06g075980.2
283	nta-miR172j	comp59787_c0	783	sly-miR1918	Solyc06g083590.2		1283	sly-miR5303	Solyc02g023980.2		1783	sly-miR5303	Solyc10g005840.2		2283	stu-miR172c-3p	comp310213_c0		2783	stu-miR5303f	Solyc11g071890.1		3283	stu-miR5303g	Solyc09g076030.2		3783	stu-miR5303h	Solyc06g074310.2		4283	stu-miR5303j	Solyc04g040160.2	4783	stu-miR7997a	comp30809_c0	5283	stu-miR7997a	Solyc09g075080.2		5783	stu-miR7997c	Solyc06g083350.2
284	nta-miR172j	comp61995_c0	784	sly-miR1918	Solyc07g044780.2		1284	sly-miR5303	Solyc02g024000.2		1784	sly-miR5303	Solyc10g006020.2		2284	stu-miR172c-3p	comp31999_c0		2784	stu-miR5303f	Solyc11g072170.1		3284	stu-miR5303g	Solyc09g090480.2		3784	stu-miR5303h	Solyc06g075980.2		4284	stu-miR5303j	Solyc04g045470.2	4784	stu-miR7997a	comp31364_c0	5284	stu-miR7997a	Solyc09g082470.2		5784	stu-miR7997c	Solyc06g083670.2
285	nta-miR172j	comp62513_c1	785	sly-miR1918	Solyc07g053910.2		1285	sly-miR5303	Solyc02g032330.2		1785	sly-miR5303	Solyc10g006110.2		2285	stu-miR172c-3p	comp41934_c0		2785	stu-miR5303f	Solyc11g072600.1		3285	stu-miR5303g	Solyc09g090510.2		3785	stu-miR5303h	Solyc06g083350.2		4285	stu-miR5303j	Solyc04g050180.2	4785	stu-miR7997a	comp32290_c0	5285	stu-miR7997a	Solyc09g082680.2		5785	stu-miR7997c	Solyc06g083870.2
286	nta-miR172j	comp63543_c0	786	sly-miR1918	Solyc08g006240.1		1286	sly-miR5303	Solyc02g032960.2		1786	sly-miR5303	Solyc10g006120.1		2286	stu-miR172c-3p	comp47329_c0		2786	stu-miR5303f	Solyc12g005150.1		3286	stu-miR5303g	Solyc09g091080.2		3786	stu-miR5303h	Solyc06g083670.2		4286	stu-miR5303j	Solyc04g051540.2	4786	stu-miR7997a	comp32680_c0	5286	stu-miR7997a	Solyc09g082720.2		5786	stu-miR7997c	Solyc07g005580.2
287	nta-miR172j	comp656220_c0	787	sly-miR1918	Solyc08g008000.1		1287	sly-miR5303	Solyc02g032970.2		1787	sly-miR5303	Solyc10g006190.2		2287	stu-miR172c-3p	comp49291_c0		2787	stu-miR5303f	Solyc12g005910.1		3287	stu-miR5303g	Solyc09g091880.2		3787	stu-miR5303h	Solyc06g083960.1		4287	stu-miR5303j	Solyc04g054470.2	4787	stu-miR7997a	comp33184_c0	5287	stu-miR7997a	Solyc09g090210.2		5787	stu-miR7997c	Solyc07g005620.2
288	nta-miR172j	comp9311_c0	788	sly-miR1918	Solyc08g013710.2		1288	sly-miR5303	Solyc02g055340.1		1788	sly-miR5303	Solyc10g006310.2		2288	stu-miR172c-3p	comp49961_c0		2788	stu-miR5303f	Solyc12g006690.1		3288	stu-miR5303g	Solyc09g092120.2		3788	stu-miR5303h	Solyc06g084210.2		4288	stu-miR5303j	Solyc04g054710.2	4788	stu-miR7997a	comp33197_c0	5288	stu-miR7997a	Solyc09g090350.2		5788	stu-miR7997c	Solyc07g005840.2
289	nta-miR172j	Solyc01g009380.2	789	sly-miR1918	Solyc08g062190.2		1289	sly-miR5303	Solyc02g062520.2		1789	sly-miR5303	Solyc10g006420.2		2289	stu-miR172c-3p	comp50426_c0		2789	stu-miR5303f	Solyc12g006790.1		3289	stu-miR5303g	Solyc09g092220.2		3789	stu-miR5303h	Solyc06g084530.2		4289	stu-miR5303j	Solyc04g054930.2	4789	stu-miR7997a	comp33829_c0	5289	stu-miR7997a	Solyc09g090480.2		5789	stu-miR7997c	Solyc07g005900.2
290	nta-miR172j	Solyc01g058390.2	790	sly-miR1918	Solyc08g066010.2		1290	sly-miR5303	Solyc02g062560.2		1790	sly-miR5303	Solyc10g006500.2		2290	stu-miR172c-3p	comp50804_c0		2790	stu-miR5303f	Solyc12g008430.1		3290	stu-miR5303g	Solyc09g092240.2		3790	stu-miR5303h	Solyc06g084550.2		4290	stu-miR5303j	Solyc04g055190.2	4790	stu-miR7997a	comp33928_c0	5290	stu-miR7997a	Solyc09g090870.2		5790	stu-miR7997c	Solyc07g006110.2
291	nta-miR172j	Solyc01g090460.2	791	sly-miR1918	Solyc09g008420.2		1291	sly-miR5303	Solyc02g065790.2		1791	sly-miR5303	Solyc10g006530.2		2291	stu-miR172c-3p	comp51774_c0		2791	stu-miR5303f	Solyc12g008530.1		3291	stu-miR5303g	Solyc09g092550.2		3791	stu-miR5303h	Solyc07g005180.2		4291	stu-miR5303j	Solyc04g055250.2	4791	stu-miR7997a	comp34051_c0	5291	stu-miR7997a	Solyc09g090910.1		5791	stu-miR7997c	Solyc07g006280.2
292	nta-miR172j	Solyc02g064960.2	792	sly-miR1918	Solyc09g083360.2		1292	sly-miR5303	Solyc02g067030.2		1792	sly-miR5303	Solyc10g006650.2		2292	stu-miR172c-3p	comp52004_c0		2792	stu-miR5303f	Solyc12g008670.1		3292	stu-miR5303g	Solyc09g097870.2		3792	stu-miR5303h	Solyc07g005510.2		4292	stu-miR5303j	Solyc04g056310.2	4792	stu-miR7997a	comp34456_c0	5292	stu-miR7997a	Solyc09g091050.2		5792	stu-miR7997c	Solyc07g006350.2
293	nta-miR172j	Solyc02g087640.2	793	sly-miR1918	Solyc09g091650.2		1293	sly-miR5303	Solyc02g067770.2		1793	sly-miR5303	Solyc10g006810.2		2293	stu-miR172c-3p	comp52737_c0		2793	stu-miR5303f	Solyc12g009700.1		3293	stu-miR5303g	Solyc09g097930.2		3793	stu-miR5303h	Solyc07g005580.2		4293	stu-miR5303j	Solyc04g058080.2	4793	stu-miR7997a	comp35484_c0	5293	stu-miR7997a	Solyc09g091080.2		5793	stu-miR7997c	Solyc07g006490.2
294	nta-miR172j	Solyc02g093150.2	794	sly-miR1918	Solyc10g018600.1		1294	sly-miR5303	Solyc02g068440.2		1794	sly-miR5303	Solyc10g006900.2		2294	stu-miR172c-3p	comp52737_c2		2794	stu-miR5303f	Solyc12g010010.1		3294	stu-miR5303g	Solyc09g098270.2		3794	stu-miR5303h	Solyc07g005620.2		4294	stu-miR5303j	Solyc04g058110.2	4794	stu-miR7997a	comp354903_c0	5294	stu-miR7997a	Solyc09g091590.2		5794	stu-miR7997c	Solyc07g006740.2
295	nta-miR172j	Solyc03g044300.2	795	sly-miR1918	Solyc10g045620.1		1295	sly-miR5303	Solyc02g069380.2		1795	sly-miR5303	Solyc10g007040.2		2295	stu-miR172c-3p	comp53297_c0		2795	stu-miR5303f	Solyc12g013890.1		3295	stu-miR5303g	Solyc10g005080.2		3795	stu-miR5303h	Solyc07g005650.2		4295	stu-miR5303j	Solyc04g064490.2	4795	stu-miR7997a	comp37086_c0	5295	stu-miR7997a	Solyc09g091650.2		5795	stu-miR7997c	Solyc07g007600.2
296	nta-miR172j	Solyc03g113620.2	796	sly-miR1918	Solyc10g078390.1		1296	sly-miR5303	Solyc02g070670.2		1796	sly-miR5303	Solyc10g007590.2		2296	stu-miR172c-3p	comp57203_c0		2796	stu-miR5303f	Solyc12g017910.1		3296	stu-miR5303g	Solyc10g005330.2		3796	stu-miR5303h	Solyc07g005730.2		4296	stu-miR5303j	Solyc04g071320.2	4796	stu-miR7997a	comp372269_c0	5296	stu-miR7997a	Solyc09g092120.2		5796	stu-miR7997c	Solyc07g008320.2
297	nta-miR172j	Solyc03g115240.2	797	sly-miR1918	Solyc11g008850.1		1297	sly-miR5303	Solyc02g076870.2		1797	sly-miR5303	Solyc10g007680.2		2297	stu-miR172c-3p	comp57229_c0		2797	stu-miR5303f	Solyc12g019000.1		3297	stu-miR5303g	Solyc10g005530.2		3797	stu-miR5303h	Solyc07g005840.2		4297	stu-miR5303j	Solyc04g072160.2	4797	stu-miR7997a	comp37396_c0	5297	stu-miR7997a	Solyc09g092140.2		5797	stu-miR7997c	Solyc07g009150.2
298	nta-miR172j	Solyc04g049800.2	798	sly-miR1918	Solyc11g065680.1		1298	sly-miR5303	Solyc02g076950.2		1798	sly-miR5303	Solyc10g007690.2		2298	stu-miR172c-3p	comp57354_c0		2798	stu-miR5303f	Solyc12g026400.1		3298	stu-miR5303g	Solyc10g005750.2		3798	stu-miR5303h	Solyc07g006110.2		4298	stu-miR5303j	Solyc04g072410.2	4798	stu-miR7997a	comp37629_c0	5298	stu-miR7997a	Solyc09g092690.2		5798	stu-miR7997c	Solyc07g014590.2
299	nta-miR172j	Solyc05g012280.2	799	sly-miR1918	Solyc11g065760.1		1299	sly-miR5303	Solyc02g077080.2		1799	sly-miR5303	Solyc10g007710.2		2299	stu-miR172c-3p	comp57481_c0		2799	stu-miR5303f	Solyc12g035520.1		3299	stu-miR5303g	Solyc10g005820.1		3799	stu-miR5303h	Solyc07g006190.2		4299	stu-miR5303j	Solyc04g076020.2	4799	stu-miR7997a	comp38108_c0	5299	stu-miR7997a	Solyc09g097930.2		5799	stu-miR7997c	Solyc07g016200.2
300	nta-miR172j	Solyc06g048480.2	800	sly-miR1918	Solyc12g007130.1		1300	sly-miR5303	Solyc02g078960.2		1800	sly-miR5303	Solyc10g007790.2		2300	stu-miR172c-3p	comp57799_c0		2800	stu-miR5303f	Solyc12g040460.1		3300	stu-miR5303g	Solyc10g005840.2		3800	stu-miR5303h	Solyc07g006350.2		4300	stu-miR5303j	Solyc04g076290.2	4800	stu-miR7997a	comp38489_c0	5300	stu-miR7997a	Solyc09g098180.2		5800	stu-miR7997c	Solyc07g017220.2
301	nta-miR172j	Solyc06g071200.2	801	sly-miR1918	Solyc12g010740.1		1301	sly-miR5303	Solyc02g079000.2		1801	sly-miR5303	Solyc10g007840.2		2301	stu-miR172c-3p	comp58901_c0		2801	stu-miR5303f	Solyc12g042300.1		3301	stu-miR5303g	Solyc10g006110.2		3801	stu-miR5303h	Solyc07g006490.2		4301	stu-miR5303j	Solyc04g077050.2	4801	stu-miR7997a	comp38667_c0	5301	stu-miR7997a	Solyc09g098270.2		5801	stu-miR7997c	Solyc07g018350.2
302	nta-miR172j	Solyc06g075510.2	802	sly-miR1918	Solyc12g014090.1		1302	sly-miR5303	Solyc02g080270.2		1802	sly-miR5303	Solyc10g008470.2		2302	stu-miR172c-3p	comp59176_c1		2802	stu-miR5303f	Solyc12g043000.1		3302	stu-miR5303g	Solyc10g006120.1		3802	stu-miR5303h	Solyc07g006740.2		4302	stu-miR5303j	Solyc04g077780.2	4802	stu-miR7997a	comp38760_c0	5302	stu-miR7997a	Solyc10g005490.2		5802	stu-miR7997c	Solyc07g022760.2
303	nta-miR172j	Solyc07g063770.2	803	sly-miR1918	Solyc12g019120.1		1303	sly-miR5303	Solyc02g082600.2		1803	sly-miR5303	Solyc10g008630.2		2303	stu-miR172c-3p	comp59787_c0		2803	stu-miR5303f	Solyc12g049310.1		3303	stu-miR5303g	Solyc10g006190.2		3803	stu-miR5303h	Solyc07g006860.2		4303	stu-miR5303j	Solyc04g078920.2	4803	stu-miR7997a	comp39070_c0	5303	stu-miR7997a	Solyc10g005820.1		5803	stu-miR7997c	Solyc07g025170.2
304	nta-miR172j	Solyc08g007330.2	804	sly-miR1918	Solyc12g035190.1		1304	sly-miR5303	Solyc02g085220.2		1804	sly-miR5303	Solyc10g008760.2		2304	stu-miR172c-3p	comp60157_c0		2804	stu-miR5303f	Solyc12g056270.1		3304	stu-miR5303g	Solyc10g006310.2		3804	stu-miR5303h	Solyc07g006970.2		4304	stu-miR5303j	Solyc04g080050.2	4804	stu-miR7997a	comp39149_c0	5304	stu-miR7997a	Solyc10g006080.1		5804	stu-miR7997c	Solyc07g032080.2
305	nta-miR172j	Solyc09g007260.2	805	sly-miR1918	Solyc12g098310.1		1305	sly-miR5303	Solyc02g085640.2		1805	sly-miR5303	Solyc10g009210.2		2305	stu-miR172c-3p	comp61995_c0		2805	stu-miR5303f	Solyc12g056910.1		3305	stu-miR5303g	Solyc10g006420.2		3805	stu-miR5303h	Solyc07g007840.1		4305	stu-miR5303j	Solyc04g080760.2	4805	stu-miR7997a	comp40215_c0	5305	stu-miR7997a	Solyc10g006310.2		5805	stu-miR7997c	Solyc07g032110.2
306	nta-miR172j	Solyc09g007700.2	806	sly-miR1918	Solyc12g100140.1		1306	sly-miR5303	Solyc02g086180.2		1806	sly-miR5303	Solyc10g009530.2		2306	stu-miR172c-3p	comp62513_c1		2806	stu-miR5303f	Solyc12g070100.1		3306	stu-miR5303g	Solyc10g006500.2		3806	stu-miR5303h	Solyc07g007870.2		4306	stu-miR5303j	Solyc04g081300.2	4806	stu-miR7997a	comp446410_c0	5306	stu-miR7997a	Solyc10g006530.2		5806	stu-miR7997c	Solyc07g040740.2
307	nta-miR172j	Solyc09g059570.2	807	sly-miR1919a	comp57350_c0		1307	sly-miR5303	Solyc02g089110.2		1807	sly-miR5303	Solyc10g009540.1		2307	stu-miR172c-3p	comp62805_c0		2807	stu-miR5303f	Solyc12g070270.1		3307	stu-miR5303g	Solyc10g006530.2		3807	stu-miR5303h	Solyc07g007920.1		4307	stu-miR5303j	Solyc04g081440.2	4807	stu-miR7997a	comp44829_c0	5307	stu-miR7997a	Solyc10g006810.2		5807	stu-miR7997c	Solyc07g041910.2
308	nta-miR172j	Solyc09g075970.2	808	sly-miR1919a	Solyc01g109630.2		1308	sly-miR5303	Solyc02g089930.2		1808	sly-miR5303	Solyc10g012240.2		2308	stu-miR172c-3p	comp63537_c0		2808	stu-miR5303f	Solyc12g094420.1		3308	stu-miR5303g	Solyc10g006800.2		3808	stu-miR5303h	Solyc07g008100.2		4308	stu-miR5303j	Solyc04g081930.2	4808	stu-miR7997a	comp450236_c0	5308	stu-miR7997a	Solyc10g007150.2		5808	stu-miR7997c	Solyc07g041930.2
309	nta-miR172j	Solyc10g006710.2	809	sly-miR1919a	Solyc04g010000.2		1309	sly-miR5303	Solyc02g093690.2		1809	sly-miR5303	Solyc10g017490.1		2309	stu-miR172c-3p	comp63543_c0		2809	stu-miR5303f	Solyc12g094680.1		3309	stu-miR5303g	Solyc10g006810.2		3809	stu-miR5303h	Solyc07g008320.2		4309	stu-miR5303j	Solyc04g082120.2	4809	stu-miR7997a	comp47088_c0	5309	stu-miR7997a	Solyc10g007710.2		5809	stu-miR7997c	Solyc07g042500.2
310	nta-miR172j	Solyc10g084340.1	810	sly-miR1919a	Solyc04g010020.2		1310	sly-miR5303	Solyc02g094350.2		1810	sly-miR5303	Solyc10g017550.2		2310	stu-miR172c-3p	comp656220_c0		2810	stu-miR5303f	Solyc12g095800.1		3310	stu-miR5303g	Solyc10g006900.2		3810	stu-miR5303h	Solyc07g009460.2		4310	stu-miR5303j	Solyc04g082440.2	4810	stu-miR7997a	comp47808_c0	5310	stu-miR7997a	Solyc10g008300.2		5810	stu-miR7997c	Solyc07g042820.2
311	nta-miR172j	Solyc10g084650.1	811	sly-miR1919a	Solyc06g065850.2		1311	sly-miR5303	Solyc02g094610.1		1811	sly-miR5303	Solyc10g039380.1		2311	stu-miR172c-3p	comp65953_c0		2811	stu-miR5303f	Solyc12g096380.1		3311	stu-miR5303g	Solyc10g007040.2		3811	stu-miR5303h	Solyc07g014590.2		4311	stu-miR5303j	Solyc05g005000.2	4811	stu-miR7997a	comp47889_c0	5311	stu-miR7997a	Solyc10g008630.2		5811	stu-miR7997c	Solyc07g042930.2
312	nta-miR172j	Solyc11g072600.1	812	sly-miR1919a	Solyc10g085180.1		1312	sly-miR5303	Solyc03g005200.2		1812	sly-miR5303	Solyc10g044840.1		2312	stu-miR172c-3p	comp66119_c1		2812	stu-miR5303f	Solyc12g098620.1		3312	stu-miR5303g	Solyc10g007590.2		3812	stu-miR5303h	Solyc07g016200.2		4312	stu-miR5303j	Solyc05g005250.2	4812	stu-miR7997a	comp48151_c0	5312	stu-miR7997a	Solyc10g008790.2		5812	stu-miR7997c	Solyc07g044810.2
313	nta-miR172j	Solyc12g044900.1	813	sly-miR1919a	Solyc12g015860.1		1313	sly-miR5303	Solyc03g005210.2		1813	sly-miR5303	Solyc10g044910.1		2313	stu-miR172c-3p	comp67088_c0		2813	stu-miR5303g	comp108377_c0		3313	stu-miR5303g	Solyc10g007690.2		3813	stu-miR5303h	Solyc07g017290.2		4313	stu-miR5303j	Solyc05g007290.1	4813	stu-miR7997a	comp49788_c0	5313	stu-miR7997a	Solyc10g008800.2		5813	stu-miR7997c	Solyc07g049570.2
314	nta-miR319a	Solyc02g079010.2	814	sly-miR319	comp34575_c0		1314	sly-miR5303	Solyc03g005280.2		1814	sly-miR5303	Solyc10g045270.1		2314	stu-miR172c-3p	Solyc01g006950.2		2814	stu-miR5303g	comp13167_c0		3314	stu-miR5303g	Solyc10g007710.2		3814	stu-miR5303h	Solyc07g017400.2		4314	stu-miR5303j	Solyc05g007430.2	4814	stu-miR7997a	comp50519_c0	5314	stu-miR7997a	Solyc10g009040.2		5814	stu-miR7997c	Solyc07g049720.2
315	nta-miR319a	Solyc04g056280.2	815	sly-miR319	comp37372_c0		1315	sly-miR5303	Solyc03g005450.2		1815	sly-miR5303	Solyc10g045640.1		2315	stu-miR172c-3p	Solyc01g009380.2		2815	stu-miR5303g	comp131788_c0		3315	stu-miR5303g	Solyc10g007790.2		3815	stu-miR5303h	Solyc07g032110.2		4315	stu-miR5303j	Solyc05g007500.2	4815	stu-miR7997a	comp51216_c0	5315	stu-miR7997a	Solyc10g009210.2		5815	stu-miR7997c	Solyc07g052320.2
316	nta-miR394	comp526491_c0	816	sly-miR319	comp54428_c0		1316	sly-miR5303	Solyc03g005470.2		1816	sly-miR5303	Solyc10g049560.1		2316	stu-miR172c-3p	Solyc01g044520.1		2816	stu-miR5303g	comp14048_c0		3316	stu-miR5303g	Solyc10g008540.2		3816	stu-miR5303h	Solyc07g040790.2		4316	stu-miR5303j	Solyc05g007570.2	4816	stu-miR7997a	comp51400_c0	5316	stu-miR7997a	Solyc10g011750.2		5816	stu-miR7997c	Solyc07g053610.2
317	nta-miR394	comp53234_c0	817	sly-miR319	comp63434_c0		1317	sly-miR5303	Solyc03g005590.1		1817	sly-miR5303	Solyc10g051170.1		2317	stu-miR172c-3p	Solyc01g056960.1		2817	stu-miR5303g	comp14091_c0		3317	stu-miR5303g	Solyc10g009210.2		3817	stu-miR5303h	Solyc07g042250.2		4317	stu-miR5303j	Solyc05g007890.2	4817	stu-miR7997a	comp52247_c0	5317	stu-miR7997a	Solyc10g012160.2		5817	stu-miR7997c	Solyc07g054090.2
318	nta-miR394	comp60385_c0	818	sly-miR319	comp67101_c0		1318	sly-miR5303	Solyc03g005690.2		1818	sly-miR5303	Solyc10g053950.1		2318	stu-miR172c-3p	Solyc01g058390.2		2818	stu-miR5303g	comp145801_c0		3318	stu-miR5303g	Solyc10g017490.1		3818	stu-miR5303h	Solyc07g049210.2		4318	stu-miR5303j	Solyc05g008020.2	4818	stu-miR7997a	comp52300_c0	5318	stu-miR7997a	Solyc10g012240.2		5818	stu-miR7997c	Solyc07g054240.2
319	nta-miR394	comp69152_c0	819	sly-miR319	Solyc01g008770.2		1319	sly-miR5303	Solyc03g005860.2		1819	sly-miR5303	Solyc10g062220.1		2319	stu-miR172c-3p	Solyc01g065740.2		2819	stu-miR5303g	comp185568_c0		3319	stu-miR5303g	Solyc10g017550.2		3819	stu-miR5303h	Solyc07g052230.2		4319	stu-miR5303j	Solyc05g008380.2	4819	stu-miR7997a	comp52954_c0	5319	stu-miR7997a	Solyc10g039380.1		5819	stu-miR7997c	Solyc07g062920.2
320	nta-miR394	Solyc01g044300.1	820	sly-miR319	Solyc01g009070.2		1320	sly-miR5303	Solyc03g005920.2		1820	sly-miR5303	Solyc10g062340.1		2320	stu-miR172c-3p	Solyc01g065840.2		2820	stu-miR5303g	comp188523_c0		3320	stu-miR5303g	Solyc10g038130.1		3820	stu-miR5303h	Solyc07g052970.2		4320	stu-miR5303j	Solyc05g008500.1	4820	stu-miR7997a	comp53994_c0	5320	stu-miR7997a	Solyc10g039430.1		5820	stu-miR7997c	Solyc07g063440.2
321	nta-miR394	Solyc01g066060.2	821	sly-miR319	Solyc02g079010.2		1321	sly-miR5303	Solyc03g005950.1		1821	sly-miR5303	Solyc10g074490.1		2321	stu-miR172c-3p	Solyc01g087530.2		2821	stu-miR5303g	comp193917_c0		3321	stu-miR5303g	Solyc10g039380.1		3821	stu-miR5303h	Solyc07g053350.2		4321	stu-miR5303j	Solyc05g008910.2	4821	stu-miR7997a	comp5474_c0	5321	stu-miR7997a	Solyc10g045270.1		5821	stu-miR7997c	Solyc07g064120.1
322	nta-miR394	Solyc05g015520.2	822	sly-miR319	Solyc04g056280.2		1322	sly-miR5303	Solyc03g006010.2		1822	sly-miR5303	Solyc10g076480.1		2322	stu-miR172c-3p	Solyc01g088640.2		2822	stu-miR5303g	comp214236_c0		3322	stu-miR5303g	Solyc10g044840.1		3822	stu-miR5303h	Solyc07g053850.2		4322	stu-miR5303j	Solyc05g008980.2	4822	stu-miR7997a	comp54874_c0	5322	stu-miR7997a	Solyc10g045640.1		5822	stu-miR7997c	Solyc07g064250.2
323	nta-miR394	Solyc06g009220.2	823	sly-miR319	Solyc06g073640.2		1323	sly-miR5303	Solyc03g006050.2		1823	sly-miR5303	Solyc10g076570.1		2323	stu-miR172c-3p	Solyc01g090460.2		2823	stu-miR5303g	comp233406_c0		3323	stu-miR5303g	Solyc10g044910.1		3823	stu-miR5303h	Solyc07g053970.2		4323	stu-miR5303j	Solyc05g008990.2	4823	stu-miR7997a	comp55730_c0	5323	stu-miR7997a	Solyc10g062200.1		5823	stu-miR7997c	Solyc07g064470.2
324	nta-miR394	Solyc08g042140.2	824	sly-miR319	Solyc09g009340.1		1324	sly-miR5303	Solyc03g006130.2		1824	sly-miR5303	Solyc10g078250.1		2324	stu-miR172c-3p	Solyc01g090470.2		2824	stu-miR5303g	comp29564_c0		3324	stu-miR5303g	Solyc10g045270.1		3824	stu-miR5303h	Solyc07g062920.2		4324	stu-miR5303j	Solyc05g009100.2	4824	stu-miR7997a	comp55933_c0	5324	stu-miR7997a	Solyc10g074590.1		5824	stu-miR7997c	Solyc07g064680.2
325	nta-miR394	Solyc11g007270.1	825	sly-miR319	Solyc11g072060.1		1325	sly-miR5303	Solyc03g006300.1		1825	sly-miR5303	Solyc10g078260.1		2325	stu-miR172c-3p	Solyc01g096240.2		2825	stu-miR5303g	comp29973_c0		3325	stu-miR5303g	Solyc10g049560.1		3825	stu-miR5303h	Solyc07g063100.2		4325	stu-miR5303j	Solyc05g010060.2	4825	stu-miR7997a	comp56120_c0	5325	stu-miR7997a	Solyc10g078190.1		5825	stu-miR7997c	Solyc07g064950.2
326	sly-miR156a	comp182673_c0	826	sly-miR319	Solyc12g096420.1		1326	sly-miR5303	Solyc03g006420.2		1826	sly-miR5303	Solyc10g078340.1		2326	stu-miR172c-3p	Solyc01g108180.2		2826	stu-miR5303g	comp29973_c1		3326	stu-miR5303g	Solyc10g049720.1		3826	stu-miR5303h	Solyc07g063220.2		4326	stu-miR5303j	Solyc05g012180.2	4826	stu-miR7997a	comp56712_c0	5326	stu-miR7997a	Solyc10g078340.1		5826	stu-miR7997c	Solyc07g065650.2
327	sly-miR156a	comp21588_c0	827	sly-miR395a	comp52438_c0		1327	sly-miR5303	Solyc03g006530.2		1827	sly-miR5303	Solyc10g078430.1		2327	stu-miR172c-3p	Solyc01g111930.2		2827	stu-miR5303g	comp314441_c0		3327	stu-miR5303g	Solyc10g051300.1		3827	stu-miR5303h	Solyc07g064250.2		4327	stu-miR5303j	Solyc05g012590.2	4827	stu-miR7997a	comp56989_c0	5327	stu-miR7997a	Solyc10g078430.1		5827	stu-miR7997c	Solyc07g065900.2
328	sly-miR156a	comp25897_c0	828	sly-miR395a	comp57295_c1		1328	sly-miR5303	Solyc03g006550.2		1828	sly-miR5303	Solyc10g078550.1		2328	stu-miR172c-3p	Solyc02g032970.2		2828	stu-miR5303g	comp32680_c0		3328	stu-miR5303g	Solyc10g062220.1		3828	stu-miR5303h	Solyc07g065650.2		4328	stu-miR5303j	Solyc05g013460.2	4828	stu-miR7997a	comp57161_c0	5328	stu-miR7997a	Solyc10g078540.1		5828	stu-miR7997c	Solyc07g066660.2
329	sly-miR156a	comp27753_c0	829	sly-miR395a	comp64645_c1		1329	sly-miR5303	Solyc03g007100.2		1829	sly-miR5303	Solyc10g078690.1		2329	stu-miR172c-3p	Solyc02g064960.2		2829	stu-miR5303g	comp32876_c0		3329	stu-miR5303g	Solyc10g074490.1		3829	stu-miR5303h	Solyc08g005010.2		4329	stu-miR5303j	Solyc05g013480.2	4829	stu-miR7997a	comp57202_c0	5329	stu-miR7997a	Solyc10g078550.1		5829	stu-miR7997c	Solyc08g005010.2
330	sly-miR156a	comp32995_c0	830	sly-miR395a	comp71616_c0		1330	sly-miR5303	Solyc03g007820.2		1830	sly-miR5303	Solyc10g078950.1		2330	stu-miR172c-3p	Solyc02g081690.1		2830	stu-miR5303g	comp33928_c0		3330	stu-miR5303g	Solyc10g076480.1		3830	stu-miR5303h	Solyc08g005210.2		4330	stu-miR5303j	Solyc05g013580.2	4830	stu-miR7997a	comp57222_c0	5330	stu-miR7997a	Solyc10g078910.1		5830	stu-miR7997c	Solyc08g005210.2
331	sly-miR156a	comp33399_c0	831	sly-miR395a	Solyc03g005260.2		1331	sly-miR5303	Solyc03g007910.1		1831	sly-miR5303	Solyc10g079030.1		2331	stu-miR172c-3p	Solyc02g085570.2		2831	stu-miR5303g	comp340874_c0		3331	stu-miR5303g	Solyc10g078250.1		3831	stu-miR5303h	Solyc08g005290.2		4331	stu-miR5303j	Solyc05g013860.2	4831	stu-miR7997a	comp57296_c0	5331	stu-miR7997a	Solyc10g080150.1		5831	stu-miR7997c	Solyc08g005220.2
332	sly-miR156a	comp35291_c0	832	sly-miR395a	Solyc04g054730.2		1332	sly-miR5303	Solyc03g025780.2		1832	sly-miR5303	Solyc10g079150.1		2332	stu-miR172c-3p	Solyc02g087640.2		2832	stu-miR5303g	comp34857_c0		3332	stu-miR5303g	Solyc10g078260.1		3832	stu-miR5303h	Solyc08g005410.2		4332	stu-miR5303j	Solyc05g014970.2	4832	stu-miR7997a	comp57472_c0	5332	stu-miR7997a	Solyc10g080750.1		5832	stu-miR7997c	Solyc08g005230.2
333	sly-miR156a	comp44533_c0	833	sly-miR395a	Solyc09g082860.2		1333	sly-miR5303	Solyc03g025840.2		1833	sly-miR5303	Solyc10g079620.1		2333	stu-miR172c-3p	Solyc02g093150.2		2833	stu-miR5303g	comp35124_c0		3333	stu-miR5303g	Solyc10g078340.1		3833	stu-miR5303h	Solyc08g005560.2		4333	stu-miR5303j	Solyc05g018320.2	4833	stu-miR7997a	comp58375_c0	5333	stu-miR7997a	Solyc10g080880.1		5833	stu-miR7997c	Solyc08g005290.2
334	sly-miR156a	comp44894_c0	834	sly-miR395a	Solyc11g066140.1		1334	sly-miR5303	Solyc03g026240.2		1834	sly-miR5303	Solyc10g079670.1		2334	stu-miR172c-3p	Solyc02g094250.2		2834	stu-miR5303g	comp352700_c0		3334	stu-miR5303g	Solyc10g078550.1		3834	stu-miR5303h	Solyc08g005610.2		4334	stu-miR5303j	Solyc05g026380.1	4834	stu-miR7997a	comp58796_c0	5334	stu-miR7997a	Solyc10g081010.1		5834	stu-miR7997c	Solyc08g005410.2
335	sly-miR156a	comp49188_c0	835	sly-miR397	comp13382_c0		1335	sly-miR5303	Solyc03g031600.2		1835	sly-miR5303	Solyc10g079900.1		2335	stu-miR172c-3p	Solyc03g025540.2		2835	stu-miR5303g	comp35484_c0		3335	stu-miR5303g	Solyc10g078950.1		3835	stu-miR5303h	Solyc08g006120.2		4335	stu-miR5303j	Solyc05g032820.1	4835	stu-miR7997a	comp59179_c1	5335	stu-miR7997a	Solyc10g081240.1		5835	stu-miR7997c	Solyc08g005860.2
336	sly-miR156a	comp50302_c0	836	sly-miR397	comp21047_c0		1336	sly-miR5303	Solyc03g031660.1		1836	sly-miR5303	Solyc10g079910.1		2336	stu-miR172c-3p	Solyc03g044140.2		2836	stu-miR5303g	comp36295_c0		3336	stu-miR5303g	Solyc10g079030.1		3836	stu-miR5303h	Solyc08g006500.2		4336	stu-miR5303j	Solyc05g048850.2	4836	stu-miR7997a	comp606520_c0	5336	stu-miR7997a	Solyc10g081420.1		5836	stu-miR7997c	Solyc08g006120.2
337	sly-miR156a	comp52278_c0	837	sly-miR397	comp22086_c0		1337	sly-miR5303	Solyc03g031970.2		1837	sly-miR5303	Solyc10g080210.1		2337	stu-miR172c-3p	Solyc03g044300.2		2837	stu-miR5303g	comp36333_c0		3337	stu-miR5303g	Solyc10g079150.1		3837	stu-miR5303h	Solyc08g006560.2		4337	stu-miR5303j	Solyc05g050280.2	4837	stu-miR7997a	comp61923_c1	5337	stu-miR7997a	Solyc10g081720.1		5837	stu-miR7997c	Solyc08g006560.2
338	sly-miR156a	comp52760_c0	838	sly-miR397	comp324973_c0		1338	sly-miR5303	Solyc03g032030.2		1838	sly-miR5303	Solyc10g080530.1		2338	stu-miR172c-3p	Solyc03g051900.2		2838	stu-miR5303g	comp37406_c0		3338	stu-miR5303g	Solyc10g079900.1		3838	stu-miR5303h	Solyc08g007010.2		4338	stu-miR5303j	Solyc05g051250.2	4838	stu-miR7997a	comp62478_c0	5338	stu-miR7997a	Solyc10g084410.1		5838	stu-miR7997c	Solyc08g006650.2
339	sly-miR156a	comp54887_c0	839	sly-miR397	comp34921_c0		1339	sly-miR5303	Solyc03g032240.2		1839	sly-miR5303	Solyc10g080570.1		2339	stu-miR172c-3p	Solyc03g095230.2		2839	stu-miR5303g	comp37629_c0		3339	stu-miR5303g	Solyc10g079910.1		3839	stu-miR5303h	Solyc08g007040.2		4339	stu-miR5303j	Solyc05g051380.2	4839	stu-miR7997a	comp62787_c0	5339	stu-miR7997a	Solyc10g086350.1		5839	stu-miR7997c	Solyc08g006760.2
340	sly-miR156a	comp57594_c0	840	sly-miR397	comp364914_c0		1340	sly-miR5303	Solyc03g033840.2		1840	sly-miR5303	Solyc10g080880.1		2340	stu-miR172c-3p	Solyc03g097450.2		2840	stu-miR5303g	comp38874_c0		3340	stu-miR5303g	Solyc10g081350.1		3840	stu-miR5303h	Solyc08g007950.2		4340	stu-miR5303j	Solyc05g051580.2	4840	stu-miR7997a	comp63801_c0	5340	stu-miR7997a	Solyc11g006420.1		5840	stu-miR7997c	Solyc08g006880.2
341	sly-miR156a	comp58287_c0	841	sly-miR397	comp37439_c0		1341	sly-miR5303	Solyc03g034230.2		1841	sly-miR5303	Solyc10g081010.1		2341	stu-miR172c-3p	Solyc03g113680.2		2841	stu-miR5303g	comp39711_c0		3341	stu-miR5303g	Solyc10g081420.1		3841	stu-miR5303h	Solyc08g008030.2		4341	stu-miR5303j	Solyc05g051850.2	4841	stu-miR7997a	comp63907_c0	5341	stu-miR7997a	Solyc11g007750.1		5841	stu-miR7997c	Solyc08g007320.2
342	sly-miR156a	comp58771_c0	842	sly-miR397	comp47122_c0		1342	sly-miR5303	Solyc03g043660.2		1842	sly-miR5303	Solyc10g081120.1		2342	stu-miR172c-3p	Solyc03g113820.1		2842	stu-miR5303g	comp40215_c0		3342	stu-miR5303g	Solyc10g081770.1		3842	stu-miR5303h	Solyc08g008360.2		4342	stu-miR5303j	Solyc05g052100.2	4842	stu-miR7997a	comp64275_c0	5342	stu-miR7997a	Solyc11g007790.1		5842	stu-miR7997c	Solyc08g007330.2
343	sly-miR156a	comp60056_c0	843	sly-miR397	comp53528_c0		1343	sly-miR5303	Solyc03g046470.2		1843	sly-miR5303	Solyc10g081260.1		2343	stu-miR172c-3p	Solyc03g113840.1		2843	stu-miR5303g	comp40927_c0		3343	stu-miR5303g	Solyc10g083670.1		3843	stu-miR5303h	Solyc08g008480.2		4343	stu-miR5303j	Solyc05g052830.2	4843	stu-miR7997a	comp64500_c0	5343	stu-miR7997a	Solyc11g008930.1		5843	stu-miR7997c	Solyc08g007400.2
344	sly-miR156a	comp60176_c0	844	sly-miR397	comp58123_c0		1344	sly-miR5303	Solyc03g052980.2		1844	sly-miR5303	Solyc10g081350.1		2344	stu-miR172c-3p	Solyc04g049800.2		2844	stu-miR5303g	comp41380_c1		3344	stu-miR5303g	Solyc10g083830.1		3844	stu-miR5303h	Solyc08g008670.2		4344	stu-miR5303j	Solyc05g053240.2	4844	stu-miR7997a	comp64718_c0	5344	stu-miR7997a	Solyc11g010300.1		5844	stu-miR7997c	Solyc08g007420.2
345	sly-miR156a	comp62446_c0	845	sly-miR397	comp59225_c0		1345	sly-miR5303	Solyc03g053010.2		1845	sly-miR5303	Solyc10g081420.1		2345	stu-miR172c-3p	Solyc04g054200.2		2845	stu-miR5303g	comp41831_c0		3345	stu-miR5303g	Solyc10g083960.1		3845	stu-miR5303h	Solyc08g013710.2		4345	stu-miR5303j	Solyc05g053280.2	4845	stu-miR7997a	comp64809_c0	5345	stu-miR7997a	Solyc11g010560.1		5845	stu-miR7997c	Solyc08g007470.1
346	sly-miR156a	comp64154_c1	846	sly-miR397	comp59242_c0		1346	sly-miR5303	Solyc03g053080.1		1846	sly-miR5303	Solyc10g081770.1		2346	stu-miR172c-3p	Solyc04g076490.2		2846	stu-miR5303g	comp42012_c0		3346	stu-miR5303g	Solyc10g084380.1		3846	stu-miR5303h	Solyc08g014060.2		4346	stu-miR5303j	Solyc05g055060.2	4846	stu-miR7997a	comp64824_c0	5346	stu-miR7997a	Solyc11g010690.1		5846	stu-miR7997c	Solyc08g007540.2
347	sly-miR156a	comp65308_c0	847	sly-miR397	comp61334_c0		1347	sly-miR5303	Solyc03g058190.2		1847	sly-miR5303	Solyc10g082020.1		2347	stu-miR172c-3p	Solyc05g012280.2		2847	stu-miR5303g	comp43372_c0		3347	stu-miR5303g	Solyc11g005910.1		3847	stu-miR5303h	Solyc08g014420.2		4347	stu-miR5303j	Solyc05g055100.1	4847	stu-miR7997a	comp65247_c1	5347	stu-miR7997a	Solyc11g010840.1		5847	stu-miR7997c	Solyc08g007770.2
348	sly-miR156a	comp66407_c0	848	sly-miR397	comp62359_c0		1348	sly-miR5303	Solyc03g062720.2		1848	sly-miR5303	Solyc10g083670.1		2348	stu-miR172c-3p	Solyc05g048750.2		2848	stu-miR5303g	comp43608_c0		3348	stu-miR5303g	Solyc11g006490.1		3848	stu-miR5303h	Solyc08g015870.2		4348	stu-miR5303j	Solyc05g055240.2	4848	stu-miR7997a	comp65282_c0	5348	stu-miR7997a	Solyc11g011460.1		5848	stu-miR7997c	Solyc08g007950.2
349	sly-miR156a	comp86432_c0	849	sly-miR397	comp63934_c0		1349	sly-miR5303	Solyc03g063320.2		1849	sly-miR5303	Solyc10g083830.1		2349	stu-miR172c-3p	Solyc05g052560.1		2849	stu-miR5303g	comp44168_c0		3349	stu-miR5303g	Solyc11g007360.1		3849	stu-miR5303h	Solyc08g015990.2		4349	stu-miR5303j	Solyc05g055450.2	4849	stu-miR7997a	comp65665_c1	5349	stu-miR7997a	Solyc11g012050.1		5849	stu-miR7997c	Solyc08g007970.2
350	sly-miR156a	comp90295_c0	850	sly-miR397	comp64317_c0		1350	sly-miR5303	Solyc03g063880.2		1850	sly-miR5303	Solyc10g083870.1		2350	stu-miR172c-3p	Solyc06g048480.2		2850	stu-miR5303g	comp44829_c0		3350	stu-miR5303g	Solyc11g008620.1		3850	stu-miR5303h	Solyc08g048250.2		4350	stu-miR5303j	Solyc05g055690.1	4850	stu-miR7997a	comp65779_c1	5350	stu-miR7997a	Solyc11g012190.1		5850	stu-miR7997c	Solyc08g008260.2
351	sly-miR156a	comp95664_c0	851	sly-miR397	comp64754_c0		1351	sly-miR5303	Solyc03g082500.2		1851	sly-miR5303	Solyc10g083960.1		2351	stu-miR172c-3p	Solyc06g071200.2		2851	stu-miR5303g	comp46537_c0		3351	stu-miR5303g	Solyc11g008670.1		3851	stu-miR5303h	Solyc08g065350.2		4351	stu-miR5303j	Solyc05g055830.2	4851	stu-miR7997a	comp66060_c0	5351	stu-miR7997a	Solyc11g012420.1		5851	stu-miR7997c	Solyc08g008310.2
352	sly-miR156a	Solyc01g088620.2	852	sly-miR397	comp71260_c0		1352	sly-miR5303	Solyc03g095370.2		1852	sly-miR5303	Solyc10g084380.1		2352	stu-miR172c-3p	Solyc06g075510.2		2852	stu-miR5303g	comp46642_c0		3352	stu-miR5303g	Solyc11g008740.1		3852	stu-miR5303h	Solyc08g065970.2		4352	stu-miR5303j	Solyc05g056150.2	4852	stu-miR7997a	comp66140_c0	5352	stu-miR7997a	Solyc11g012770.1		5852	stu-miR7997c	Solyc08g008360.2
353	sly-miR156a	Solyc01g106780.2	853	sly-miR397	comp874659_c0		1353	sly-miR5303	Solyc03g096020.1		1853	sly-miR5303	Solyc10g084420.1		2353	stu-miR172c-3p	Solyc07g042500.2		2853	stu-miR5303g	comp47808_c0		3353	stu-miR5303g	Solyc11g010570.1		3853	stu-miR5303h	Solyc08g066200.2		4353	stu-miR5303j	Solyc05g056230.2	4853	stu-miR7997a	comp66327_c0	5353	stu-miR7997a	Solyc11g012880.1		5853	stu-miR7997c	Solyc08g008480.2
354	sly-miR156a	Solyc01g106860.2	854	sly-miR397	Solyc01g104280.2		1354	sly-miR5303	Solyc03g097200.2		1854	sly-miR5303	Solyc10g084990.1		2354	stu-miR172c-3p	Solyc07g042910.2		2854	stu-miR5303g	comp48863_c0		3354	stu-miR5303g	Solyc11g010690.1		3854	stu-miR5303h	Solyc08g075080.2		4354	stu-miR5303j	Solyc05g056360.1	4854	stu-miR7997a	comp66445_c0	5354	stu-miR7997a	Solyc11g012900.1		5854	stu-miR7997c	Solyc08g014060.2
355	sly-miR156a	Solyc02g070280.2	855	sly-miR397	Solyc01g108920.2		1355	sly-miR5303	Solyc03g097450.2		1855	sly-miR5303	Solyc11g005910.1		2355	stu-miR172c-3p	Solyc07g049610.1		2855	stu-miR5303g	comp50524_c0		3355	stu-miR5303g	Solyc11g011900.1		3855	stu-miR5303h	Solyc08g075380.2		4355	stu-miR5303j	Solyc05g056620.1	4855	stu-miR7997a	comp66564_c1	5355	stu-miR7997a	Solyc11g013520.1		5855	stu-miR7997c	Solyc08g021960.2
356	sly-miR156a	Solyc02g071220.2	856	sly-miR397	Solyc02g049070.2		1356	sly-miR5303	Solyc03g097780.2		1856	sly-miR5303	Solyc11g006370.1		2356	stu-miR172c-3p	Solyc07g063770.2		2856	stu-miR5303g	comp51236_c0		3356	stu-miR5303g	Solyc11g011920.1		3856	stu-miR5303h	Solyc08g076340.2		4356	stu-miR5303j	Solyc06g005570.2	4856	stu-miR7997a	comp66699_c0	5356	stu-miR7997a	Solyc11g016990.1		5856	stu-miR7997c	Solyc08g042130.2
357	sly-miR156a	Solyc02g077300.1	857	sly-miR397	Solyc02g062650.2		1357	sly-miR5303	Solyc03g097830.2		1857	sly-miR5303	Solyc11g007240.1		2357	stu-miR172c-3p	Solyc08g045640.2		2857	stu-miR5303g	comp51400_c0		3357	stu-miR5303g	Solyc11g012050.1		3857	stu-miR5303h	Solyc08g076460.2		4357	stu-miR5303j	Solyc06g005990.2	4857	stu-miR7997a	comp676351_c0	5357	stu-miR7997a	Solyc11g017000.1		5857	stu-miR7997c	Solyc08g048550.2
358	sly-miR156a	Solyc02g077920.2	858	sly-miR397	Solyc02g078690.1		1358	sly-miR5303	Solyc03g097860.1		1858	sly-miR5303	Solyc11g007360.1		2358	stu-miR172c-3p	Solyc08g062300.1		2858	stu-miR5303g	comp51664_c0		3358	stu-miR5303g	Solyc11g012070.1		3858	stu-miR5303h	Solyc08g077890.2		4358	stu-miR5303j	Solyc06g007180.2	4858	stu-miR7997a	comp741186_c0	5358	stu-miR7997a	Solyc11g018670.1		5858	stu-miR7997c	Solyc08g065640.2
359	sly-miR156a	Solyc02g078350.2	859	sly-miR397	Solyc02g085110.2		1359	sly-miR5303	Solyc03g098230.2		1859	sly-miR5303	Solyc11g007600.1		2359	stu-miR172c-3p	Solyc09g007260.2		2859	stu-miR5303g	comp51959_c0		3359	stu-miR5303g	Solyc11g012190.1		3859	stu-miR5303h	Solyc08g078580.1		4359	stu-miR5303j	Solyc06g007360.2	4859	stu-miR7997a	comp74356_c0	5359	stu-miR7997a	Solyc11g018740.1		5859	stu-miR7997c	Solyc08g066340.1
360	sly-miR156a	Solyc02g088900.2	860	sly-miR397	Solyc02g085120.2		1360	sly-miR5303	Solyc03g111480.1		1860	sly-miR5303	Solyc11g007730.1		2360	stu-miR172c-3p	Solyc09g007700.2		2860	stu-miR5303g	comp52756_c0		3360	stu-miR5303g	Solyc11g012410.1		3860	stu-miR5303h	Solyc08g079800.2		4360	stu-miR5303j	Solyc06g008600.2	4860	stu-miR7997a	comp81525_c0	5360	stu-miR7997a	Solyc11g020770.1		5860	stu-miR7997c	Solyc08g066820.2
361	sly-miR156a	Solyc03g007370.2	861	sly-miR397	Solyc03g095220.2		1361	sly-miR5303	Solyc03g112910.2		1861	sly-miR5303	Solyc11g007750.1		2361	stu-miR172c-3p	Solyc09g009300.2		2861	stu-miR5303g	comp53888_c0		3361	stu-miR5303g	Solyc11g012500.1		3861	stu-miR5303h	Solyc08g080240.2		4361	stu-miR5303j	Solyc06g008700.2	4861	stu-miR7997a	comp822796_c0	5361	stu-miR7997a	Solyc11g042990.1		5861	stu-miR7997c	Solyc08g066980.2
362	sly-miR156a	Solyc03g059030.2	862	sly-miR397	Solyc05g012250.1		1362	sly-miR5303	Solyc03g115770.2		1862	sly-miR5303	Solyc11g007790.1		2362	stu-miR172c-3p	Solyc09g010190.2		2862	stu-miR5303g	comp54673_c0		3362	stu-miR5303g	Solyc11g012660.1		3862	stu-miR5303h	Solyc08g080460.1		4362	stu-miR5303j	Solyc06g009390.2	4862	stu-miR7997a	Solyc00g005050.2	5362	stu-miR7997a	Solyc11g045190.1		5862	stu-miR7997c	Solyc08g068210.2
363	sly-miR156a	Solyc03g114210.2	863	sly-miR397	Solyc05g043360.1		1363	sly-miR5303	Solyc03g116330.2		1863	sly-miR5303	Solyc11g007990.1		2363	stu-miR172c-3p	Solyc09g014720.1		2863	stu-miR5303g	comp54918_c0		3363	stu-miR5303g	Solyc11g012770.1		3863	stu-miR5303h	Solyc08g081160.2		4363	stu-miR5303j	Solyc06g035490.2	4863	stu-miR7997a	Solyc01g005120.2	5363	stu-miR7997a	Solyc11g045220.1		5863	stu-miR7997c	Solyc08g074400.1
364	sly-miR156a	Solyc03g114850.2	864	sly-miR397	Solyc06g048860.1		1364	sly-miR5303	Solyc03g116870.2		1864	sly-miR5303	Solyc11g008140.1		2364	stu-miR172c-3p	Solyc09g018830.2		2864	stu-miR5303g	comp55895_c0		3364	stu-miR5303g	Solyc11g012900.1		3864	stu-miR5303h	Solyc08g081360.2		4364	stu-miR5303j	Solyc06g048920.2	4864	stu-miR7997a	Solyc01g005170.1	5364	stu-miR7997a	Solyc11g062010.1		5864	stu-miR7997c	Solyc08g075530.2
365	sly-miR156a	Solyc03g119360.2	865	sly-miR397	Solyc06g050530.2		1365	sly-miR5303	Solyc03g116880.2		1865	sly-miR5303	Solyc11g008470.1		2365	stu-miR172c-3p	Solyc09g031750.2		2865	stu-miR5303g	comp57045_c0		3365	stu-miR5303g	Solyc11g013200.1		3865	stu-miR5303h	Solyc08g082390.2		4365	stu-miR5303j	Solyc06g050310.2	4865	stu-miR7997a	Solyc01g005910.2	5365	stu-miR7997a	Solyc11g064930.1		5865	stu-miR7997c	Solyc08g076030.2
366	sly-miR156a	Solyc04g045560.2	866	sly-miR397	Solyc06g074350.2		1366	sly-miR5303	Solyc03g117280.2		1866	sly-miR5303	Solyc11g008620.1		2366	stu-miR172c-3p	Solyc09g059570.2		2866	stu-miR5303g	comp57426_c0		3366	stu-miR5303g	Solyc11g017230.1		3866	stu-miR5303h	Solyc09g005130.2		4366	stu-miR5303j	Solyc06g051760.2	4866	stu-miR7997a	Solyc01g005930.2	5366	stu-miR7997a	Solyc11g065210.1		5866	stu-miR7997c	Solyc08g077520.2
367	sly-miR156a	Solyc04g049800.2	867	sly-miR397	Solyc06g076330.2		1367	sly-miR5303	Solyc03g117420.2		1867	sly-miR5303	Solyc11g008740.1		2367	stu-miR172c-3p	Solyc09g072670.2		2867	stu-miR5303g	comp58076_c0		3367	stu-miR5303g	Solyc11g017380.1		3867	stu-miR5303h	Solyc09g005500.2		4367	stu-miR5303j	Solyc06g051900.2	4867	stu-miR7997a	Solyc01g005950.2	5367	stu-miR7997a	Solyc11g065740.1		5867	stu-miR7997c	Solyc08g078210.2
368	sly-miR156a	Solyc04g054700.2	868	sly-miR397	Solyc06g076760.1		1368	sly-miR5303	Solyc03g118900.1		1868	sly-miR5303	Solyc11g008780.1		2368	stu-miR172c-3p	Solyc09g072830.2		2868	stu-miR5303g	comp58131_c0		3368	stu-miR5303g	Solyc11g018740.1		3868	stu-miR5303h	Solyc09g007260.2		4368	stu-miR5303j	Solyc06g052080.2	4868	stu-miR7997a	Solyc01g005970.2	5368	stu-miR7997a	Solyc11g065980.1		5868	stu-miR7997c	Solyc08g078520.2
369	sly-miR156a	Solyc05g012040.2	869	sly-miR397	Solyc06g082240.2		1369	sly-miR5303	Solyc03g119290.2		1869	sly-miR5303	Solyc11g010300.1		2369	stu-miR172c-3p	Solyc09g074360.2		2869	stu-miR5303g	comp58765_c0		3369	stu-miR5303g	Solyc11g039880.1		3869	stu-miR5303h	Solyc09g007410.2		4369	stu-miR5303j	Solyc06g053740.2	4869	stu-miR7997a	Solyc01g006260.2	5369	stu-miR7997a	Solyc11g066560.1		5869	stu-miR7997c	Solyc08g078530.2
370	sly-miR156a	Solyc05g015510.2	870	sly-miR397	Solyc07g049460.2		1370	sly-miR5303	Solyc03g119650.2		1870	sly-miR5303	Solyc11g010550.1		2370	stu-miR172c-3p	Solyc09g075970.2		2870	stu-miR5303g	comp59497_c0		3370	stu-miR5303g	Solyc11g042620.1		3870	stu-miR5303h	Solyc09g007540.2		4370	stu-miR5303j	Solyc06g053750.2	4870	stu-miR7997a	Solyc01g006310.2	5370	stu-miR7997a	Solyc11g066820.1		5870	stu-miR7997c	Solyc08g079110.2
371	sly-miR156a	Solyc05g015840.2	871	sly-miR397	Solyc07g063920.2		1371	sly-miR5303	Solyc03g120700.2		1871	sly-miR5303	Solyc11g010570.1		2371	stu-miR172c-3p	Solyc09g083350.2		2871	stu-miR5303g	comp602610_c0		3371	stu-miR5303g	Solyc11g044270.1		3871	stu-miR5303h	Solyc09g007670.2		4371	stu-miR5303j	Solyc06g060080.2	4871	stu-miR7997a	Solyc01g006640.1	5371	stu-miR7997a	Solyc11g066870.1		5871	stu-miR7997c	Solyc08g079160.2
372	sly-miR156a	Solyc05g051230.2	872	sly-miR397	Solyc09g009350.2		1372	sly-miR5303	Solyc03g120980.2		1872	sly-miR5303	Solyc11g010690.1		2372	stu-miR172c-3p	Solyc10g006710.2		2872	stu-miR5303g	comp60916_c0		3372	stu-miR5303g	Solyc11g044370.1		3872	stu-miR5303h	Solyc09g007820.1		4372	stu-miR5303j	Solyc06g060320.2	4872	stu-miR7997a	Solyc01g006690.2	5372	stu-miR7997a	Solyc11g066900.1		5872	stu-miR7997c	Solyc08g080120.2
373	sly-miR156a	Solyc06g008360.2	873	sly-miR397	Solyc09g010990.2		1373	sly-miR5303	Solyc03g121820.2		1873	sly-miR5303	Solyc11g011310.1		2373	stu-miR172c-3p	Solyc10g080350.1		2873	stu-miR5303g	comp61237_c0		3373	stu-miR5303g	Solyc11g045190.1		3873	stu-miR5303h	Solyc09g008000.2		4373	stu-miR5303j	Solyc06g060750.2	4873	stu-miR7997a	Solyc01g006710.2	5373	stu-miR7997a	Solyc11g066950.1		5873	stu-miR7997c	Solyc08g082620.2
374	sly-miR156a	Solyc06g048890.2	874	sly-miR397	Solyc09g011000.2		1374	sly-miR5303	Solyc03g121930.2		1874	sly-miR5303	Solyc11g012070.1		2374	stu-miR172c-3p	Solyc10g083090.1		2874	stu-miR5303g	comp61310_c0		3374	stu-miR5303g	Solyc11g061750.1		3874	stu-miR5303h	Solyc09g008360.2		4374	stu-miR5303j	Solyc06g062770.2	4874	stu-miR7997a	Solyc01g006730.2	5374	stu-miR7997a	Solyc11g067000.1		5874	stu-miR7997c	Solyc09g005130.2
375	sly-miR156a	Solyc06g072330.2	875	sly-miR397	Solyc09g011050.2		1375	sly-miR5303	Solyc04g005280.2		1875	sly-miR5303	Solyc11g012190.1		2375	stu-miR172c-3p	Solyc10g084340.1		2875	stu-miR5303g	comp61326_c0		3375	stu-miR5303g	Solyc11g062370.1		3875	stu-miR5303h	Solyc09g008430.2		4375	stu-miR5303j	Solyc06g064830.2	4875	stu-miR7997a	Solyc01g007250.2	5375	stu-miR7997a	Solyc11g067090.1		5875	stu-miR7997c	Solyc09g005810.2
376	sly-miR156a	Solyc06g083820.2	876	sly-miR397	Solyc09g011960.1		1376	sly-miR5303	Solyc04g005410.1		1876	sly-miR5303	Solyc11g012410.1		2376	stu-miR172c-3p	Solyc10g084650.1		2876	stu-miR5303g	comp61587_c0		3376	stu-miR5303g	Solyc11g062440.1		3876	stu-miR5303h	Solyc09g008490.2		4376	stu-miR5303j	Solyc06g066790.2	4876	stu-miR7997a	Solyc01g007780.2	5376	stu-miR7997a	Solyc11g068440.1		5876	stu-miR7997c	Solyc09g007100.2
377	sly-miR156a	Solyc07g063510.2	877	sly-miR397	Solyc09g011970.1		1377	sly-miR5303	Solyc04g006970.2		1877	sly-miR5303	Solyc11g012420.1		2377	stu-miR172c-3p	Solyc11g008350.1		2877	stu-miR5303g	comp61708_c0		3377	stu-miR5303g	Solyc11g064920.1		3877	stu-miR5303h	Solyc09g008530.1		4377	stu-miR5303j	Solyc06g071200.2	4877	stu-miR7997a	Solyc01g008290.2	5377	stu-miR7997a	Solyc11g068640.1		5877	stu-miR7997c	Solyc09g007540.2
378	sly-miR156a	Solyc08g041870.2	878	sly-miR397	Solyc09g014240.2		1378	sly-miR5303	Solyc04g007440.1		1878	sly-miR5303	Solyc11g012660.1		2378	stu-miR172c-3p	Solyc11g019960.1		2878	stu-miR5303g	comp618566_c0		3378	stu-miR5303g	Solyc11g065240.1		3878	stu-miR5303h	Solyc09g008860.2		4378	stu-miR5303j	Solyc06g071510.2	4878	stu-miR7997a	Solyc01g008420.2	5378	stu-miR7997a	Solyc11g068790.1		5878	stu-miR7997c	Solyc09g007800.2
379	sly-miR156a	Solyc08g083070.2	879	sly-miR397	Solyc09g014820.2		1379	sly-miR5303	Solyc04g007530.2		1879	sly-miR5303	Solyc11g012770.1		2379	stu-miR172c-3p	Solyc11g066560.1		2879	stu-miR5303g	comp62036_c0		3379	stu-miR5303g	Solyc11g065380.1		3879	stu-miR5303h	Solyc09g009220.2		4379	stu-miR5303j	Solyc06g071780.2	4879	stu-miR7997a	Solyc01g008560.2	5379	stu-miR7997a	Solyc11g069280.1		5879	stu-miR7997c	Solyc09g007820.1
380	sly-miR156a	Solyc09g008490.2	880	sly-miR397	Solyc10g076710.1		1380	sly-miR5303	Solyc04g007710.2		1880	sly-miR5303	Solyc11g012900.1		2380	stu-miR172c-3p	Solyc11g072600.1		2880	stu-miR5303g	comp62478_c0		3380	stu-miR5303g	Solyc11g065660.1		3880	stu-miR5303h	Solyc09g009400.2		4380	stu-miR5303j	Solyc06g073360.2	4880	stu-miR7997a	Solyc01g009230.2	5380	stu-miR7997a	Solyc11g069400.1		5880	stu-miR7997c	Solyc09g007830.2
381	sly-miR156a	Solyc09g072570.2	881	sly-miR397	Solyc10g076830.1		1381	sly-miR5303	Solyc04g007830.2		1881	sly-miR5303	Solyc11g013200.1		2381	stu-miR172c-3p	Solyc12g013590.1		2881	stu-miR5303g	comp62787_c0		3381	stu-miR5303g	Solyc11g065950.1		3881	stu-miR5303h	Solyc09g009430.2		4381	stu-miR5303j	Solyc06g075980.2	4881	stu-miR7997a	Solyc01g009610.2	5381	stu-miR7997a	Solyc11g069460.1		5881	stu-miR7997c	Solyc09g007840.2
382	sly-miR156a	Solyc09g091590.2	882	sly-miR397	Solyc10g082000.1		1382	sly-miR5303	Solyc04g008400.1		1882	sly-miR5303	Solyc11g017380.1		2382	stu-miR172c-3p	Solyc12g035500.1		2882	stu-miR5303g	comp63467_c0		3382	stu-miR5303g	Solyc11g066820.1		3882	stu-miR5303h	Solyc09g009510.2		4382	stu-miR5303j	Solyc06g083670.2	4882	stu-miR7997a	Solyc01g009670.2	5382	stu-miR7997a	Solyc11g070110.1		5882	stu-miR7997c	Solyc09g007920.2
383	sly-miR156a	Solyc09g092420.1	883	sly-miR397	Solyc11g006650.1		1383	sly-miR5303	Solyc04g008450.2		1883	sly-miR5303	Solyc11g018670.1		2383	stu-miR172c-3p	Solyc12g044900.1		2883	stu-miR5303g	comp63627_c0		3383	stu-miR5303g	Solyc11g066950.1		3883	stu-miR5303h	Solyc09g009520.2		4383	stu-miR5303j	Solyc06g083960.1	4883	stu-miR7997a	Solyc01g009680.2	5383	stu-miR7997a	Solyc11g071220.1		5883	stu-miR7997c	Solyc09g007940.2
384	sly-miR156a	Solyc10g009080.2	884	sly-miR397	Solyc11g012860.1		1384	sly-miR5303	Solyc04g008600.2		1884	sly-miR5303	Solyc11g018740.1		2384	stu-miR172d-3p	comp18783_c0		2884	stu-miR5303g	comp64275_c0		3384	stu-miR5303g	Solyc11g068790.1		3884	stu-miR5303h	Solyc09g009690.2		4384	stu-miR5303j	Solyc06g084210.2	4884	stu-miR7997a	Solyc01g010150.2	5384	stu-miR7997a	Solyc11g071330.1		5884	stu-miR7997c	Solyc09g008240.2
385	sly-miR156a	Solyc10g017580.2	885	sly-miR399	comp315001_c0		1385	sly-miR5303	Solyc04g008680.2		1885	sly-miR5303	Solyc11g022390.1		2385	stu-miR172d-3p	comp287239_c0		2885	stu-miR5303g	comp64500_c0		3385	stu-miR5303g	Solyc11g069690.1		3885	stu-miR5303h	Solyc09g009700.2		4385	stu-miR5303j	Solyc06g084530.2	4885	stu-miR7997a	Solyc01g010690.1	5385	stu-miR7997a	Solyc11g071560.1		5885	stu-miR7997c	Solyc09g008490.2
386	sly-miR156a	Solyc10g047680.1	886	sly-miR399	comp33860_c0		1386	sly-miR5303	Solyc04g009310.2		1886	sly-miR5303	Solyc11g040040.1		2386	stu-miR172d-3p	comp310213_c0		2886	stu-miR5303g	comp64809_c0		3386	stu-miR5303g	Solyc11g071610.1		3886	stu-miR5303h	Solyc09g010210.2		4386	stu-miR5303j	Solyc06g084550.2	4886	stu-miR7997a	Solyc01g010760.2	5386	stu-miR7997a	Solyc11g072480.1		5886	stu-miR7997c	Solyc09g008530.1
387	sly-miR156a	Solyc10g050100.1	887	sly-miR399	comp64653_c0		1387	sly-miR5303	Solyc04g009340.2		1887	sly-miR5303	Solyc11g042620.1		2387	stu-miR172d-3p	comp41934_c0		2887	stu-miR5303g	comp64824_c2		3387	stu-miR5303g	Solyc11g071620.1		3887	stu-miR5303h	Solyc09g010390.2		4387	stu-miR5303j	Solyc07g005560.2	4887	stu-miR7997a	Solyc01g020440.2	5387	stu-miR7997a	Solyc11g073130.1		5887	stu-miR7997c	Solyc09g009090.2
388	sly-miR156a	Solyc10g078700.1	888	sly-miR399	comp66367_c0		1388	sly-miR5303	Solyc04g009790.2		1888	sly-miR5303	Solyc11g044260.1		2388	stu-miR172d-3p	comp50804_c0		2888	stu-miR5303g	comp64824_c3		3388	stu-miR5303g	Solyc11g071890.1		3888	stu-miR5303h	Solyc09g010510.2		4388	stu-miR5303j	Solyc07g005620.2	4888	stu-miR7997a	Solyc01g034150.2	5388	stu-miR7997a	Solyc12g005150.1		5888	stu-miR7997c	Solyc09g009170.2
389	sly-miR156a	Solyc11g005660.1	889	sly-miR399	Solyc02g068180.2		1389	sly-miR5303	Solyc04g009810.2		1889	sly-miR5303	Solyc11g044270.1		2389	stu-miR172d-3p	comp52004_c0		2889	stu-miR5303g	comp65247_c1		3389	stu-miR5303g	Solyc12g006160.1		3889	stu-miR5303h	Solyc09g010670.2		4389	stu-miR5303j	Solyc07g005650.2	4889	stu-miR7997a	Solyc01g044480.2	5389	stu-miR7997a	Solyc12g005880.1		5889	stu-miR7997c	Solyc09g009490.2
390	sly-miR156a	Solyc11g007290.1	890	sly-miR399	Solyc03g112520.2		1390	sly-miR5303	Solyc04g009930.1		1890	sly-miR5303	Solyc11g044370.1		2390	stu-miR172d-3p	comp52737_c0		2890	stu-miR5303g	comp65326_c1		3390	stu-miR5303g	Solyc12g006410.1		3890	stu-miR5303h	Solyc09g013080.2		4390	stu-miR5303j	Solyc07g005730.2	4890	stu-miR7997a	Solyc01g044490.2	5390	stu-miR7997a	Solyc12g006450.1		5890	stu-miR7997c	Solyc09g009520.2
391	sly-miR156a	Solyc11g020810.1	891	sly-miR399	Solyc05g017890.2		1391	sly-miR5303	Solyc04g010110.2		1891	sly-miR5303	Solyc11g045190.1		2391	stu-miR172d-3p	comp52737_c2		2891	stu-miR5303g	comp65709_c0		3391	stu-miR5303g	Solyc12g006530.1		3891	stu-miR5303h	Solyc09g014400.2		4391	stu-miR5303j	Solyc07g005840.2	4891	stu-miR7997a	Solyc01g056520.2	5391	stu-miR7997a	Solyc12g006480.1		5891	stu-miR7997c	Solyc09g009640.2
392	sly-miR156a	Solyc11g020820.1	892	sly-miR399	Solyc06g060590.2		1392	sly-miR5303	Solyc04g011900.2		1892	sly-miR5303	Solyc11g051140.1		2392	stu-miR172d-3p	comp53297_c0		2892	stu-miR5303g	comp66360_c1		3392	stu-miR5303g	Solyc12g006810.1		3892	stu-miR5303h	Solyc09g015820.2		4392	stu-miR5303j	Solyc07g005900.2	4892	stu-miR7997a	Solyc01g058140.2	5392	stu-miR7997a	Solyc12g006790.1		5892	stu-miR7997c	Solyc09g009690.2
393	sly-miR156a	Solyc12g038520.1	893	sly-miR399	Solyc09g082060.2		1393	sly-miR5303	Solyc04g014380.2		1893	sly-miR5303	Solyc11g061750.1		2393	stu-miR172d-3p	comp59176_c1		2893	stu-miR5303g	comp66505_c1		3393	stu-miR5303g	Solyc12g006960.1		3893	stu-miR5303h	Solyc09g018160.2		4393	stu-miR5303j	Solyc07g006190.2	4893	stu-miR7997a	Solyc01g058190.2	5393	stu-miR7997a	Solyc12g006810.1		5893	stu-miR7997c	Solyc09g009800.2
394	sly-miR156a	Solyc12g044620.1	894	sly-miR399	Solyc11g017160.1		1394	sly-miR5303	Solyc04g014690.2		1894	sly-miR5303	Solyc11g062370.1		2394	stu-miR172d-3p	comp62513_c1		2894	stu-miR5303g	comp66505_c2		3394	stu-miR5303g	Solyc12g007120.1		3894	stu-miR5303h	Solyc09g018650.2		4394	stu-miR5303j	Solyc07g006490.2	4894	stu-miR7997a	Solyc01g058270.2	5394	stu-miR7997a	Solyc12g007010.1		5894	stu-miR7997c	Solyc09g009910.2
395	sly-miR159	comp35524_c0	895	sly-miR4376	comp65590_c0		1395	sly-miR5303	Solyc04g015010.2		1895	sly-miR5303	Solyc11g062440.1		2395	stu-miR172d-3p	comp63537_c0		2895	stu-miR5303g	comp66536_c0		3395	stu-miR5303g	Solyc12g008510.1		3895	stu-miR5303h	Solyc09g025250.2		4395	stu-miR5303j	Solyc07g006740.2	4895	stu-miR7997a	Solyc01g060050.1	5395	stu-miR7997a	Solyc12g007120.1		5895	stu-miR7997c	Solyc09g009990.2
396	sly-miR159	comp44731_c0	896	sly-miR4376	Solyc02g085810.2		1396	sly-miR5303	Solyc04g015040.2		1896	sly-miR5303	Solyc11g064920.1		2396	stu-miR172d-3p	comp63543_c0		2896	stu-miR5303g	comp73286_c0		3396	stu-miR5303g	Solyc12g008630.1		3896	stu-miR5303h	Solyc09g047900.1		4396	stu-miR5303j	Solyc07g006860.2	4896	stu-miR7997a	Solyc01g060140.2	5396	stu-miR7997a	Solyc12g007140.1		5896	stu-miR7997c	Solyc09g010390.2
397	sly-miR159	comp47090_c0	897	sly-miR4376	Solyc07g008320.2		1397	sly-miR5303	Solyc04g015160.2		1897	sly-miR5303	Solyc11g065660.1		2397	stu-miR172d-3p	Solyc01g009380.2		2897	stu-miR5303g	comp733_c0		3397	stu-miR5303g	Solyc12g008690.1		3897	stu-miR5303h	Solyc09g055260.2		4397	stu-miR5303j	Solyc07g006970.2	4897	stu-miR7997a	Solyc01g060180.2	5397	stu-miR7997a	Solyc12g007210.1		5897	stu-miR7997c	Solyc09g010990.2
398	sly-miR159	comp489552_c0	898	sly-miR4376	Solyc07g009150.2		1398	sly-miR5303	Solyc04g015200.2		1898	sly-miR5303	Solyc11g065950.1		2398	stu-miR172d-3p	Solyc01g058390.2		2898	stu-miR5303g	comp74356_c0		3398	stu-miR5303g	Solyc12g008790.1		3898	stu-miR5303h	Solyc09g055590.2		4398	stu-miR5303j	Solyc07g007840.1	4898	stu-miR7997a	Solyc01g067490.2	5398	stu-miR7997a	Solyc12g007230.1		5898	stu-miR7997c	Solyc09g011030.2
399	sly-miR159	comp50601_c0	899	sly-miR482a	comp33095_c0		1399	sly-miR5303	Solyc04g015350.2		1899	sly-miR5303	Solyc11g066630.1		2399	stu-miR172d-3p	Solyc02g064960.2		2899	stu-miR5303g	comp81525_c0		3399	stu-miR5303g	Solyc12g008860.1		3899	stu-miR5303h	Solyc09g064540.2		4399	stu-miR5303j	Solyc07g007870.2	4899	stu-miR7997a	Solyc01g068070.2	5399	stu-miR7997a	Solyc12g008410.1		5899	stu-miR7997c	Solyc09g011320.2
400	sly-miR159	comp52556_c0	900	sly-miR482a	comp55697_c0		1400	sly-miR5303	Solyc04g015560.2		1900	sly-miR5303	Solyc11g066710.1		2400	stu-miR172d-3p	Solyc02g093150.2		2900	stu-miR5303g	Solyc01g005030.2		3400	stu-miR5303g	Solyc12g008980.1		3900	stu-miR5303h	Solyc09g064850.2		4400	stu-miR5303j	Solyc07g007920.1	4900	stu-miR7997a	Solyc01g073870.2	5400	stu-miR7997a	Solyc12g008430.1		5900	stu-miR7997c	Solyc09g011470.2
401	sly-miR159	comp60978_c0	901	sly-miR482a	comp63329_c0		1401	sly-miR5303	Solyc04g015610.2		1901	sly-miR5303	Solyc11g066820.1		2401	stu-miR172d-3p	Solyc03g044300.2		2901	stu-miR5303g	Solyc01g005110.2		3401	stu-miR5303g	Solyc12g009020.1		3901	stu-miR5303h	Solyc09g065110.2		4401	stu-miR5303j	Solyc07g008080.2	4901	stu-miR7997a	Solyc01g079610.2	5401	stu-miR7997a	Solyc12g008690.1		5901	stu-miR7997c	Solyc09g018650.2
402	sly-miR159	comp61956_c0	902	sly-miR482a	comp63429_c0		1402	sly-miR5303	Solyc04g015710.2		1902	sly-miR5303	Solyc11g066950.1		2402	stu-miR172d-3p	Solyc03g113680.2		2902	stu-miR5303g	Solyc01g005270.2		3402	stu-miR5303g	Solyc12g009250.1		3902	stu-miR5303h	Solyc09g065130.2		4402	stu-miR5303j	Solyc07g008100.2	4902	stu-miR7997a	Solyc01g080140.2	5402	stu-miR7997a	Solyc12g009210.1		5902	stu-miR7997c	Solyc09g019970.2
403	sly-miR159	comp63434_c0	903	sly-miR482a	comp64271_c0		1403	sly-miR5303	Solyc04g015750.2		1903	sly-miR5303	Solyc11g067090.1		2403	stu-miR172d-3p	Solyc03g113820.1		2903	stu-miR5303g	Solyc01g005280.2		3403	stu-miR5303g	Solyc12g009420.1		3903	stu-miR5303h	Solyc09g065690.2		4403	stu-miR5303j	Solyc07g008320.2	4903	stu-miR7997a	Solyc01g080200.2	5403	stu-miR7997a	Solyc12g009420.1		5903	stu-miR7997c	Solyc09g031610.2
404	sly-miR159	comp63503_c0	904	sly-miR482a	comp65774_c0		1404	sly-miR5303	Solyc04g016260.2		1904	sly-miR5303	Solyc11g068400.1		2404	stu-miR172d-3p	Solyc04g049800.2		2904	stu-miR5303g	Solyc01g005610.2		3404	stu-miR5303g	Solyc12g009450.1		3904	stu-miR5303h	Solyc09g074750.2		4404	stu-miR5303j	Solyc07g014590.2	4904	stu-miR7997a	Solyc01g080530.2	5404	stu-miR7997a	Solyc12g009740.1		5904	stu-miR7997c	Solyc09g056260.2
405	sly-miR159	Solyc01g009070.2	905	sly-miR482a	comp66995_c1		1405	sly-miR5303	Solyc04g016280.2		1905	sly-miR5303	Solyc11g068440.1		2405	stu-miR172d-3p	Solyc06g048480.2		2905	stu-miR5303g	Solyc01g005910.2		3405	stu-miR5303g	Solyc12g009580.1		3905	stu-miR5303h	Solyc09g075080.2		4405	stu-miR5303j	Solyc07g016200.2	4905	stu-miR7997a	Solyc01g080620.2	5405	stu-miR7997a	Solyc12g009760.1		5905	stu-miR7997c	Solyc09g059630.1
406	sly-miR159	Solyc01g010650.2	906	sly-miR482a	Solyc01g087200.2		1406	sly-miR5303	Solyc04g016550.2		1906	sly-miR5303	Solyc11g068790.1		2406	stu-miR172d-3p	Solyc06g075510.2		2906	stu-miR5303g	Solyc01g005950.2		3406	stu-miR5303g	Solyc12g009790.1		3906	stu-miR5303h	Solyc09g082370.2		4406	stu-miR5303j	Solyc07g017220.2	4906	stu-miR7997a	Solyc01g080930.2	5406	stu-miR7997a	Solyc12g009870.1		5906	stu-miR7997c	Solyc09g064840.2
407	sly-miR159	Solyc01g090530.1	907	sly-miR482a	Solyc01g090860.2		1407	sly-miR5303	Solyc04g040110.2		1907	sly-miR5303	Solyc11g069250.1		2407	stu-miR172d-3p	Solyc09g007260.2		2907	stu-miR5303g	Solyc01g005970.2		3407	stu-miR5303g	Solyc12g009870.1		3907	stu-miR5303h	Solyc09g090320.1		4407	stu-miR5303j	Solyc07g017290.2	4907	stu-miR7997a	Solyc01g081050.2	5407	stu-miR7997a	Solyc12g009900.1		5907	stu-miR7997c	Solyc09g065110.2
408	sly-miR159	Solyc01g098770.1	908	sly-miR482a	Solyc01g102920.2		1408	sly-miR5303	Solyc04g040160.2		1908	sly-miR5303	Solyc11g069400.1		2408	stu-miR172d-3p	Solyc09g007700.2		2908	stu-miR5303g	Solyc01g006220.2		3408	stu-miR5303g	Solyc12g010120.1		3908	stu-miR5303h	Solyc09g090480.2		4408	stu-miR5303j	Solyc07g017400.2	4908	stu-miR7997a	Solyc01g081170.1	5408	stu-miR7997a	Solyc12g010010.1		5908	stu-miR7997c	Solyc09g066440.2
409	sly-miR159	Solyc01g112310.2	909	sly-miR482a	Solyc02g032240.1		1409	sly-miR5303	Solyc04g045470.2		1909	sly-miR5303	Solyc11g069540.1		2409	stu-miR172d-3p	Solyc09g009300.2		2909	stu-miR5303g	Solyc01g006560.2		3409	stu-miR5303g	Solyc12g010140.1		3909	stu-miR5303h	Solyc09g091080.2		4409	stu-miR5303j	Solyc07g018290.2	4909	stu-miR7997a	Solyc01g081490.2	5409	stu-miR7997a	Solyc12g010140.1		5909	stu-miR7997c	Solyc09g072710.2
410	sly-miR159	Solyc02g078670.2	910	sly-miR482a	Solyc03g063060.2		1410	sly-miR5303	Solyc04g050040.2		1910	sly-miR5303	Solyc11g069570.1		2410	stu-miR172d-3p	Solyc10g084340.1		2910	stu-miR5303g	Solyc01g006580.2		3410	stu-miR5303g	Solyc12g011160.1		3910	stu-miR5303h	Solyc09g092120.2		4410	stu-miR5303j	Solyc07g025100.1	4910	stu-miR7997a	Solyc01g086740.2	5410	stu-miR7997a	Solyc12g010200.1		5910	stu-miR7997c	Solyc09g072830.2
411	sly-miR159	Solyc02g092700.2	911	sly-miR482a	Solyc04g005540.2		1411	sly-miR5303	Solyc04g050180.2		1911	sly-miR5303	Solyc11g069690.1		2411	stu-miR172d-3p	Solyc10g084650.1		2911	stu-miR5303g	Solyc01g006630.2		3411	stu-miR5303g	Solyc12g014010.1		3911	stu-miR5303h	Solyc09g092220.2		4411	stu-miR5303j	Solyc07g032110.2	4911	stu-miR7997a	Solyc01g086750.2	5411	stu-miR7997a	Solyc12g010330.1		5911	stu-miR7997c	Solyc09g074750.2
412	sly-miR159	Solyc03g043890.2	912	sly-miR482a	Solyc04g007320.1		1412	sly-miR5303	Solyc04g051340.2		1912	sly-miR5303	Solyc11g071220.1		2412	stu-miR172d-3p	Solyc11g072600.1		2912	stu-miR5303g	Solyc01g006640.1		3412	stu-miR5303g	Solyc12g015850.1		3912	stu-miR5303h	Solyc09g092240.2		4412	stu-miR5303j	Solyc07g040690.2	4912	stu-miR7997a	Solyc01g088200.2	5412	stu-miR7997a	Solyc12g010450.1		5912	stu-miR7997c	Solyc09g075010.2
413	sly-miR159	Solyc04g008610.2	913	sly-miR482a	Solyc06g062440.2		1413	sly-miR5303	Solyc04g051490.2		1913	sly-miR5303	Solyc11g071560.1		2413	stu-miR1919-5p	comp48983_c0		2913	stu-miR5303g	Solyc01g006690.2		3413	stu-miR5303g	Solyc12g015970.1		3913	stu-miR5303h	Solyc09g092550.2		4413	stu-miR5303j	Solyc07g040790.2	4913	stu-miR7997a	Solyc01g088210.2	5413	stu-miR7997a	Solyc12g010740.1		5913	stu-miR7997c	Solyc09g075080.2
414	sly-miR159	Solyc04g076920.2	914	sly-miR482a	Solyc07g006820.2		1414	sly-miR5303	Solyc04g051540.2		1914	sly-miR5303	Solyc11g071580.1		2414	stu-miR1919-5p	comp63951_c0		2914	stu-miR5303g	Solyc01g006710.2		3414	stu-miR5303g	Solyc12g019110.1		3914	stu-miR5303h	Solyc09g097930.2		4414	stu-miR5303j	Solyc07g042250.2	4914	stu-miR7997a	Solyc01g088230.2	5414	stu-miR7997a	Solyc12g011120.1		5914	stu-miR7997c	Solyc09g082470.2
415	sly-miR159	Solyc04g082980.1	915	sly-miR482a	Solyc10g081710.1		1415	sly-miR5303	Solyc04g054470.2		1915	sly-miR5303	Solyc11g071610.1		2415	stu-miR1919-5p	Solyc03g111700.2		2915	stu-miR5303g	Solyc01g006720.2		3415	stu-miR5303g	Solyc12g019460.1		3915	stu-miR5303h	Solyc09g098090.2		4415	stu-miR5303j	Solyc07g049210.2	4915	stu-miR7997a	Solyc01g088380.1	5415	stu-miR7997a	Solyc12g011160.1		5915	stu-miR7997c	Solyc09g082720.2
416	sly-miR159	Solyc05g054230.2	916	sly-miR482a	Solyc11g008140.1		1416	sly-miR5303	Solyc04g054710.2		1916	sly-miR5303	Solyc11g071620.1		2416	stu-miR1919-5p	Solyc05g015980.2		2916	stu-miR5303g	Solyc01g006810.2		3416	stu-miR5303g	Solyc12g036300.1		3916	stu-miR5303h	Solyc10g005080.2		4416	stu-miR5303j	Solyc07g052970.2	4916	stu-miR7997a	Solyc01g090290.2	5416	stu-miR7997a	Solyc12g013800.1		5916	stu-miR7997c	Solyc09g090210.2
417	sly-miR159	Solyc06g008320.2	917	sly-miR482a	Solyc12g009590.1		1417	sly-miR5303	Solyc04g055190.2		1917	sly-miR5303	Solyc11g071890.1		2417	stu-miR1919-5p	Solyc08g067560.1		2917	stu-miR5303g	Solyc01g006870.2		3417	stu-miR5303g	Solyc12g038160.1		3917	stu-miR5303h	Solyc10g005530.2		4417	stu-miR5303j	Solyc07g053350.2	4917	stu-miR7997a	Solyc01g094000.2	5417	stu-miR7997a	Solyc12g013870.1		5917	stu-miR7997c	Solyc09g090350.2
418	sly-miR159	Solyc06g073640.2	918	sly-miR482a	Solyc12g038630.1		1418	sly-miR5303	Solyc04g056270.2		1918	sly-miR5303	Solyc12g006160.1		2418	stu-miR1919-5p	Solyc08g067580.1		2918	stu-miR5303g	Solyc01g006930.2		3418	stu-miR5303g	Solyc12g044440.1		3918	stu-miR5303h	Solyc10g005820.1		4418	stu-miR5303j	Solyc07g062920.2	4918	stu-miR7997a	Solyc01g094360.2	5418	stu-miR7997a	Solyc12g014490.1		5918	stu-miR7997c	Solyc09g090470.2
419	sly-miR159	Solyc07g007810.2	919	sly-miR482a	Solyc12g056490.1		1419	sly-miR5303	Solyc04g056280.2		1919	sly-miR5303	Solyc12g006410.1		2419	stu-miR1919-5p	Solyc12g017620.1		2919	stu-miR5303g	Solyc01g006980.2		3419	stu-miR5303g	Solyc12g044640.1		3919	stu-miR5303h	Solyc10g006110.2		4419	stu-miR5303j	Solyc07g063100.2	4919	stu-miR7997a	Solyc01g095070.2	5419	stu-miR7997a	Solyc12g015970.1		5919	stu-miR7997c	Solyc09g090480.2
420	sly-miR159	Solyc07g052640.2	920	sly-miR482b	comp163884_c0		1420	sly-miR5303	Solyc04g056310.2		1920	sly-miR5303	Solyc12g006450.1		2420	stu-miR319b	comp34575_c0		2920	stu-miR5303g	Solyc01g007070.2		3420	stu-miR5303g	Solyc12g049590.1		3920	stu-miR5303h	Solyc10g006120.1		4420	stu-miR5303j	Solyc07g063220.2	4920	stu-miR7997a	Solyc01g095890.2	5420	stu-miR7997a	Solyc12g026400.1		5920	stu-miR7997c	Solyc09g090870.2
421	sly-miR159	Solyc08g044510.2	921	sly-miR482b	comp38291_c0		1421	sly-miR5303	Solyc04g056450.2		1921	sly-miR5303	Solyc12g006530.1		2421	stu-miR319b	comp425352_c0		2921	stu-miR5303g	Solyc01g007200.2		3421	stu-miR5303g	Solyc12g056200.1		3921	stu-miR5303h	Solyc10g006420.2		4421	stu-miR5303j	Solyc07g064120.1	4921	stu-miR7997a	Solyc01g096780.2	5421	stu-miR7997a	Solyc12g035520.1		5921	stu-miR7997c	Solyc09g090910.1
422	sly-miR159	Solyc08g076900.2	922	sly-miR482b	comp59956_c0		1422	sly-miR5303	Solyc04g058080.2		1922	sly-miR5303	Solyc12g006810.1		2422	stu-miR319b	comp44748_c0		2922	stu-miR5303g	Solyc01g007800.2		3422	stu-miR5303g	Solyc12g056220.1		3922	stu-miR5303h	Solyc10g006650.2		4422	stu-miR5303j	Solyc07g064250.2	4922	stu-miR7997a	Solyc01g096860.1	5422	stu-miR7997a	Solyc12g040320.1		5922	stu-miR7997c	Solyc09g091050.2
423	sly-miR159	Solyc09g011780.2	923	sly-miR482b	comp61340_c0		1423	sly-miR5303	Solyc04g058110.2		1923	sly-miR5303	Solyc12g006840.1		2423	stu-miR319b	comp50601_c0		2923	stu-miR5303g	Solyc01g008420.2		3423	stu-miR5303g	Solyc12g056270.1		3923	stu-miR5303h	Solyc10g006800.2		4423	stu-miR5303j	Solyc07g065360.1	4923	stu-miR7997a	Solyc01g098920.2	5423	stu-miR7997a	Solyc12g040790.1		5923	stu-miR7997c	Solyc09g091080.2
424	sly-miR159	Solyc09g082890.1	924	sly-miR482b	comp66170_c0		1424	sly-miR5303	Solyc04g071320.2		1924	sly-miR5303	Solyc12g007100.1		2424	stu-miR319b	comp54428_c0		2924	stu-miR5303g	Solyc01g008550.2		3424	stu-miR5303g	Solyc12g056520.1		3924	stu-miR5303h	Solyc10g006810.2		4424	stu-miR5303j	Solyc07g065650.2	4924	stu-miR7997a	Solyc01g099300.2	5424	stu-miR7997a	Solyc12g043000.1		5924	stu-miR7997c	Solyc09g091590.2
425	sly-miR159	Solyc10g019260.1	925	sly-miR482b	comp66750_c0		1425	sly-miR5303	Solyc04g071880.2		1925	sly-miR5303	Solyc12g007120.1		2425	stu-miR319b	comp58456_c0		2925	stu-miR5303g	Solyc01g008700.2		3425	stu-miR5303g	Solyc12g088010.1		3925	stu-miR5303h	Solyc10g006900.2		4425	stu-miR5303j	Solyc08g005210.2	4925	stu-miR7997a	Solyc01g100720.2	5425	stu-miR7997a	Solyc12g049310.1		5925	stu-miR7997c	Solyc09g091650.2
426	sly-miR159	Solyc10g078670.1	926	sly-miR482b	comp67050_c0		1426	sly-miR5303	Solyc04g072160.2		1926	sly-miR5303	Solyc12g007230.1		2426	stu-miR319b	comp62344_c0		2926	stu-miR5303g	Solyc01g008790.2		3426	stu-miR5303g	Solyc12g088200.1		3926	stu-miR5303h	Solyc10g007040.2		4426	stu-miR5303j	Solyc08g005410.2	4926	stu-miR7997a	Solyc01g102760.2	5426	stu-miR7997a	Solyc12g049590.1		5926	stu-miR7997c	Solyc09g092140.2
427	sly-miR159	Solyc11g072060.1	927	sly-miR482b	Solyc01g067160.2		1427	sly-miR5303	Solyc04g072410.2		1927	sly-miR5303	Solyc12g008460.1		2427	stu-miR319b	comp63434_c0		2927	stu-miR5303g	Solyc01g008900.2		3427	stu-miR5303g	Solyc12g088320.1		3927	stu-miR5303h	Solyc10g007590.2		4427	stu-miR5303j	Solyc08g005610.2	4927	stu-miR7997a	Solyc01g103020.2	5427	stu-miR7997a	Solyc12g055940.1		5927	stu-miR7997c	Solyc09g098180.2
428	sly-miR159	Solyc12g014120.1	928	sly-miR482b	Solyc02g036270.2		1428	sly-miR5303	Solyc04g074190.2		1928	sly-miR5303	Solyc12g008510.1		2428	stu-miR319b	comp67101_c0		2928	stu-miR5303g	Solyc01g009230.2		3428	stu-miR5303g	Solyc12g088380.1		3928	stu-miR5303h	Solyc10g007680.2		4428	stu-miR5303j	Solyc08g006120.2	4928	stu-miR7997a	Solyc01g103440.2	5428	stu-miR7997a	Solyc12g056030.1		5928	stu-miR7997c	Solyc09g098270.2
429	sly-miR159	Solyc12g096420.1	929	sly-miR482b	Solyc04g009070.1		1429	sly-miR5303	Solyc04g074960.2		1929	sly-miR5303	Solyc12g008630.1		2429	stu-miR319b	Solyc00g007110.2		2929	stu-miR5303g	Solyc01g009240.2		3429	stu-miR5303g	Solyc12g088810.1		3929	stu-miR5303h	Solyc10g007710.2		4429	stu-miR5303j	Solyc08g006500.2	4929	stu-miR7997a	Solyc01g103490.2	5429	stu-miR7997a	Solyc12g056200.1		5929	stu-miR7997c	Solyc10g005490.2
430	sly-miR160a	comp21050_c0	930	sly-miR482b	Solyc04g009120.1		1430	sly-miR5303	Solyc04g076020.2		1930	sly-miR5303	Solyc12g008690.1		2430	stu-miR319b	Solyc01g009070.2		2930	stu-miR5303g	Solyc01g009680.2		3430	stu-miR5303g	Solyc12g088910.1		3930	stu-miR5303h	Solyc10g007790.2		4430	stu-miR5303j	Solyc08g006560.2	4930	stu-miR7997a	Solyc01g104140.2	5430	stu-miR7997a	Solyc12g056220.1		5930	stu-miR7997c	Solyc10g005820.1
431	sly-miR160a	comp21050_c1	931	sly-miR482b	Solyc04g009130.2		1431	sly-miR5303	Solyc04g076090.2		1931	sly-miR5303	Solyc12g008860.1		2431	stu-miR319b	Solyc02g079010.2		2931	stu-miR5303g	Solyc01g010150.2		3431	stu-miR5303g	Solyc12g089330.1		3931	stu-miR5303h	Solyc10g008470.2		4431	stu-miR5303j	Solyc08g007040.2	4931	stu-miR7997a	Solyc01g104240.2	5431	stu-miR7997a	Solyc12g056230.1		5931	stu-miR7997c	Solyc10g006080.1
432	sly-miR160a	comp35919_c0	932	sly-miR482b	Solyc04g009240.1		1432	sly-miR5303	Solyc04g076290.2		1932	sly-miR5303	Solyc12g008980.1		2432	stu-miR319b	Solyc02g079200.1		2932	stu-miR5303g	Solyc01g010250.2		3432	stu-miR5303g	Solyc12g094400.1		3932	stu-miR5303h	Solyc10g009210.2		4432	stu-miR5303j	Solyc08g008010.2	4932	stu-miR7997a	Solyc01g104540.2	5432	stu-miR7997a	Solyc12g056270.1		5932	stu-miR7997c	Solyc10g006310.2
433	sly-miR160a	comp49120_c0	933	sly-miR482b	Solyc04g009250.1		1433	sly-miR5303	Solyc04g076990.2		1933	sly-miR5303	Solyc12g009020.1		2433	stu-miR319b	Solyc04g050790.2		2933	stu-miR5303g	Solyc01g010710.2		3433	stu-miR5303g	Solyc12g094640.1		3933	stu-miR5303h	Solyc10g012240.2		4433	stu-miR5303j	Solyc08g008260.2	4933	stu-miR7997a	Solyc01g105150.2	5433	stu-miR7997a	Solyc12g056910.1		5933	stu-miR7997c	Solyc10g006530.2
434	sly-miR160a	comp56257_c0	934	sly-miR482b	Solyc04g009260.1		1434	sly-miR5303	Solyc04g077050.2		1934	sly-miR5303	Solyc12g009210.1		2434	stu-miR319b	Solyc04g056280.2		2934	stu-miR5303g	Solyc01g010740.2		3434	stu-miR5303g	Solyc12g096380.1		3934	stu-miR5303h	Solyc10g017490.1		4434	stu-miR5303j	Solyc08g008360.2	4934	stu-miR7997a	Solyc01g105270.2	5434	stu-miR7997a	Solyc12g056940.1		5934	stu-miR7997c	Solyc10g006810.2
435	sly-miR160a	comp58573_c0	935	sly-miR482b	Solyc04g009270.2		1435	sly-miR5303	Solyc04g077780.2		1935	sly-miR5303	Solyc12g009450.1		2435	stu-miR319b	Solyc06g069040.2		2935	stu-miR5303g	Solyc01g010780.2		3435	stu-miR5303g	Solyc12g096440.1		3935	stu-miR5303h	Solyc10g017550.2		4435	stu-miR5303j	Solyc08g008480.2	4935	stu-miR7997a	Solyc01g105820.2	5435	stu-miR7997a	Solyc12g087830.1		5935	stu-miR7997c	Solyc10g006970.2
436	sly-miR160a	comp65633_c0	936	sly-miR482b	Solyc04g009290.1		1436	sly-miR5303	Solyc04g078210.1		1936	sly-miR5303	Solyc12g009580.1		2436	stu-miR319b	Solyc06g073640.2		2936	stu-miR5303g	Solyc01g014100.2		3436	stu-miR5303g	Solyc12g098450.1		3936	stu-miR5303h	Solyc10g038130.1		4436	stu-miR5303j	Solyc08g008670.2	4936	stu-miR7997a	Solyc01g105830.2	5436	stu-miR7997a	Solyc12g088010.1		5936	stu-miR7997c	Solyc10g007710.2
437	sly-miR160a	Solyc01g011350.2	937	sly-miR482b	Solyc04g009660.2		1437	sly-miR5303	Solyc04g078900.2		1937	sly-miR5303	Solyc12g009590.1		2437	stu-miR319b	Solyc08g048370.2		2937	stu-miR5303g	Solyc01g014850.2		3437	stu-miR5303g	Solyc12g098640.1		3937	stu-miR5303h	Solyc10g044840.1		4437	stu-miR5303j	Solyc08g013710.2	4937	stu-miR7997a	Solyc01g107550.2	5437	stu-miR7997a	Solyc12g088200.1		5937	stu-miR7997c	Solyc10g008300.2
438	sly-miR160a	Solyc03g117090.2	938	sly-miR482b	Solyc04g009690.1		1438	sly-miR5303	Solyc04g078920.2		1938	sly-miR5303	Solyc12g009600.1		2438	stu-miR319b	Solyc08g048390.1		2938	stu-miR5303g	Solyc01g034150.2		3438	stu-miR5303g	Solyc12g098690.1		3938	stu-miR5303h	Solyc10g045270.1		4438	stu-miR5303j	Solyc08g014060.2	4938	stu-miR7997a	Solyc01g107580.2	5438	stu-miR7997a	Solyc12g088300.1		5938	stu-miR7997c	Solyc10g008630.2
439	sly-miR160a	Solyc05g050770.2	939	sly-miR482b	Solyc04g025820.1		1439	sly-miR5303	Solyc04g079510.1		1939	sly-miR5303	Solyc12g009700.1		2439	stu-miR319b	Solyc09g009340.1		2939	stu-miR5303g	Solyc01g056520.2		3439	stu-miR5303g	Solyc12g098720.1		3939	stu-miR5303h	Solyc10g049560.1		4439	stu-miR5303j	Solyc08g014360.1	4939	stu-miR7997a	Solyc01g107600.2	5439	stu-miR7997a	Solyc12g088420.1		5939	stu-miR7997c	Solyc10g008760.2
440	sly-miR160a	Solyc06g075150.2	940	sly-miR482b	Solyc04g025840.1		1440	sly-miR5303	Solyc04g080300.2		1940	sly-miR5303	Solyc12g009740.1		2440	stu-miR319b	Solyc11g072060.1		2940	stu-miR5303g	Solyc01g057320.1		3440	stu-miR5303g	Solyc12g099160.1		3940	stu-miR5303h	Solyc10g049720.1		4440	stu-miR5303j	Solyc08g014420.2	4940	stu-miR7997a	Solyc02g023980.2	5440	stu-miR7997a	Solyc12g088810.1		5940	stu-miR7997c	Solyc10g008790.2
441	sly-miR160a	Solyc09g007810.2	941	sly-miR482b	Solyc05g008070.2		1441	sly-miR5303	Solyc04g080340.2		1941	sly-miR5303	Solyc12g009760.1		2441	stu-miR319b	Solyc12g096420.1		2941	stu-miR5303g	Solyc01g057570.2		3441	stu-miR5303g	Solyc12g099860.1		3941	stu-miR5303h	Solyc10g050440.1		4441	stu-miR5303j	Solyc08g015870.2	4941	stu-miR7997a	Solyc02g032330.2	5441	stu-miR7997a	Solyc12g088910.1		5941	stu-miR7997c	Solyc10g008800.2
442	sly-miR160a	Solyc09g075770.1	942	sly-miR482b	Solyc07g005770.2		1442	sly-miR5303	Solyc04g080760.2		1942	sly-miR5303	Solyc12g009790.1		2442	stu-miR398b-3p	Solyc07g064890.1		2942	stu-miR5303g	Solyc01g058140.2		3442	stu-miR5303g	Solyc12g100140.1		3942	stu-miR5303h	Solyc10g062220.1		4442	stu-miR5303j	Solyc08g015990.2	4942	stu-miR7997a	Solyc02g032970.2	5442	stu-miR7997a	Solyc12g088940.1		5942	stu-miR7997c	Solyc10g009040.2
443	sly-miR160a	Solyc10g086130.1	943	sly-miR482b	Solyc07g039400.1		1443	sly-miR5303	Solyc04g081000.2		1943	sly-miR5303	Solyc12g009820.1		2443	stu-miR482c	comp55825_c0		2943	stu-miR5303g	Solyc01g058270.2		3443	stu-miR5303h	comp102858_c0		3943	stu-miR5303h	Solyc10g074590.1		4443	stu-miR5303j	Solyc08g048250.2	4943	stu-miR7997a	Solyc02g062520.2	5443	stu-miR7997a	Solyc12g089330.1		5943	stu-miR7997c	Solyc10g011750.2
444	sly-miR160a	Solyc11g013470.1	944	sly-miR482b	Solyc07g039420.1		1444	sly-miR5303	Solyc04g081300.2		1944	sly-miR5303	Solyc12g009870.1		2444	stu-miR482c	comp64271_c0		2944	stu-miR5303g	Solyc01g066510.1		3444	stu-miR5303h	comp13167_c0		3944	stu-miR5303h	Solyc10g076480.1		4444	stu-miR5303j	Solyc08g065350.2	4944	stu-miR7997a	Solyc02g065790.2	5444	stu-miR7997a	Solyc12g094680.1		5944	stu-miR7997c	Solyc10g024330.1
445	sly-miR160a	Solyc11g069500.1	945	sly-miR482b	Solyc08g029150.1		1445	sly-miR5303	Solyc04g081310.2		1945	sly-miR5303	Solyc12g010050.1		2445	stu-miR482c	comp64718_c0		2945	stu-miR5303g	Solyc01g073730.2		3445	stu-miR5303h	comp131788_c0		3945	stu-miR5303h	Solyc10g078250.1		4445	stu-miR5303j	Solyc08g065970.2	4945	stu-miR7997a	Solyc02g067040.2	5445	stu-miR7997a	Solyc12g095800.1		5945	stu-miR7997c	Solyc10g037900.1
446	sly-miR162	comp61193_c0	946	sly-miR482b	Solyc10g054940.1		1446	sly-miR5303	Solyc04g081440.2		1946	sly-miR5303	Solyc12g010120.1		2446	stu-miR482c	Solyc01g113620.1		2946	stu-miR5303g	Solyc01g081190.2		3446	stu-miR5303h	comp13520_c0		3946	stu-miR5303h	Solyc10g078340.1		4446	stu-miR5303j	Solyc08g066200.2	4946	stu-miR7997a	Solyc02g067580.2	5446	stu-miR7997a	Solyc12g096380.1		5946	stu-miR7997c	Solyc10g039430.1
447	sly-miR162	comp68024_c0	947	sly-miR482b	Solyc10g055080.1		1447	sly-miR5303	Solyc04g081790.2		1947	sly-miR5303	Solyc12g010140.1		2447	stu-miR482c	Solyc02g032240.1		2947	stu-miR5303g	Solyc01g081470.2		3447	stu-miR5303h	comp140432_c0		3947	stu-miR5303h	Solyc10g078550.1		4447	stu-miR5303j	Solyc08g075080.2	4947	stu-miR7997a	Solyc02g068380.2	5447	stu-miR7997a	Solyc12g096700.1		5947	stu-miR7997c	Solyc10g045270.1
448	sly-miR162	Solyc02g090650.2	948	sly-miR482b	Solyc10g055170.1		1448	sly-miR5303	Solyc04g081930.2		1948	sly-miR5303	Solyc12g010200.1		2448	stu-miR482c	Solyc02g032650.2		2948	stu-miR5303g	Solyc01g081490.2		3448	stu-miR5303h	comp14048_c0		3948	stu-miR5303h	Solyc10g078950.1		4448	stu-miR5303j	Solyc08g075380.2	4948	stu-miR7997a	Solyc02g069650.1	5448	stu-miR7997a	Solyc12g098450.1		5948	stu-miR7997c	Solyc10g045640.1
449	sly-miR162	Solyc04g015690.2	949	sly-miR482b	Solyc11g006530.1		1449	sly-miR5303	Solyc04g082000.2		1949	sly-miR5303	Solyc12g010450.1		2449	stu-miR482c	Solyc02g079310.1		2949	stu-miR5303g	Solyc01g081570.2		3449	stu-miR5303h	comp155590_c0		3949	stu-miR5303h	Solyc10g079150.1		4449	stu-miR5303j	Solyc08g076340.2	4949	stu-miR7997a	Solyc02g070260.2	5449	stu-miR7997a	Solyc12g098720.1		5949	stu-miR7997c	Solyc10g062200.1
450	sly-miR162	Solyc04g016510.2	950	sly-miR482b	Solyc11g006630.1		1450	sly-miR5303	Solyc04g082120.2		1950	sly-miR5303	Solyc12g011020.1		2450	stu-miR482c	Solyc03g063060.2		2950	stu-miR5303g	Solyc01g087060.2		3450	stu-miR5303h	comp173414_c0		3950	stu-miR5303h	Solyc10g079700.1		4450	stu-miR5303j	Solyc08g076460.2	4950	stu-miR7997a	Solyc02g070860.2	5450	stu-miR7997a	Solyc12g098740.1		5950	stu-miR7997c	Solyc10g074590.1
451	sly-miR166a	comp14117_c0	951	sly-miR482b	Solyc11g064770.1		1451	sly-miR5303	Solyc04g082560.2		1951	sly-miR5303	Solyc12g011070.1		2451	stu-miR482c	Solyc04g009130.2		2951	stu-miR5303g	Solyc01g087890.2		3451	stu-miR5303h	comp185568_c0		3951	stu-miR5303h	Solyc10g079900.1		4451	stu-miR5303j	Solyc08g077890.2	4951	stu-miR7997a	Solyc02g077080.2	5451	stu-miR7997a	Solyc12g099110.1		5951	stu-miR7997c	Solyc10g074800.1
452	sly-miR166a	comp18747_c0	952	sly-miR482b	Solyc11g065780.1		1452	sly-miR5303	Solyc05g005000.2		1952	sly-miR5303	Solyc12g011160.1		2452	stu-miR482c	Solyc04g009290.1		2952	stu-miR5303g	Solyc01g087900.2		3452	stu-miR5303h	comp193917_c0		3952	stu-miR5303h	Solyc10g079910.1		4452	stu-miR5303j	Solyc08g078580.1	4952	stu-miR7997a	Solyc02g078640.2	5452	stu-miR7997a	Solyc12g099580.1		5952	stu-miR7997c	Solyc10g078190.1
453	sly-miR166a	comp40830_c0	953	sly-miR482b	Solyc11g069930.1		1453	sly-miR5303	Solyc05g005250.2		1953	sly-miR5303	Solyc12g013590.1		2453	stu-miR482c	Solyc05g009750.1		2953	stu-miR5303g	Solyc01g088240.2		3453	stu-miR5303h	comp233406_c0		3953	stu-miR5303h	Solyc10g081350.1		4453	stu-miR5303j	Solyc08g079800.2	4953	stu-miR7997a	Solyc02g079000.2	5453	stu-miR7997a	Solyc12g099860.1		5953	stu-miR7997c	Solyc10g078260.1
454	sly-miR166a	comp61414_c0	954	sly-miR482b	Solyc11g071420.1		1454	sly-miR5303	Solyc05g005510.2		1954	sly-miR5303	Solyc12g013840.1		2454	stu-miR482c	Solyc06g005410.2		2954	stu-miR5303g	Solyc01g088380.1		3454	stu-miR5303h	comp24688_c0		3954	stu-miR5303h	Solyc10g081420.1		4454	stu-miR5303j	Solyc08g080270.2	4954	stu-miR7997a	Solyc02g082810.2	5454	stu-miR7997a	Solyc12g100140.1		5954	stu-miR7997c	Solyc10g078340.1
455	sly-miR166a	comp63565_c0	955	sly-miR482b	Solyc12g016220.1		1455	sly-miR5303	Solyc05g005800.2		1955	sly-miR5303	Solyc12g013870.1		2455	stu-miR482c	Solyc06g062440.2		2955	stu-miR5303g	Solyc01g091370.2		3455	stu-miR5303h	comp29564_c0		3955	stu-miR5303h	Solyc10g081770.1		4455	stu-miR5303j	Solyc08g080460.1	4955	stu-miR7997a	Solyc02g084770.2	5455	stu-miR7997a	Solyc12g100160.1		5955	stu-miR7997c	Solyc10g078430.1
456	sly-miR166a	Solyc05g008940.2	956	sly-miR482b	Solyc12g017800.1		1456	sly-miR5303	Solyc05g006090.2		1956	sly-miR5303	Solyc12g014010.1		2456	stu-miR482c	Solyc08g075630.2		2956	stu-miR5303g	Solyc01g091710.2		3456	stu-miR5303h	comp29973_c1		3956	stu-miR5303h	Solyc10g083510.1		4456	stu-miR5303j	Solyc08g081160.2	4956	stu-miR7997a	Solyc02g086180.2	5456	stu-miR7997c	comp130910_c0		5956	stu-miR7997c	Solyc10g078540.1
457	sly-miR166a	Solyc09g018370.2	957	sly-miR482c	comp181360_c0		1457	sly-miR5303	Solyc05g006130.2		1957	sly-miR5303	Solyc12g014060.1		2457	stu-miR482c	Solyc08g076000.2		2957	stu-miR5303g	Solyc01g094740.1		3457	stu-miR5303h	comp30171_c0		3957	stu-miR5303h	Solyc10g083670.1		4457	stu-miR5303j	Solyc08g081360.2	4957	stu-miR7997a	Solyc02g087140.2	5457	stu-miR7997c	comp131788_c0		5957	stu-miR7997c	Solyc10g078910.1
458	sly-miR167	comp12948_c0	958	sly-miR482c	comp50113_c0		1458	sly-miR5303	Solyc05g006820.2		1958	sly-miR5303	Solyc12g014560.1		2458	stu-miR482c	Solyc09g075010.2		2958	stu-miR5303g	Solyc01g095650.2		3458	stu-miR5303h	comp314441_c0		3958	stu-miR5303h	Solyc10g083830.1		4458	stu-miR5303j	Solyc08g082390.2	4958	stu-miR7997a	Solyc02g087770.2	5458	stu-miR7997c	comp140432_c0		5958	stu-miR7997c	Solyc10g079750.1
459	sly-miR167	comp202937_c0	959	sly-miR482c	comp52006_c0		1459	sly-miR5303	Solyc05g006990.2		1959	sly-miR5303	Solyc12g015850.1		2459	stu-miR482c	Solyc11g017170.1		2959	stu-miR5303g	Solyc01g097880.2		3459	stu-miR5303h	comp322601_c0		3959	stu-miR5303h	Solyc10g083960.1		4459	stu-miR5303j	Solyc08g082680.2	4959	stu-miR7997a	Solyc02g089110.2	5459	stu-miR7997c	comp1573_c0		5959	stu-miR7997c	Solyc10g080150.1
460	sly-miR167	comp30012_c0	960	sly-miR482c	comp61178_c0		1460	sly-miR5303	Solyc05g007290.1		1960	sly-miR5303	Solyc12g015970.1		2460	stu-miR482c	Solyc12g021130.1		2960	stu-miR5303g	Solyc01g098110.2		3460	stu-miR5303h	comp32680_c0		3960	stu-miR5303h	Solyc10g084380.1		4460	stu-miR5303j	Solyc08g082710.2	4960	stu-miR7997a	Solyc02g090130.2	5460	stu-miR7997c	comp159216_c0		5960	stu-miR7997c	Solyc10g080750.1
461	sly-miR167	comp32898_c0	961	sly-miR482c	comp63962_c0		1461	sly-miR5303	Solyc05g007430.2		1961	sly-miR5303	Solyc12g017910.1		2461	stu-miR5303f	comp131788_c0		2961	stu-miR5303g	Solyc01g100720.2		3461	stu-miR5303h	comp32876_c0		3961	stu-miR5303h	Solyc10g085740.1		4461	stu-miR5303j	Solyc09g005130.2	4961	stu-miR7997a	Solyc02g091580.2	5461	stu-miR7997c	comp17352_c0		5961	stu-miR7997c	Solyc10g080880.1
462	sly-miR167	comp51657_c0	962	sly-miR482c	comp66170_c0		1462	sly-miR5303	Solyc05g007500.2		1962	sly-miR5303	Solyc12g019110.1		2462	stu-miR5303f	comp14048_c0		2962	stu-miR5303g	Solyc01g100780.2		3462	stu-miR5303h	comp33928_c0		3962	stu-miR5303h	Solyc11g005910.1		4462	stu-miR5303j	Solyc09g007540.2	4962	stu-miR7997a	Solyc02g092440.2	5462	stu-miR7997c	comp184630_c0		5962	stu-miR7997c	Solyc10g081010.1
463	sly-miR167	comp52474_c1	963	sly-miR482c	comp66215_c0		1463	sly-miR5303	Solyc05g007570.2		1963	sly-miR5303	Solyc12g019460.1		2463	stu-miR5303f	comp140981_c0		2963	stu-miR5303g	Solyc01g103030.2		3463	stu-miR5303h	comp340874_c0		3963	stu-miR5303h	Solyc11g006490.1		4463	stu-miR5303j	Solyc09g007670.2	4963	stu-miR7997a	Solyc02g092480.2	5463	stu-miR7997c	comp19302_c0		5963	stu-miR7997c	Solyc10g081420.1
464	sly-miR167	comp55441_c0	964	sly-miR482c	comp66250_c0		1464	sly-miR5303	Solyc05g007750.2		1964	sly-miR5303	Solyc12g021230.1		2464	stu-miR5303f	comp155590_c0		2964	stu-miR5303g	Solyc01g103150.2		3464	stu-miR5303h	comp35124_c0		3964	stu-miR5303h	Solyc11g007360.1		4464	stu-miR5303j	Solyc09g007820.1	4964	stu-miR7997a	Solyc02g093690.2	5464	stu-miR7997c	comp211963_c0		5964	stu-miR7997c	Solyc10g081610.1
465	sly-miR167	comp66724_c0	965	sly-miR482c	comp66492_c0		1465	sly-miR5303	Solyc05g007890.2		1965	sly-miR5303	Solyc12g035520.1		2465	stu-miR5303f	comp1573_c0		2965	stu-miR5303g	Solyc01g103230.2		3465	stu-miR5303h	comp352700_c0		3965	stu-miR5303h	Solyc11g007730.1		4465	stu-miR5303j	Solyc09g007830.2	4965	stu-miR7997a	Solyc02g094350.2	5465	stu-miR7997c	comp216670_c0		5965	stu-miR7997c	Solyc10g081720.1
466	sly-miR167	Solyc03g117700.1	966	sly-miR482c	comp66750_c0		1466	sly-miR5303	Solyc05g008020.2		1966	sly-miR5303	Solyc12g036300.1		2466	stu-miR5303f	comp214512_c0		2966	stu-miR5303g	Solyc01g103320.2		3466	stu-miR5303h	comp36295_c0		3966	stu-miR5303h	Solyc11g007790.1		4466	stu-miR5303j	Solyc09g008000.2	4966	stu-miR7997a	Solyc02g094640.2	5466	stu-miR7997c	comp2229_c0		5966	stu-miR7997c	Solyc10g083510.1
467	sly-miR167	Solyc05g055770.2	967	sly-miR482c	comp66827_c0		1467	sly-miR5303	Solyc05g008380.2		1967	sly-miR5303	Solyc12g038160.1		2467	stu-miR5303f	comp23690_c0		2967	stu-miR5303g	Solyc01g103360.2		3467	stu-miR5303h	comp36333_c0		3967	stu-miR5303h	Solyc11g008620.1		4467	stu-miR5303j	Solyc09g008320.2	4967	stu-miR7997a	Solyc03g005200.2	5467	stu-miR7997c	comp228745_c0		5967	stu-miR7997c	Solyc10g084410.1
468	sly-miR167	Solyc06g035710.1	968	sly-miR482c	comp66993_c0		1468	sly-miR5303	Solyc05g008500.1		1968	sly-miR5303	Solyc12g042360.1		2468	stu-miR5303f	comp23801_c0		2968	stu-miR5303g	Solyc01g103690.2		3468	stu-miR5303h	comp36713_c0		3968	stu-miR5303h	Solyc11g008670.1		4468	stu-miR5303j	Solyc09g008360.2	4968	stu-miR7997a	Solyc03g005340.2	5468	stu-miR7997c	comp23299_c0		5968	stu-miR7997c	Solyc11g006420.1
469	sly-miR167	Solyc06g036780.2	969	sly-miR482c	comp66994_c0		1469	sly-miR5303	Solyc05g008980.2		1969	sly-miR5303	Solyc12g044440.1		2469	stu-miR5303f	comp28286_c0		2969	stu-miR5303g	Solyc01g105270.2		3469	stu-miR5303h	comp369167_c0		3969	stu-miR5303h	Solyc11g008740.1		4469	stu-miR5303j	Solyc09g008430.2	4969	stu-miR7997a	Solyc03g005470.2	5469	stu-miR7997c	comp24744_c0		5969	stu-miR7997c	Solyc11g007730.1
470	sly-miR167	Solyc08g065360.2	970	sly-miR482c	Solyc01g067160.2		1470	sly-miR5303	Solyc05g008990.2		1970	sly-miR5303	Solyc12g044450.1		2470	stu-miR5303f	comp314441_c0		2970	stu-miR5303g	Solyc01g105970.2		3470	stu-miR5303h	comp37629_c0		3970	stu-miR5303h	Solyc11g008780.1		4470	stu-miR5303j	Solyc09g008490.2	4970	stu-miR7997a	Solyc03g005610.2	5470	stu-miR7997c	comp256619_c0		5970	stu-miR7997c	Solyc11g007750.1
471	sly-miR167	Solyc11g073300.1	971	sly-miR482c	Solyc02g032200.2		1471	sly-miR5303	Solyc05g009100.2		1971	sly-miR5303	Solyc12g044640.1		2471	stu-miR5303f	comp31968_c0		2971	stu-miR5303g	Solyc01g107580.2		3471	stu-miR5303h	comp38108_c0		3971	stu-miR5303h	Solyc11g010690.1		4471	stu-miR5303j	Solyc09g008530.1	4971	stu-miR7997a	Solyc03g005630.2	5471	stu-miR7997c	comp30801_c0		5971	stu-miR7997c	Solyc11g007790.1
472	sly-miR167	Solyc12g044880.1	972	sly-miR482c	Solyc02g032240.1		1472	sly-miR5303	Solyc05g009320.2		1972	sly-miR5303	Solyc12g049590.1		2472	stu-miR5303f	comp322601_c0		2972	stu-miR5303g	Solyc01g109310.2		3472	stu-miR5303h	comp40348_c0		3972	stu-miR5303h	Solyc11g011310.1		4472	stu-miR5303j	Solyc09g008860.2	4972	stu-miR7997a	Solyc03g006130.2	5472	stu-miR7997c	comp30809_c0		5972	stu-miR7997c	Solyc11g007990.1
473	sly-miR168a-3p	comp25514_c0	973	sly-miR482c	Solyc04g005550.1		1473	sly-miR5303	Solyc05g010060.2		1973	sly-miR5303	Solyc12g056130.1		2473	stu-miR5303f	comp34426_c0		2973	stu-miR5303g	Solyc02g014500.1		3473	stu-miR5303h	comp40927_c0		3973	stu-miR5303h	Solyc11g012050.1		4473	stu-miR5303j	Solyc09g009170.2	4973	stu-miR7997a	Solyc03g006530.2	5473	stu-miR7997c	comp31364_c0		5973	stu-miR7997c	Solyc11g008470.1
474	sly-miR168a-3p	comp44667_c0	974	sly-miR482c	Solyc04g009070.1		1474	sly-miR5303	Solyc05g012590.2		1974	sly-miR5303	Solyc12g056200.1		2474	stu-miR5303f	comp35484_c0		2974	stu-miR5303g	Solyc02g020980.2		3474	stu-miR5303h	comp41380_c1		3974	stu-miR5303h	Solyc11g012070.1		4474	stu-miR5303j	Solyc09g009220.2	4974	stu-miR7997a	Solyc03g006940.1	5474	stu-miR7997c	comp32680_c0		5974	stu-miR7997c	Solyc11g008930.1
475	sly-miR168a-3p	comp49464_c0	975	sly-miR482c	Solyc05g008070.2		1475	sly-miR5303	Solyc05g013460.2		1975	sly-miR5303	Solyc12g056220.1		2475	stu-miR5303f	comp36333_c0		2975	stu-miR5303g	Solyc02g023980.2		3475	stu-miR5303h	comp43608_c0		3975	stu-miR5303h	Solyc11g012190.1		4475	stu-miR5303j	Solyc09g009250.2	4975	stu-miR7997a	Solyc03g006950.1	5475	stu-miR7997c	comp33184_c0		5975	stu-miR7997c	Solyc11g010560.1
476	sly-miR168a-3p	Solyc01g100790.1	976	sly-miR482c	Solyc07g005770.2		1476	sly-miR5303	Solyc05g013480.2		1976	sly-miR5303	Solyc12g056230.1		2476	stu-miR5303f	comp37086_c0		2976	stu-miR5303g	Solyc02g024000.2		3476	stu-miR5303h	comp43806_c0		3976	stu-miR5303h	Solyc11g012410.1		4476	stu-miR5303j	Solyc09g009400.2	4976	stu-miR7997a	Solyc03g025540.2	5476	stu-miR7997c	comp33197_c0		5976	stu-miR7997c	Solyc11g010690.1
477	sly-miR168a-3p	Solyc04g076490.2	977	sly-miR482c	Solyc07g044800.2		1477	sly-miR5303	Solyc05g013490.2		1977	sly-miR5303	Solyc12g056270.1		2477	stu-miR5303f	comp373122_c0		2977	stu-miR5303g	Solyc02g032330.2		3477	stu-miR5303h	comp44019_c0		3977	stu-miR5303h	Solyc11g012500.1		4477	stu-miR5303j	Solyc09g009430.2	4977	stu-miR7997a	Solyc03g025630.2	5477	stu-miR7997c	comp33928_c0		5977	stu-miR7997c	Solyc11g010840.1
478	sly-miR168a-3p	Solyc05g015840.2	978	sly-miR482c	Solyc07g049700.1		1478	sly-miR5303	Solyc05g013580.2		1978	sly-miR5303	Solyc12g056520.1		2478	stu-miR5303f	comp38760_c0		2978	stu-miR5303g	Solyc02g032960.2		3478	stu-miR5303h	comp44168_c0		3978	stu-miR5303h	Solyc11g012660.1		4478	stu-miR5303j	Solyc09g009510.2	4978	stu-miR7997a	Solyc03g025780.2	5478	stu-miR7997c	comp34051_c0		5978	stu-miR7997c	Solyc11g011460.1
479	sly-miR168a-5p	comp54884_c0	979	sly-miR482c	Solyc09g091050.2		1479	sly-miR5303	Solyc05g013860.2		1979	sly-miR5303	Solyc12g056910.1		2479	stu-miR5303f	comp38962_c0		2979	stu-miR5303g	Solyc02g062520.2		3479	stu-miR5303h	comp44829_c0		3979	stu-miR5303h	Solyc11g012770.1		4479	stu-miR5303j	Solyc09g009520.2	4979	stu-miR7997a	Solyc03g025880.2	5479	stu-miR7997c	comp34426_c0		5979	stu-miR7997c	Solyc11g012050.1
480	sly-miR168a-5p	comp70118_c0	980	sly-miR482c	Solyc10g054940.1		1480	sly-miR5303	Solyc05g014970.2		1980	sly-miR5303	Solyc12g070270.1		2480	stu-miR5303f	comp39070_c0		2980	stu-miR5303g	Solyc02g065790.2		3480	stu-miR5303h	comp46537_c0		3980	stu-miR5303h	Solyc11g012900.1		4480	stu-miR5303j	Solyc09g009540.2	4980	stu-miR7997a	Solyc03g031600.2	5480	stu-miR7997c	comp34857_c0		5980	stu-miR7997c	Solyc11g012190.1
481	sly-miR168a-5p	Solyc00g030110.1	981	sly-miR482c	Solyc10g054970.1		1481	sly-miR5303	Solyc05g015210.2		1981	sly-miR5303	Solyc12g087830.1		2481	stu-miR5303f	comp39149_c0		2981	stu-miR5303g	Solyc02g068440.2		3481	stu-miR5303h	comp47808_c0		3981	stu-miR5303h	Solyc11g013200.1		4481	stu-miR5303j	Solyc09g009690.2	4981	stu-miR7997a	Solyc03g031780.2	5481	stu-miR7997c	comp36295_c0		5981	stu-miR7997c	Solyc11g012420.1
482	sly-miR168a-5p	Solyc03g098280.2	982	sly-miR482c	Solyc10g055080.1		1482	sly-miR5303	Solyc05g015820.2		1982	sly-miR5303	Solyc12g088010.1		2482	stu-miR5303f	comp44231_c0		2982	stu-miR5303g	Solyc02g070670.2		3482	stu-miR5303h	comp48863_c0		3982	stu-miR5303h	Solyc11g017230.1		4482	stu-miR5303j	Solyc09g009700.2	4982	stu-miR7997a	Solyc03g031920.2	5482	stu-miR7997c	comp37086_c0		5982	stu-miR7997c	Solyc11g012770.1
483	sly-miR168a-5p	Solyc05g053230.2	983	sly-miR482c	Solyc10g055170.1		1483	sly-miR5303	Solyc05g018320.2		1983	sly-miR5303	Solyc12g088050.1		2483	stu-miR5303f	comp46249_c0		2983	stu-miR5303g	Solyc02g076870.2		3483	stu-miR5303h	comp50048_c0		3983	stu-miR5303h	Solyc11g017380.1		4483	stu-miR5303j	Solyc09g010210.2	4983	stu-miR7997a	Solyc03g031970.2	5483	stu-miR7997c	comp372269_c0		5983	stu-miR7997c	Solyc11g012880.1
484	sly-miR168a-5p	Solyc06g072300.2	984	sly-miR482c	Solyc11g006520.1		1484	sly-miR5303	Solyc05g018750.2		1984	sly-miR5303	Solyc12g088200.1		2484	stu-miR5303f	comp46449_c0		2984	stu-miR5303g	Solyc02g078570.2		3484	stu-miR5303h	comp50524_c0		3984	stu-miR5303h	Solyc11g018670.1		4484	stu-miR5303j	Solyc09g010390.2	4984	stu-miR7997a	Solyc03g032140.2	5484	stu-miR7997c	comp37396_c0		5984	stu-miR7997c	Solyc11g012900.1
485	sly-miR168a-5p	Solyc08g005690.1	985	sly-miR482c	Solyc11g006530.1		1485	sly-miR5303	Solyc05g025740.2		1985	sly-miR5303	Solyc12g088320.1		2485	stu-miR5303f	comp48151_c0		2985	stu-miR5303g	Solyc02g078960.2		3485	stu-miR5303h	comp51236_c0		3985	stu-miR5303h	Solyc11g018740.1		4485	stu-miR5303j	Solyc09g010510.2	4985	stu-miR7997a	Solyc03g034200.2	5485	stu-miR7997c	comp37629_c0		5985	stu-miR7997c	Solyc11g013520.1
486	sly-miR168b-3p	comp48037_c0	986	sly-miR482c	Solyc11g006630.1		1486	sly-miR5303	Solyc05g026380.1		1986	sly-miR5303	Solyc12g088380.1		2486	stu-miR5303f	comp50111_c0		2986	stu-miR5303g	Solyc02g085640.2		3486	stu-miR5303h	comp51400_c0		3986	stu-miR5303h	Solyc11g022390.1		4486	stu-miR5303j	Solyc09g013080.2	4986	stu-miR7997a	Solyc03g043660.2	5486	stu-miR7997c	comp38108_c0		5986	stu-miR7997c	Solyc11g016990.1
487	sly-miR168b-3p	comp49464_c0	987	sly-miR482c	Solyc11g020100.1		1487	sly-miR5303	Solyc05g041530.2		1987	sly-miR5303	Solyc12g088420.1		2487	stu-miR5303f	comp53115_c0		2987	stu-miR5303g	Solyc02g086180.2		3487	stu-miR5303h	comp51959_c0		3987	stu-miR5303h	Solyc11g039880.1		4487	stu-miR5303j	Solyc09g014400.2	4987	stu-miR7997a	Solyc03g059030.2	5487	stu-miR7997c	comp39070_c0		5987	stu-miR7997c	Solyc11g017000.1
488	sly-miR168b-3p	Solyc01g091850.2	988	sly-miR482c	Solyc11g043070.1		1488	sly-miR5303	Solyc05g048850.2		1988	sly-miR5303	Solyc12g088810.1		2488	stu-miR5303f	comp53636_c0		2988	stu-miR5303g	Solyc02g089110.2		3488	stu-miR5303h	comp52756_c0		3988	stu-miR5303h	Solyc11g044260.1		4488	stu-miR5303j	Solyc09g015820.2	4988	stu-miR7997a	Solyc03g059420.2	5488	stu-miR7997c	comp39149_c0		5988	stu-miR7997c	Solyc11g017380.1
489	sly-miR168b-3p	Solyc06g076700.1	989	sly-miR482c	Solyc11g062150.1		1489	sly-miR5303	Solyc05g050520.2		1989	sly-miR5303	Solyc12g088910.1		2489	stu-miR5303f	comp54874_c0		2989	stu-miR5303g	Solyc02g092480.2		3489	stu-miR5303h	comp53888_c0		3989	stu-miR5303h	Solyc11g044370.1		4489	stu-miR5303j	Solyc09g018650.2	4989	stu-miR7997a	Solyc03g078390.2	5489	stu-miR7997c	comp39794_c0		5989	stu-miR7997c	Solyc11g018670.1
490	sly-miR171a	comp4343_c0	990	sly-miR482c	Solyc12g009450.1		1490	sly-miR5303	Solyc05g050600.2		1990	sly-miR5303	Solyc12g088940.1		2490	stu-miR5303f	comp56093_c0		2990	stu-miR5303g	Solyc02g093690.2		3490	stu-miR5303h	comp54673_c0		3990	stu-miR5303h	Solyc11g045190.1		4490	stu-miR5303j	Solyc09g025250.2	4990	stu-miR7997a	Solyc03g082500.2	5490	stu-miR7997c	comp40215_c0		5990	stu-miR7997c	Solyc11g018740.1
491	sly-miR171a	comp45989_c0	991	sly-miR482c	Solyc12g016220.1		1491	sly-miR5303	Solyc05g051250.2		1991	sly-miR5303	Solyc12g089040.1		2491	stu-miR5303f	comp56120_c0		2991	stu-miR5303g	Solyc02g094350.2		3491	stu-miR5303h	comp57426_c0		3991	stu-miR5303h	Solyc11g061750.1		4491	stu-miR5303j	Solyc09g031610.2	4991	stu-miR7997a	Solyc03g093340.2	5491	stu-miR7997c	comp446410_c0		5991	stu-miR7997c	Solyc11g020770.1
492	sly-miR171a	comp48066_c0	992	sly-miR482c	Solyc12g017800.1		1492	sly-miR5303	Solyc05g051380.2		1992	sly-miR5303	Solyc12g089330.1		2492	stu-miR5303f	comp58101_c0		2992	stu-miR5303g	Solyc02g094610.1		3492	stu-miR5303h	comp58131_c0		3992	stu-miR5303h	Solyc11g062370.1		4492	stu-miR5303j	Solyc09g047900.1	4992	stu-miR7997a	Solyc03g095490.2	5492	stu-miR7997c	comp44829_c0		5992	stu-miR7997c	Solyc11g042990.1
493	sly-miR171a	comp56126_c0	993	sly-miR482c	Solyc12g044180.1		1493	sly-miR5303	Solyc05g051410.2		1993	sly-miR5303	Solyc12g094400.1		2493	stu-miR5303f	comp59603_c0		2993	stu-miR5303g	Solyc03g005200.2		3493	stu-miR5303h	comp58765_c0		3993	stu-miR5303h	Solyc11g064920.1		4493	stu-miR5303j	Solyc09g055260.2	4993	stu-miR7997a	Solyc03g096000.2	5493	stu-miR7997c	comp47808_c0		5993	stu-miR7997c	Solyc11g045190.1
494	sly-miR171a	comp57571_c0	994	sly-miR482c	Solyc12g044190.1		1494	sly-miR5303	Solyc05g051510.2		1994	sly-miR5303	Solyc12g094640.1		2494	stu-miR5303f	comp60484_c2		2994	stu-miR5303g	Solyc03g005210.2		3494	stu-miR5303h	comp59965_c1		3994	stu-miR5303h	Solyc11g065240.1		4494	stu-miR5303j	Solyc09g055590.2	4994	stu-miR7997a	Solyc03g096370.2	5494	stu-miR7997c	comp47842_c0		5994	stu-miR7997c	Solyc11g045220.1
495	sly-miR171a	comp58197_c0	995	sly-miR482c	Solyc12g044200.1		1495	sly-miR5303	Solyc05g051580.2		1995	sly-miR5303	Solyc12g096590.1		2495	stu-miR5303f	comp61273_c0		2995	stu-miR5303g	Solyc03g005280.2		3495	stu-miR5303h	comp602610_c0		3995	stu-miR5303h	Solyc11g065380.1		4495	stu-miR5303j	Solyc09g064540.2	4995	stu-miR7997a	Solyc03g097200.2	5495	stu-miR7997c	comp47889_c0		5995	stu-miR7997c	Solyc11g062010.1
496	sly-miR171a	Solyc01g090950.2	996	sly-miR5300	comp18781_c0		1496	sly-miR5303	Solyc05g051850.2		1996	sly-miR5303	Solyc12g096980.1		2496	stu-miR5303f	comp61587_c0		2996	stu-miR5303g	Solyc03g006130.2		3496	stu-miR5303h	comp60484_c2		3996	stu-miR5303h	Solyc11g065820.1		4496	stu-miR5303j	Solyc09g064850.2	4996	stu-miR7997a	Solyc03g098440.2	5496	stu-miR7997c	comp48151_c0		5996	stu-miR7997c	Solyc11g064930.1
497	sly-miR171a	Solyc02g085600.1	997	sly-miR5300	Solyc03g123960.2		1497	sly-miR5303	Solyc05g052830.2		1997	sly-miR5303	Solyc12g098150.1		2497	stu-miR5303f	comp63855_c0		2997	stu-miR5303g	Solyc03g006420.2		3497	stu-miR5303h	comp60916_c0		3997	stu-miR5303h	Solyc11g065950.1		4497	stu-miR5303j	Solyc09g065110.2	4997	stu-miR7997a	Solyc03g110920.2	5497	stu-miR7997c	comp49788_c0		5997	stu-miR7997c	Solyc11g065210.1
498	sly-miR171a	Solyc08g078800.1	998	sly-miR5300	Solyc05g007350.1		1498	sly-miR5303	Solyc05g053240.2		1998	sly-miR5303	Solyc12g098450.1		2498	stu-miR5303f	comp64258_c0		2998	stu-miR5303g	Solyc03g007910.1		3498	stu-miR5303h	comp61094_c0		3998	stu-miR5303h	Solyc11g066710.1		4498	stu-miR5303j	Solyc09g065690.2	4998	stu-miR7997a	Solyc03g111390.2	5498	stu-miR7997c	comp50040_c0		5998	stu-miR7997c	Solyc11g065380.1
499	sly-miR171a	Solyc08g081890.2	999	sly-miR5300	Solyc05g008650.1		1499	sly-miR5303	Solyc05g053280.2		1999	sly-miR5303	Solyc12g098500.1		2499	stu-miR5303f	comp64718_c0		2999	stu-miR5303g	Solyc03g026240.2		3499	stu-miR5303h	comp61237_c0		3999	stu-miR5303h	Solyc11g066820.1		4499	stu-miR5303j	Solyc09g074750.2	4999	stu-miR7997a	Solyc03g111560.2	5499	stu-miR7997c	comp50683_c0		5999	stu-miR7997c	Solyc11g065740.1
500	sly-miR171b	comp45989_c0	1000	sly-miR5300	Solyc11g012970.1		1500	sly-miR5303	Solyc05g053570.2		2000	sly-miR5303	Solyc12g098640.1		2500	stu-miR5303f	comp654580_c0		3000	stu-miR5303g	Solyc03g032240.2		3500	stu-miR5303h	comp61326_c0		4000	stu-miR5303h	Solyc11g066950.1		4500	stu-miR5303j	Solyc09g075080.2	5000	stu-miR7997a	Solyc03g114200.2	5500	stu-miR7997c	comp51216_c0		6000	stu-miR7997c	Solyc11g065760.1
