# Supplementary material for: Comparative Profiling of miRNAs and Target Gene Identification in Distant-Grafting between Tomato and Lycium (Goji Berry)
Source: Front Plant Sci. 2016 Oct 18;7:1475. doi: 10.3389/fpls.2016.01475 (PMC5067468; doi:10.3389/fpls.2016.01475)
Supplement: Table S5 — GO annotation, KEGG enriched pathways and corresponding genes in tomato. [file Table5.XLSX]

## Sheet: Sheet1
Table S5.1 : GO annotation of the differential expressed miRNAs in SFGvsSFC libraries
GO_accession	Description	Term_type	Over_represented_PValue	Corrected_PValue	CAD_item	CAD_list	Bg_item	Bg_list	Gene_names
GO:0043531	ADP binding	molecular_function	8.3102e-11	3.7728e-07	40	1751	256	42697	comp59393_c0,comp52006_c0,comp66250_c0,comp61953_c0,comp66728_c1,comp88193_c0,comp181360_c0,comp66560_c0,comp66068_c0,comp66170_c0,comp66827_c0,comp66750_c0,comp18781_c0,comp64718_c0,comp64271_c0,comp51519_c0,comp66902_c0,comp66492_c0,comp66993_c0,comp53874_c0,comp64962_c0,comp164463_c0,comp65709_c0,comp61178_c0,comp66948_c0,comp53158_c0,comp19958_c0,comp66994_c0,comp59309_c1,comp64327_c0,comp529…
GO:0019748	secondary metabolic process	biological_process	0.00017152	0.38936	19	1751	163	42697	Solyc09g014240.2,Solyc06g050530.2,Solyc02g062650.2,Solyc06g082240.2,Solyc09g010990.2,Solyc06g076330.2,Solyc07g049460.2,Solyc09g011970.1,Solyc05g043360.1,comp67101_c0,Solyc06g076760.1,Solyc09g007920.2,comp34575_c0,comp62137_c0,Solyc02g085110.2,Solyc02g085120.2,Solyc10g076830.1,Solyc06g048860.1,Solyc09g011960.1
GO:0019008	molybdopterin synthase complex	cellular_component	0.0025357	1	3	1751	5	42697	comp58287_c0,comp95664_c0,comp49188_c0
GO:0003674	molecular_function	molecular_function	0.006604	1	1604	1751	37687	42697	Solyc09g008350.2,Solyc01g103690.2,comp22086_c0,comp95664_c0,Solyc08g080120.2,Solyc11g069270.1,Solyc01g009080.2,Solyc12g009900.1,Solyc05g006130.2,comp61237_c0,Solyc03g006750.1,Solyc08g066270.1,Solyc11g013200.1,Solyc10g009080.2,Solyc08g006600.2,Solyc02g061840.2,Solyc06g050310.2,Solyc10g008220.2,Solyc02g068180.2,Solyc02g078640.2,Solyc12g042300.1,Solyc09g015930.2,Solyc10g006340.2,Solyc01g086750.2,Sol…
GO:0004779	sulfate adenylyltransferase activity	molecular_function	0.017763	1	2	1751	5	42697	comp52438_c0,comp64645_c1
GO:0004781	sulfate adenylyltransferase (ATP) activity	molecular_function	0.017763	1	2	1751	5	42697	comp52438_c0,comp64645_c1
GO:0005365	myo-inositol transmembrane transporter activity	molecular_function	0.03772	1	1	1751	1	42697	comp53636_c0
GO:0005366	myo-inositol:hydrogen symporter activity	molecular_function	0.03772	1	1	1751	1	42697	comp53636_c0
GO:0015166	polyol transmembrane transporter activity	molecular_function	0.03772	1	1	1751	1	42697	comp53636_c0
GO:0015665	alcohol transmembrane transporter activity	molecular_function	0.03772	1	1	1751	1	42697	comp53636_c0
GO:0015791	polyol transport	biological_process	0.03772	1	1	1751	1	42697	comp53636_c0
GO:0015798	myo-inositol transport	biological_process	0.03772	1	1	1751	1	42697	comp53636_c0
GO:0090406	pollen tube	cellular_component	0.03772	1	1	1751	1	42697	comp53636_c0
GO:0006777	Mo-molybdopterin cofactor biosynthetic process	biological_process	0.040457	1	3	1751	13	42697	comp49188_c0,comp95664_c0,comp58287_c0
GO:0019720	Mo-molybdopterin cofactor metabolic process	biological_process	0.040457	1	3	1751	13	42697	comp58287_c0,comp95664_c0,comp49188_c0
GO:0045596	negative regulation of cell differentiation	biological_process	0.041634	1	1	1751	1	42697	comp54200_c0
GO:0004386	helicase activity	molecular_function	0.042742	1	50	1751	669	42697	Solyc06g065730.2,Solyc09g008120.2,comp52947_c0,comp66407_c0,Solyc06g005990.2,comp45989_c0,Solyc11g062010.1,Solyc09g015930.2,Solyc04g007510.2,comp58101_c0,comp33829_c0,comp57571_c0,comp57594_c0,Solyc08g074610.1,Solyc11g045190.1,comp310213_c0,Solyc05g006130.2,comp66987_c0,Solyc02g022830.2,comp50303_c0,comp50634_c0,comp25449_c0,Solyc01g103690.2,comp50113_c0,Solyc04g056410.2,Solyc03g052980.2,Solyc09g…
GO:0016853	isomerase activity	molecular_function	0.051521	1	27	1751	416	42697	comp26573_c0,Solyc05g051850.2,Solyc05g052240.2,Solyc11g069400.1,Solyc12g006410.1,Solyc02g087770.2,Solyc12g008980.1,Solyc05g056150.2,Solyc04g070980.2,Solyc04g005030.2,Solyc01g107580.2,comp63536_c0,Solyc11g067090.1,Solyc09g056260.2,Solyc12g006530.1,Solyc08g008670.2,Solyc04g076090.2,Solyc12g098640.1,comp173414_c0,Solyc01g068070.2,Solyc09g010190.2,comp64824_c2,Solyc02g062520.2,Solyc12g021230.1,Solyc0…
GO:0051093	negative regulation of developmental process	biological_process	0.053459	1	1	1751	2	42697	comp54200_c0
GO:0032324	molybdopterin cofactor biosynthetic process	biological_process	0.059859	1	3	1751	16	42697	comp49188_c0,comp58287_c0,comp95664_c0
GO:0043545	molybdopterin cofactor metabolic process	biological_process	0.059859	1	3	1751	16	42697	comp49188_c0,comp95664_c0,comp58287_c0
GO:0051189	prosthetic group metabolic process	biological_process	0.059859	1	3	1751	16	42697	comp49188_c0,comp58287_c0,comp95664_c0
GO:0009378	four-way junction helicase activity	molecular_function	0.065708	1	14	1751	136	42697	comp19958_c0,comp50634_c0,comp50303_c0,comp88193_c0,comp25449_c0,comp47078_c0,comp18781_c0,comp59393_c0,comp52006_c0,comp66492_c0,comp61953_c0,comp52947_c0,comp57594_c0,comp45989_c0
GO:0009379	Holliday junction helicase complex	cellular_component	0.065708	1	14	1751	136	42697	comp19958_c0,comp88193_c0,comp50303_c0,comp50634_c0,comp25449_c0,comp59393_c0,comp18781_c0,comp47078_c0,comp52006_c0,comp61953_c0,comp66492_c0,comp52947_c0,comp45989_c0,comp57594_c0
GO:0033202	DNA helicase complex	cellular_component	0.065708	1	14	1751	136	42697	comp19958_c0,comp50303_c0,comp50634_c0,comp88193_c0,comp25449_c0,comp47078_c0,comp18781_c0,comp59393_c0,comp52006_c0,comp52947_c0,comp66492_c0,comp61953_c0,comp57594_c0,comp45989_c0
GO:0048476	Holliday junction resolvase complex	cellular_component	0.065708	1	14	1751	136	42697	comp19958_c0,comp88193_c0,comp50634_c0,comp50303_c0,comp25449_c0,comp59393_c0,comp47078_c0,comp18781_c0,comp52006_c0,comp61953_c0,comp66492_c0,comp52947_c0,comp45989_c0,comp57594_c0
GO:0009719	response to endogenous stimulus	biological_process	0.06653	1	6	1751	55	42697	comp65633_c0,comp56257_c0,comp58573_c0,comp61193_c0,comp49120_c0,comp21050_c0
GO:0009725	response to hormone stimulus	biological_process	0.06653	1	6	1751	55	42697	comp56257_c0,comp65633_c0,comp21050_c0,comp49120_c0,comp61193_c0,comp58573_c0
GO:0030855	epithelial cell differentiation	biological_process	0.076347	1	3	1751	19	42697	comp95664_c0,comp34426_c0,comp49188_c0
GO:0060429	epithelium development	biological_process	0.076347	1	3	1751	19	42697	comp34426_c0,comp95664_c0,comp49188_c0
GO:0019204	nucleotide phosphatase activity	molecular_function	0.078069	1	9	1751	87	42697	comp57571_c0,comp66560_c0,comp66068_c0,comp181360_c0,comp64271_c0,comp59393_c0,comp18781_c0,comp310213_c0,comp57594_c0
GO:0017111	nucleoside-triphosphatase activity	molecular_function	0.093508	1	106	1751	1880	42697	Solyc11g045190.1,comp66410_c0,Solyc10g006110.2,Solyc10g079030.1,Solyc05g006130.2,Solyc07g022780.2,comp25449_c0,Solyc01g098920.2,Solyc11g017170.1,Solyc02g022830.2,comp50634_c0,Solyc01g104680.2,comp50113_c0,Solyc01g103690.2,Solyc06g005990.2,comp66407_c0,Solyc12g070270.1,Solyc06g065730.2,Solyc07g064120.1,comp52947_c0,Solyc06g008940.2,Solyc11g067000.1,Solyc02g068180.2,Solyc09g015930.2,comp33829_c0,So…
GO:0010033	response to organic substance	biological_process	0.095612	1	7	1751	78	42697	comp63537_c0,comp56257_c0,comp65633_c0,comp61193_c0,comp58573_c0,comp21050_c0,comp49120_c0
GO:0016673	oxidoreductase activity, acting on a sulfur group of donors, iron-sulfur protein as acceptor	molecular_function	0.097732	1	1	1751	1	42697	comp33902_c0
GO:0019418	sulfide oxidation	biological_process	0.097732	1	1	1751	1	42697	comp33902_c0
GO:0019424	sulfide oxidation, using siroheme sulfite reductase	biological_process	0.097732	1	1	1751	1	42697	comp33902_c0
GO:0042644	chloroplast nucleoid	cellular_component	0.097732	1	1	1751	1	42697	comp33902_c0
GO:0042646	plastid nucleoid	cellular_component	0.097732	1	1	1751	1	42697	comp33902_c0
GO:0050311	sulfite reductase (ferredoxin) activity	molecular_function	0.097732	1	1	1751	1	42697	comp33902_c0
GO:0045595	regulation of cell differentiation	biological_process	0.098875	1	1	1751	2	42697	comp54200_c0
GO:0030435	sporulation resulting in formation of a cellular spore	biological_process	0.105	1	2	1751	13	42697	comp66410_c0,comp309702_c0
GO:0002064	epithelial cell development	biological_process	0.11846	1	2	1751	14	42697	comp49188_c0,comp95664_c0
GO:0007281	germ cell development	biological_process	0.11846	1	2	1751	14	42697	comp49188_c0,comp95664_c0
GO:0007286	spermatid development	biological_process	0.11846	1	2	1751	14	42697	comp49188_c0,comp95664_c0
GO:0007289	spermatid nucleus differentiation	biological_process	0.11846	1	2	1751	14	42697	comp49188_c0,comp95664_c0
GO:0035092	sperm chromatin condensation	biological_process	0.11846	1	2	1751	14	42697	comp49188_c0,comp95664_c0
GO:0048515	spermatid differentiation	biological_process	0.11846	1	2	1751	14	42697	comp95664_c0,comp49188_c0
GO:0016462	pyrophosphatase activity	molecular_function	0.12481	1	106	1751	1915	42697	Solyc01g109970.2,Solyc09g097820.2,Solyc03g005460.2,comp59393_c0,Solyc03g079900.2,Solyc01g088380.1,comp88193_c0,Solyc05g054150.2,Solyc05g010060.2,Solyc05g050600.2,Solyc01g067530.2,Solyc10g086350.1,Solyc07g018130.1,comp44533_c0,comp66902_c0,Solyc03g120980.2,comp47078_c0,Solyc07g049720.2,comp18781_c0,Solyc03g005860.2,Solyc04g050150.2,Solyc05g048850.2,Solyc01g101070.2,Solyc08g081890.2,Solyc09g008240.…
GO:0001518	voltage-gated sodium channel complex	cellular_component	0.12805	1	1	1751	5	42697	comp48536_c0
GO:0005248	voltage-gated sodium channel activity	molecular_function	0.12805	1	1	1751	5	42697	comp48536_c0
GO:0034706	sodium channel complex	cellular_component	0.12805	1	1	1751	5	42697	comp48536_c0
GO:0019321	pentose metabolic process	biological_process	0.13055	1	2	1751	13	42697	comp51400_c0,comp64824_c2
GO:0003729	mRNA binding	molecular_function	0.13881	1	1	1751	4	42697	Solyc03g025880.2
GO:0007602	phototransduction	biological_process	0.14059	1	1	1751	2	42697	comp50819_c0
GO:0009585	red, far-red light phototransduction	biological_process	0.14059	1	1	1751	2	42697	comp50819_c0
GO:0009639	response to red or far red light	biological_process	0.14059	1	1	1751	2	42697	comp50819_c0
GO:0010017	red or far-red light signaling pathway	biological_process	0.14059	1	1	1751	2	42697	comp50819_c0
GO:0071214	cellular response to abiotic stimulus	biological_process	0.14059	1	1	1751	2	42697	comp50819_c0
GO:0071478	cellular response to radiation	biological_process	0.14059	1	1	1751	2	42697	comp50819_c0
GO:0071482	cellular response to light stimulus	biological_process	0.14059	1	1	1751	2	42697	comp50819_c0
GO:0071489	cellular response to red or far red light	biological_process	0.14059	1	1	1751	2	42697	comp50819_c0
GO:0004751	ribose-5-phosphate isomerase activity	molecular_function	0.14087	1	1	1751	4	42697	comp64824_c2
GO:0009052	pentose-phosphate shunt, non-oxidative branch	biological_process	0.14087	1	1	1751	4	42697	comp64824_c2
GO:0016301	kinase activity	molecular_function	0.15262	1	154	1751	2997	42697	Solyc05g016410.2,Solyc12g008510.1,Solyc03g121820.2,Solyc01g010030.2,Solyc03g121050.2,Solyc11g061960.1,Solyc12g006690.1,Solyc06g068990.2,comp50303_c0,Solyc11g065760.1,Solyc01g106780.2,Solyc09g066440.2,Solyc01g112250.2,Solyc03g118530.2,comp59998_c0,Solyc12g019460.1,Solyc04g012170.2,Solyc04g014690.2,Solyc10g045270.1,Solyc04g058110.2,Solyc01g009010.2,comp59787_c0,Solyc03g082500.2,Solyc09g082470.2,Sol…
GO:0004107	chorismate synthase activity	molecular_function	0.15635	1	1	1751	4	42697	comp61326_c0
GO:0030284	estrogen receptor activity	molecular_function	0.17586	1	1	1751	4	42697	comp61193_c0
GO:0051539	4 iron, 4 sulfur cluster binding	molecular_function	0.18158	1	4	1751	35	42697	comp58287_c0,comp95664_c0,comp33902_c0,comp49188_c0
GO:0006997	nucleus organization	biological_process	0.18887	1	2	1751	21	42697	comp49188_c0,comp95664_c0
GO:0003689	DNA clamp loader activity	molecular_function	0.1917	1	1	1751	2	42697	comp57594_c0
GO:0005663	DNA replication factor C complex	cellular_component	0.1917	1	1	1751	2	42697	comp57594_c0
GO:0033170	protein-DNA loading ATPase activity	molecular_function	0.1917	1	1	1751	2	42697	comp57594_c0
GO:0016818	hydrolase activity, acting on acid anhydrides, in phosphorus-containing anhydrides	molecular_function	0.19529	1	106	1751	1970	42697	Solyc12g009890.1,Solyc05g053590.2,comp57571_c0,Solyc12g014460.1,Solyc09g008120.2,Solyc06g084530.2,comp45989_c0,Solyc11g062010.1,Solyc04g016260.2,Solyc05g053570.2,Solyc12g007210.1,comp58101_c0,Solyc04g007510.2,comp50303_c0,comp66987_c0,Solyc01g091880.2,Solyc03g117540.2,Solyc04g056410.2,Solyc03g052980.2,Solyc12g014560.1,comp57594_c0,Solyc08g006880.2,Solyc08g074610.1,comp310213_c0,Solyc03g119290.2,S…
GO:0004057	arginyltransferase activity	molecular_function	0.19891	1	1	1751	5	42697	comp44615_c0
GO:0016598	protein arginylation	biological_process	0.19891	1	1	1751	5	42697	comp44615_c0
GO:0007517	muscle organ development	biological_process	0.20824	1	1	1751	4	42697	comp102671_c0
GO:0061061	muscle structure development	biological_process	0.20824	1	1	1751	4	42697	comp102671_c0
GO:0009295	nucleoid	cellular_component	0.20888	1	1	1751	4	42697	comp33902_c0
GO:0015850	organic hydroxy compound transport	biological_process	0.21986	1	1	1751	3	42697	comp53636_c0
GO:1901618	organic hydroxy compound transmembrane transporter activity	molecular_function	0.21986	1	1	1751	3	42697	comp53636_c0
GO:0005092	GDP-dissociation inhibitor activity	molecular_function	0.22588	1	1	1751	6	42697	comp31999_c0
GO:0005094	Rho GDP-dissociation inhibitor activity	molecular_function	0.22588	1	1	1751	6	42697	comp31999_c0
GO:0007339	binding of sperm to zona pellucida	biological_process	0.23149	1	1	1751	5	42697	comp57571_c0
GO:0009988	cell-cell recognition	biological_process	0.23149	1	1	1751	5	42697	comp57571_c0
GO:0035036	sperm-egg recognition	biological_process	0.23149	1	1	1751	5	42697	comp57571_c0
GO:0046999	regulation of conjugation	biological_process	0.23556	1	1	1751	6	42697	comp61039_c0
GO:0050829	defense response to Gram-negative bacterium	biological_process	0.23953	1	1	1751	8	42697	comp73286_c0
GO:0043934	sporulation	biological_process	0.24329	1	2	1751	26	42697	comp66410_c0,comp309702_c0
GO:0030154	cell differentiation	biological_process	0.24962	1	6	1751	90	42697	comp309702_c0,comp49188_c0,comp34426_c0,comp66410_c0,comp54200_c0,comp95664_c0
GO:0005143	interleukin-12 receptor binding	molecular_function	0.25312	1	1	1751	5	42697	comp66590_c0
GO:0042022	interleukin-12 receptor complex	cellular_component	0.25312	1	1	1751	5	42697	comp66590_c0
GO:0010383	cell wall polysaccharide metabolic process	biological_process	0.25699	1	1	1751	5	42697	comp57481_c0
GO:0010410	hemicellulose metabolic process	biological_process	0.25699	1	1	1751	5	42697	comp57481_c0
GO:0045491	xylan metabolic process	biological_process	0.25699	1	1	1751	5	42697	comp57481_c0
GO:0045493	xylan catabolic process	biological_process	0.25699	1	1	1751	5	42697	comp57481_c0
GO:0046559	alpha-glucuronidase activity	molecular_function	0.25699	1	1	1751	5	42697	comp57481_c0
GO:0009360	DNA polymerase III complex	cellular_component	0.25763	1	2	1751	17	42697	comp47078_c0,comp57594_c0
GO:0004615	phosphomannomutase activity	molecular_function	0.25999	1	1	1751	5	42697	comp26573_c0
GO:0019307	mannose biosynthetic process	biological_process	0.25999	1	1	1751	5	42697	comp26573_c0
GO:0005956	protein kinase CK2 complex	cellular_component	0.2611	1	1	1751	6	42697	comp57571_c0
GO:0008466	glycogenin glucosyltransferase activity	molecular_function	0.27191	1	1	1751	8	42697	comp66250_c0
GO:0046373	L-arabinose metabolic process	biological_process	0.28864	1	1	1751	6	42697	comp51400_c0
GO:0046556	alpha-N-arabinofuranosidase activity	molecular_function	0.28864	1	1	1751	6	42697	comp51400_c0
GO:0007591	molting cycle, chitin-based cuticle	biological_process	0.28891	1	1	1751	8	42697	comp59309_c1
GO:0008255	ecdysis-triggering hormone activity	molecular_function	0.28891	1	1	1751	8	42697	comp59309_c1
GO:0018990	ecdysis, chitin-based cuticle	biological_process	0.28891	1	1	1751	8	42697	comp59309_c1
GO:0022404	molting cycle process	biological_process	0.28891	1	1	1751	8	42697	comp59309_c1
GO:0042303	molting cycle	biological_process	0.28891	1	1	1751	8	42697	comp59309_c1
GO:0004838	L-tyrosine:2-oxoglutarate aminotransferase activity	molecular_function	0.28893	1	1	1751	6	42697	comp33248_c0
GO:0006103	2-oxoglutarate metabolic process	biological_process	0.28893	1	1	1751	6	42697	comp33248_c0
GO:0070547	L-tyrosine aminotransferase activity	molecular_function	0.28893	1	1	1751	6	42697	comp33248_c0
GO:0019566	arabinose metabolic process	biological_process	0.29569	1	1	1751	7	42697	comp51400_c0
GO:0009505	plant-type cell wall	cellular_component	0.29778	1	3	1751	33	42697	comp47122_c0,comp32876_c0,comp59176_c1
GO:0009530	primary cell wall	cellular_component	0.29778	1	3	1751	33	42697	comp47122_c0,comp59176_c1,comp32876_c0
GO:0044426	cell wall part	cellular_component	0.29778	1	3	1751	33	42697	comp47122_c0,comp32876_c0,comp59176_c1
GO:0048222	glycoprotein network	cellular_component	0.29778	1	3	1751	33	42697	comp47122_c0,comp32876_c0,comp59176_c1
GO:0004115	3',5'-cyclic-AMP phosphodiesterase activity	molecular_function	0.30172	1	1	1751	6	42697	comp58101_c0
GO:0006198	cAMP catabolic process	biological_process	0.30172	1	1	1751	6	42697	comp58101_c0
GO:0016817	hydrolase activity, acting on acid anhydrides	molecular_function	0.3019	1	108	1751	2091	42697	comp57571_c0,Solyc05g053590.2,Solyc12g009890.1,Solyc04g007510.2,Solyc12g007210.1,Solyc05g053570.2,comp58101_c0,Solyc11g062010.1,Solyc04g016260.2,Solyc06g084530.2,comp45989_c0,Solyc12g014460.1,Solyc09g008120.2,Solyc04g056410.2,Solyc03g052980.2,Solyc01g091880.2,Solyc03g117540.2,comp50303_c0,comp66987_c0,Solyc03g119290.2,Solyc12g021230.1,Solyc01g011100.2,comp310213_c0,comp57594_c0,Solyc08g006880.2,S…
GO:0009214	cyclic nucleotide catabolic process	biological_process	0.30858	1	1	1751	7	42697	comp58101_c0
GO:0006898	receptor-mediated endocytosis	biological_process	0.31016	1	1	1751	8	42697	comp35045_c0
GO:0001533	cornified envelope	cellular_component	0.3135	1	1	1751	4	42697	comp34426_c0
GO:0030216	keratinocyte differentiation	biological_process	0.3135	1	1	1751	4	42697	comp34426_c0
GO:0048869	cellular developmental process	biological_process	0.31426	1	8	1751	139	42697	comp61995_c0,comp54200_c0,comp66410_c0,comp34426_c0,comp309702_c0,comp49188_c0,comp95664_c0,comp61190_c0
GO:0009734	auxin mediated signaling pathway	biological_process	0.31629	1	1	1751	11	42697	comp49120_c0
GO:0071365	cellular response to auxin stimulus	biological_process	0.31629	1	1	1751	11	42697	comp49120_c0
GO:0001071	nucleic acid binding transcription factor activity	molecular_function	0.32979	1	68	1751	1527	42697	comp52300_c0,Solyc02g064960.2,comp57045_c0,Solyc02g078340.2,Solyc08g005290.2,Solyc04g015360.2,Solyc07g064890.1,Solyc01g081490.2,Solyc12g087830.1,Solyc02g093150.2,Solyc09g059520.2,Solyc05g053500.2,Solyc07g005650.2,Solyc07g007120.2,comp63565_c0,Solyc11g061750.1,Solyc01g087990.2,Solyc04g049800.2,Solyc02g089210.2,comp59176_c1,Solyc09g007260.2,Solyc05g051380.2,Solyc05g056620.1,comp63934_c0,Solyc01g007…
GO:0005496	steroid binding	molecular_function	0.33111	1	1	1751	9	42697	comp61193_c0
GO:0019855	calcium channel inhibitor activity	molecular_function	0.33139	1	3	1751	41	42697	comp31786_c0,comp66140_c0,comp52759_c0
GO:0008565	protein transporter activity	molecular_function	0.33163	1	9	1751	171	42697	Solyc04g025870.2,Solyc08g041890.2,Solyc09g005130.2,Solyc06g071200.2,Solyc01g056520.2,Solyc01g008470.2,comp67101_c0,Solyc08g068210.2,Solyc01g100720.2
GO:0031515	tRNA (m1A) methyltransferase complex	cellular_component	0.33266	1	1	1751	7	42697	comp63543_c0
GO:0043527	tRNA methyltransferase complex	cellular_component	0.33266	1	1	1751	7	42697	comp63543_c0
GO:0055085	transmembrane transport	biological_process	0.33296	1	104	1751	2195	42697	Solyc06g050170.2,Solyc03g031990.2,Solyc08g066990.2,Solyc08g006880.2,Solyc07g006740.2,comp34199_c0,Solyc03g117540.2,Solyc04g016260.2,Solyc12g056440.1,Solyc04g016280.2,Solyc04g008450.2,comp65590_c0,comp57571_c0,Solyc09g007840.2,Solyc08g080270.2,Solyc02g092440.2,Solyc01g109320.2,Solyc12g010010.1,Solyc12g009890.1,Solyc07g006970.2,Solyc12g011070.1,Solyc06g006110.2,Solyc07g063920.2,Solyc05g050360.2,Sol…
GO:0009888	tissue development	biological_process	0.33584	1	3	1751	41	42697	comp49188_c0,comp34426_c0,comp95664_c0
GO:0003724	RNA helicase activity	molecular_function	0.34028	1	11	1751	154	42697	comp64271_c0,comp66902_c0,comp310213_c0,comp64962_c0,comp66492_c0,comp25449_c0,comp66068_c0,comp66560_c0,comp33829_c0,comp50303_c0,comp50634_c0
GO:0009913	epidermal cell differentiation	biological_process	0.3445	1	1	1751	5	42697	comp34426_c0
GO:0004555	alpha,alpha-trehalase activity	molecular_function	0.35187	1	1	1751	8	42697	comp63467_c0
GO:0015927	trehalase activity	molecular_function	0.35187	1	1	1751	8	42697	comp63467_c0
GO:0008544	epidermis development	biological_process	0.35259	1	1	1751	6	42697	comp34426_c0
GO:0043588	skin development	biological_process	0.35259	1	1	1751	6	42697	comp34426_c0
GO:0030493	bacteriochlorophyll metabolic process	biological_process	0.35289	1	1	1751	8	42697	comp50113_c0
GO:0030494	bacteriochlorophyll biosynthetic process	biological_process	0.35289	1	1	1751	8	42697	comp50113_c0
GO:0019843	rRNA binding	molecular_function	0.35407	1	4	1751	90	42697	Solyc12g096700.1,comp181588_c0,Solyc01g058190.2,Solyc12g100160.1
GO:0008037	cell recognition	biological_process	0.35439	1	4	1751	58	42697	comp57571_c0,comp59787_c0,comp214512_c0,comp64824_c0
GO:0004064	arylesterase activity	molecular_function	0.35675	1	1	1751	8	42697	comp64734_c0
GO:0034708	methyltransferase complex	cellular_component	0.3618	1	1	1751	8	42697	comp63543_c0
GO:0030488	tRNA methylation	biological_process	0.3646	1	1	1751	9	42697	comp63543_c0
GO:0005272	sodium channel activity	molecular_function	0.3647	1	1	1751	11	42697	comp48536_c0
GO:0009755	hormone-mediated signaling pathway	biological_process	0.36696	1	2	1751	30	42697	comp49120_c0,comp61193_c0
GO:0032870	cellular response to hormone stimulus	biological_process	0.36696	1	2	1751	30	42697	comp49120_c0,comp61193_c0
GO:0071310	cellular response to organic substance	biological_process	0.36696	1	2	1751	30	42697	comp49120_c0,comp61193_c0
GO:0071495	cellular response to endogenous stimulus	biological_process	0.36696	1	2	1751	30	42697	comp49120_c0,comp61193_c0
GO:0008537	proteasome activator complex	cellular_component	0.3681	1	1	1751	9	42697	comp55933_c0
GO:0022624	proteasome accessory complex	cellular_component	0.3681	1	1	1751	9	42697	comp55933_c0
GO:0008272	sulfate transport	biological_process	0.37213	1	2	1751	25	42697	comp71616_c0,comp52300_c0
GO:0015116	sulfate transmembrane transporter activity	molecular_function	0.37213	1	2	1751	25	42697	comp71616_c0,comp52300_c0
GO:0072348	sulfur compound transport	biological_process	0.37213	1	2	1751	25	42697	comp71616_c0,comp52300_c0
GO:1901682	sulfur compound transmembrane transporter activity	molecular_function	0.37213	1	2	1751	25	42697	comp71616_c0,comp52300_c0
GO:0009821	alkaloid biosynthetic process	biological_process	0.37215	1	1	1751	10	42697	comp33248_c0
GO:0006122	mitochondrial electron transport, ubiquinol to cytochrome c	biological_process	0.37376	1	1	1751	11	42697	comp58206_c0
GO:0016791	phosphatase activity	molecular_function	0.3767	1	19	1751	344	42697	Solyc01g105970.2,comp18781_c0,comp310213_c0,comp64271_c0,comp66902_c0,Solyc11g012410.1,Solyc07g008570.2,comp57594_c0,Solyc11g016990.1,Solyc01g006740.2,comp57571_c0,comp181360_c0,Solyc09g065010.2,comp66560_c0,comp66068_c0,comp59393_c0,Solyc11g008620.1,Solyc11g006420.1,Solyc10g079620.1
GO:0004809	tRNA (guanine-N2-)-methyltransferase activity	molecular_function	0.3768	1	1	1751	7	42697	comp71382_c0
GO:0007283	spermatogenesis	biological_process	0.37734	1	2	1751	37	42697	comp49188_c0,comp95664_c0
GO:0048232	male gamete generation	biological_process	0.37734	1	2	1751	37	42697	comp95664_c0,comp49188_c0
GO:0008937	ferredoxin-NAD(P) reductase activity	molecular_function	0.37764	1	1	1751	11	42697	comp26573_c0
GO:0016731	oxidoreductase activity, acting on iron-sulfur proteins as donors, NAD or NADP as acceptor	molecular_function	0.37764	1	1	1751	11	42697	comp26573_c0
GO:0015018	galactosylgalactosylxylosylprotein 3-beta-glucuronosyltransferase activity	molecular_function	0.37849	1	1	1751	8	42697	comp164463_c0
GO:0015020	glucuronosyltransferase activity	molecular_function	0.37849	1	1	1751	8	42697	comp164463_c0
GO:0045202	synapse	cellular_component	0.38094	1	2	1751	23	42697	comp61273_c0,comp60365_c0
GO:0016887	ATPase activity	molecular_function	0.38238	1	55	1751	1001	42697	comp57571_c0,Solyc05g053590.2,Solyc12g009890.1,Solyc02g068180.2,Solyc11g067000.1,Solyc04g007510.2,comp58101_c0,Solyc05g053570.2,Solyc04g016260.2,Solyc09g015930.2,Solyc12g070270.1,Solyc06g084530.2,Solyc06g005990.2,comp66407_c0,Solyc07g064120.1,Solyc03g052980.2,Solyc11g017170.1,Solyc03g117540.2,Solyc01g091880.2,comp50303_c0,comp66987_c0,comp50634_c0,Solyc01g011100.2,Solyc12g021230.1,Solyc05g006130.…
GO:0048646	anatomical structure formation involved in morphogenesis	biological_process	0.3827	1	2	1751	32	42697	comp66410_c0,comp309702_c0
GO:0004114	3',5'-cyclic-nucleotide phosphodiesterase activity	molecular_function	0.3837	1	1	1751	10	42697	comp58101_c0
GO:0008810	cellulase activity	molecular_function	0.38418	1	1	1751	9	42697	comp57354_c0
GO:0006636	unsaturated fatty acid biosynthetic process	biological_process	0.38602	1	1	1751	10	42697	comp21588_c0
GO:0019370	leukotriene biosynthetic process	biological_process	0.38602	1	1	1751	10	42697	comp21588_c0
GO:0046456	icosanoid biosynthetic process	biological_process	0.38602	1	1	1751	10	42697	comp21588_c0
GO:1901570	fatty acid derivative biosynthetic process	biological_process	0.38602	1	1	1751	10	42697	comp21588_c0
GO:0016798	hydrolase activity, acting on glycosyl bonds	molecular_function	0.38708	1	45	1751	943	42697	Solyc01g103230.2,Solyc09g010210.2,Solyc07g006860.2,comp57296_c0,Solyc04g007910.2,Solyc10g081120.1,Solyc12g009420.1,Solyc01g008720.1,Solyc07g014590.2,Solyc11g068440.1,Solyc12g010050.1,Solyc01g009240.2,Solyc12g098810.1,Solyc04g081440.2,Solyc08g082860.2,comp63467_c0,comp57354_c0,Solyc08g075530.2,Solyc04g008730.2,Solyc06g009220.2,Solyc12g009210.1,Solyc05g009470.2,Solyc03g119080.2,Solyc05g025500.2,Sol…
GO:0051090	regulation of sequence-specific DNA binding transcription factor activity	biological_process	0.38892	1	1	1751	7	42697	comp50426_c0
GO:0009733	response to auxin stimulus	biological_process	0.38941	1	1	1751	13	42697	comp49120_c0
GO:0014070	response to organic cyclic compound	biological_process	0.39055	1	1	1751	10	42697	comp61193_c0
GO:0043401	steroid hormone mediated signaling pathway	biological_process	0.39055	1	1	1751	10	42697	comp61193_c0
GO:0048545	response to steroid hormone stimulus	biological_process	0.39055	1	1	1751	10	42697	comp61193_c0
GO:0071383	cellular response to steroid hormone stimulus	biological_process	0.39055	1	1	1751	10	42697	comp61193_c0
GO:0071407	cellular response to organic cyclic compound	biological_process	0.39055	1	1	1751	10	42697	comp61193_c0
GO:0006029	proteoglycan metabolic process	biological_process	0.39098	1	1	1751	9	42697	comp164463_c0
GO:0030166	proteoglycan biosynthetic process	biological_process	0.39098	1	1	1751	9	42697	comp164463_c0
GO:0030204	chondroitin sulfate metabolic process	biological_process	0.39098	1	1	1751	9	42697	comp164463_c0
GO:0030206	chondroitin sulfate biosynthetic process	biological_process	0.39098	1	1	1751	9	42697	comp164463_c0
GO:0050650	chondroitin sulfate proteoglycan biosynthetic process	biological_process	0.39098	1	1	1751	9	42697	comp164463_c0
GO:0050654	chondroitin sulfate proteoglycan metabolic process	biological_process	0.39098	1	1	1751	9	42697	comp164463_c0
GO:0005780	extrinsic to intraperoxisomal membrane	cellular_component	0.39121	1	1	1751	6	42697	comp66410_c0
GO:0031312	extrinsic to organelle membrane	cellular_component	0.39121	1	1	1751	6	42697	comp66410_c0
GO:0045033	peroxisome inheritance	biological_process	0.39121	1	1	1751	6	42697	comp66410_c0
GO:0048308	organelle inheritance	biological_process	0.39121	1	1	1751	6	42697	comp66410_c0
GO:0008113	peptide-methionine (S)-S-oxide reductase activity	molecular_function	0.39965	1	1	1751	13	42697	comp19958_c0
GO:0022412	cellular process involved in reproduction in multicellular organism	biological_process	0.40132	1	2	1751	34	42697	comp49188_c0,comp95664_c0
GO:0048468	cell development	biological_process	0.4056	1	2	1751	33	42697	comp95664_c0,comp49188_c0
GO:0003707	steroid hormone receptor activity	molecular_function	0.40603	1	1	1751	11	42697	comp61193_c0
GO:0016426	tRNA (adenine) methyltransferase activity	molecular_function	0.41104	1	1	1751	9	42697	comp63543_c0
GO:0016429	tRNA (adenine-N1-)-methyltransferase activity	molecular_function	0.41104	1	1	1751	9	42697	comp63543_c0
GO:0001514	selenocysteine incorporation	biological_process	0.41331	1	1	1751	8	42697	comp58456_c0
GO:0006451	translational readthrough	biological_process	0.41331	1	1	1751	8	42697	comp58456_c0
GO:0048513	organ development	biological_process	0.41797	1	2	1751	29	42697	comp34426_c0,comp102671_c0
GO:0016810	hydrolase activity, acting on carbon-nitrogen (but not peptide) bonds	molecular_function	0.41813	1	8	1751	151	42697	Solyc11g012970.1,Solyc02g068380.2,Solyc02g078400.2,Solyc11g010300.1,Solyc05g014970.2,Solyc11g064920.1,Solyc11g067020.1,Solyc09g092120.2
GO:0008277	regulation of G-protein coupled receptor protein signaling pathway	biological_process	0.41857	1	1	1751	11	42697	comp67101_c0
GO:0005778	peroxisomal membrane	cellular_component	0.41995	1	2	1751	22	42697	comp29327_c0,comp66410_c0
GO:0031903	microbody membrane	cellular_component	0.41995	1	2	1751	22	42697	comp66410_c0,comp29327_c0
GO:0044438	microbody part	cellular_component	0.41995	1	2	1751	22	42697	comp29327_c0,comp66410_c0
GO:0044439	peroxisomal part	cellular_component	0.41995	1	2	1751	22	42697	comp29327_c0,comp66410_c0
GO:0015919	peroxisomal membrane transport	biological_process	0.42103	1	1	1751	7	42697	comp29327_c0
GO:0045046	protein import into peroxisome membrane	biological_process	0.42103	1	1	1751	7	42697	comp29327_c0
GO:0004733	pyridoxamine-phosphate oxidase activity	molecular_function	0.42255	1	1	1751	11	42697	comp45003_c0
GO:0008614	pyridoxine metabolic process	biological_process	0.42255	1	1	1751	11	42697	comp45003_c0
GO:0008615	pyridoxine biosynthetic process	biological_process	0.42255	1	1	1751	11	42697	comp45003_c0
GO:0042819	vitamin B6 biosynthetic process	biological_process	0.42255	1	1	1751	11	42697	comp45003_c0
GO:0003678	DNA helicase activity	molecular_function	0.42514	1	14	1751	204	42697	comp19958_c0,comp88193_c0,comp50303_c0,comp50634_c0,comp25449_c0,comp59393_c0,comp18781_c0,comp47078_c0,comp52006_c0,comp66492_c0,comp61953_c0,comp52947_c0,comp45989_c0,comp57594_c0
GO:0003830	beta-1,4-mannosylglycoprotein 4-beta-N-acetylglucosaminyltransferase activity	molecular_function	0.43381	1	1	1751	14	42697	comp66564_c1
GO:0033993	response to lipid	biological_process	0.4414	1	1	1751	11	42697	comp61193_c0
GO:0071396	cellular response to lipid	biological_process	0.4414	1	1	1751	11	42697	comp61193_c0
GO:0048731	system development	biological_process	0.44987	1	2	1751	32	42697	comp34426_c0,comp102671_c0
GO:0004161	dimethylallyltranstransferase activity	molecular_function	0.45715	1	1	1751	13	42697	comp50634_c0
GO:0007338	single fertilization	biological_process	0.45739	1	1	1751	13	42697	comp57571_c0
GO:0009566	fertilization	biological_process	0.45739	1	1	1751	13	42697	comp57571_c0
GO:0004623	phospholipase A2 activity	molecular_function	0.46725	1	1	1751	11	42697	comp61273_c0
GO:0000228	nuclear chromosome	cellular_component	0.46974	1	4	1751	70	42697	comp95664_c0,comp49188_c0,Solyc02g086540.1,Solyc11g008740.1
GO:0016730	oxidoreductase activity, acting on iron-sulfur proteins as donors	molecular_function	0.47106	1	1	1751	15	42697	comp26573_c0
GO:0009532	plastid stroma	cellular_component	0.47472	1	1	1751	16	42697	comp33902_c0
GO:0009570	chloroplast stroma	cellular_component	0.47472	1	1	1751	16	42697	comp33902_c0
GO:0009074	aromatic amino acid family catabolic process	biological_process	0.47786	1	1	1751	11	42697	comp33248_c0
GO:0005507	copper ion binding	molecular_function	0.47957	1	9	1751	180	42697	comp32680_c0,comp33860_c0,comp22086_c0,comp37439_c0,comp59225_c0,comp64754_c0,comp34456_c0,comp21047_c0,comp67101_c0
GO:0006913	nucleocytoplasmic transport	biological_process	0.48879	1	8	1751	179	42697	Solyc01g100720.2,Solyc10g079030.1,Solyc10g086350.1,Solyc01g104700.2,Solyc01g104680.2,Solyc08g041890.2,Solyc03g079900.2,Solyc05g054150.2
GO:0051169	nuclear transport	biological_process	0.48879	1	8	1751	179	42697	Solyc05g054150.2,Solyc03g079900.2,Solyc01g104680.2,Solyc08g041890.2,Solyc01g104700.2,Solyc10g086350.1,Solyc10g079030.1,Solyc01g100720.2
GO:0048856	anatomical structure development	biological_process	0.48922	1	11	1751	253	42697	comp309702_c0,comp49188_c0,comp102671_c0,Solyc10g080210.1,comp61190_c0,comp95664_c0,comp61995_c0,Solyc01g080950.2,comp34426_c0,comp64500_c0,comp66410_c0
GO:0044767	single-organism developmental process	biological_process	0.48932	1	9	1751	206	42697	comp61995_c0,Solyc01g080950.2,comp66410_c0,comp102671_c0,comp49188_c0,comp309702_c0,Solyc10g080210.1,comp95664_c0,comp61190_c0
GO:0003924	GTPase activity	molecular_function	0.49453	1	27	1751	518	42697	comp52006_c0,Solyc12g007210.1,Solyc06g008940.2,Solyc12g014460.1,Solyc01g104700.2,comp57571_c0,Solyc09g009430.2,Solyc09g065130.2,Solyc08g006600.2,Solyc05g050600.2,Solyc01g067530.2,Solyc03g079900.2,comp66560_c0,Solyc05g054150.2,Solyc10g079030.1,Solyc10g006110.2,comp70118_c0,Solyc03g119290.2,Solyc03g058190.2,comp47078_c0,comp310213_c0,comp66410_c0,Solyc10g086350.1,Solyc12g014560.1,Solyc01g104680.2,c…
GO:0070566	adenylyltransferase activity	molecular_function	0.50115	1	2	1751	31	42697	comp52438_c0,comp64645_c1
GO:0046058	cAMP metabolic process	biological_process	0.51373	1	1	1751	14	42697	comp58101_c0
GO:0005618	cell wall	cellular_component	0.5166	1	14	1751	341	42697	comp211963_c0,comp66250_c0,Solyc07g006860.2,Solyc01g098940.2,comp47122_c0,comp59176_c1,comp32876_c0,Solyc09g008320.2,Solyc10g080210.1,Solyc08g076080.2,Solyc01g005120.2,Solyc07g065360.1,Solyc12g008530.1,Solyc05g005540.2
GO:0009538	photosystem I reaction center	cellular_component	0.52037	1	1	1751	22	42697	comp31999_c0
GO:0004602	glutathione peroxidase activity	molecular_function	0.52266	1	1	1751	17	42697	comp50683_c0
GO:0019033	viral tegument	cellular_component	0.52301	1	2	1751	33	42697	comp64824_c0,comp62344_c0
GO:0016538	cyclin-dependent protein serine/threonine kinase regulator activity	molecular_function	0.52309	1	1	1751	15	42697	comp59176_c1
GO:0009856	pollination	biological_process	0.52372	1	3	1751	53	42697	comp59787_c0,comp64824_c0,comp214512_c0
GO:0009875	pollen-pistil interaction	biological_process	0.52372	1	3	1751	53	42697	comp59787_c0,comp214512_c0,comp64824_c0
GO:0048544	recognition of pollen	biological_process	0.52372	1	3	1751	53	42697	comp59787_c0,comp64824_c0,comp214512_c0
GO:0004871	signal transducer activity	molecular_function	0.52572	1	32	1751	632	42697	comp62344_c0,Solyc08g014420.2,comp61193_c0,Solyc12g019460.1,Solyc07g045480.2,comp54624_c0,Solyc04g082490.2,Solyc04g007710.2,Solyc09g007820.1,comp95664_c0,Solyc10g079700.1,Solyc02g092480.2,comp66774_c2,Solyc02g071220.2,comp63537_c0,Solyc05g051580.2,Solyc03g115770.2,comp50684_c0,comp60176_c0,Solyc07g052970.2,Solyc12g010330.1,Solyc10g076710.1,Solyc08g006500.2,Solyc03g044090.2,comp57296_c0,comp31968_…
GO:0060089	molecular transducer activity	molecular_function	0.52572	1	32	1751	632	42697	Solyc07g045480.2,Solyc12g019460.1,comp61193_c0,Solyc08g014420.2,comp62344_c0,comp66774_c2,Solyc02g092480.2,comp95664_c0,Solyc10g079700.1,Solyc09g007820.1,Solyc04g007710.2,Solyc04g082490.2,comp54624_c0,Solyc07g052970.2,comp60176_c0,comp50684_c0,Solyc05g051580.2,Solyc03g115770.2,comp63537_c0,Solyc02g071220.2,Solyc08g080460.1,Solyc12g011330.2,Solyc04g008050.2,Solyc11g040040.1,Solyc11g007240.1,Solyc0…
GO:0006690	icosanoid metabolic process	biological_process	0.52745	1	1	1751	14	42697	comp21588_c0
GO:0006691	leukotriene metabolic process	biological_process	0.52745	1	1	1751	14	42697	comp21588_c0
GO:0033559	unsaturated fatty acid metabolic process	biological_process	0.52745	1	1	1751	14	42697	comp21588_c0
GO:1901568	fatty acid derivative metabolic process	biological_process	0.52745	1	1	1751	14	42697	comp21588_c0
GO:0042816	vitamin B6 metabolic process	biological_process	0.52993	1	1	1751	15	42697	comp45003_c0
GO:0044702	single organism reproductive process	biological_process	0.54124	1	3	1751	71	42697	comp95664_c0,comp49188_c0,comp57571_c0
GO:0009244	lipopolysaccharide core region biosynthetic process	biological_process	0.54616	1	1	1751	9	42697	comp61334_c0
GO:0046401	lipopolysaccharide core region metabolic process	biological_process	0.54616	1	1	1751	9	42697	comp61334_c0
GO:0051260	protein homooligomerization	biological_process	0.54633	1	1	1751	13	42697	comp34456_c0
GO:0008289	lipid binding	molecular_function	0.54849	1	12	1751	280	42697	Solyc08g042130.2,Solyc12g044220.1,Solyc08g005410.2,comp61193_c0,Solyc01g008770.2,Solyc01g005170.1,comp63934_c0,Solyc01g108920.2,comp55933_c0,Solyc04g078920.2,Solyc07g006100.2,Solyc01g065720.2
GO:0022843	voltage-gated cation channel activity	molecular_function	0.54886	1	1	1751	17	42697	comp48536_c0
GO:0034702	ion channel complex	cellular_component	0.54886	1	1	1751	17	42697	comp48536_c0
GO:0034703	cation channel complex	cellular_component	0.54886	1	1	1751	17	42697	comp48536_c0
GO:0006897	endocytosis	biological_process	0.55522	1	1	1751	20	42697	comp35045_c0
GO:0004932	mating-type factor pheromone receptor activity	molecular_function	0.55696	1	1	1751	18	42697	comp63537_c0
GO:0005657	replication fork	cellular_component	0.558	1	15	1751	253	42697	comp59393_c0,comp47078_c0,comp18781_c0,comp52006_c0,comp66492_c0,comp61953_c0,comp52947_c0,comp45989_c0,comp60365_c0,comp57594_c0,comp19958_c0,comp88193_c0,comp50303_c0,comp50634_c0,comp25449_c0
GO:0019835	cytolysis	biological_process	0.56514	1	1	1751	24	42697	comp73286_c0
GO:0021700	developmental maturation	biological_process	0.56853	1	1	1751	15	42697	Solyc10g080210.1
GO:0009581	detection of external stimulus	biological_process	0.56857	1	1	1751	16	42697	comp50819_c0
GO:0009582	detection of abiotic stimulus	biological_process	0.56857	1	1	1751	16	42697	comp50819_c0
GO:0009583	detection of light stimulus	biological_process	0.56857	1	1	1751	16	42697	comp50819_c0
GO:0033179	proton-transporting V-type ATPase, V0 domain	cellular_component	0.56912	1	1	1751	18	42697	comp63962_c0
GO:0006275	regulation of DNA replication	biological_process	0.56968	1	2	1751	35	42697	comp33902_c0,comp53213_c0
GO:0005044	scavenger receptor activity	molecular_function	0.58161	1	1	1751	21	42697	comp35045_c0
GO:0038024	cargo receptor activity	molecular_function	0.58161	1	1	1751	21	42697	comp35045_c0
GO:0032403	protein complex binding	molecular_function	0.58635	1	1	1751	14	42697	comp29327_c0
GO:0008242	omega peptidase activity	molecular_function	0.58873	1	1	1751	17	42697	comp53234_c0
GO:0071941	nitrogen cycle metabolic process	biological_process	0.59391	1	1	1751	20	42697	Solyc05g014970.2
GO:0008219	cell death	biological_process	0.59422	1	6	1751	136	42697	Solyc09g018830.2,Solyc06g010030.2,comp73286_c0,Solyc08g076460.2,Solyc10g044510.1,Solyc08g015870.2
GO:0016265	death	biological_process	0.59422	1	6	1751	136	42697	Solyc10g044510.1,Solyc08g076460.2,Solyc08g015870.2,comp73286_c0,Solyc06g010030.2,Solyc09g018830.2
GO:0019207	kinase regulator activity	molecular_function	0.60152	1	2	1751	40	42697	comp57571_c0,comp59176_c1
GO:0019887	protein kinase regulator activity	molecular_function	0.60152	1	2	1751	40	42697	comp57571_c0,comp59176_c1
GO:0050793	regulation of developmental process	biological_process	0.60409	1	1	1751	29	42697	comp54200_c0
GO:0000272	polysaccharide catabolic process	biological_process	0.60484	1	2	1751	39	42697	comp57481_c0,comp57354_c0
GO:0004525	ribonuclease III activity	molecular_function	0.60495	1	1	1751	13	42697	comp66987_c0
GO:0003688	DNA replication origin binding	molecular_function	0.6051	1	1	1751	16	42697	comp66170_c0
GO:0046809	replication compartment	cellular_component	0.6051	1	1	1751	16	42697	comp66170_c0
GO:0004743	pyruvate kinase activity	molecular_function	0.61626	1	1	1751	16	42697	comp52760_c0
GO:0005779	integral to peroxisomal membrane	cellular_component	0.62172	1	1	1751	16	42697	comp29327_c0
GO:0031231	intrinsic to peroxisomal membrane	cellular_component	0.62172	1	1	1751	16	42697	comp29327_c0
GO:0051259	protein oligomerization	biological_process	0.62242	1	1	1751	20	42697	comp34456_c0
GO:0000746	conjugation	biological_process	0.62699	1	2	1751	48	42697	comp61039_c0,comp56257_c0
GO:0016671	oxidoreductase activity, acting on a sulfur group of donors, disulfide as acceptor	molecular_function	0.62812	1	1	1751	24	42697	comp19958_c0
GO:0007568	aging	biological_process	0.62831	1	1	1751	18	42697	Solyc10g080210.1
GO:0016503	pheromone receptor activity	molecular_function	0.63112	1	1	1751	22	42697	comp63537_c0
GO:0019236	response to pheromone	biological_process	0.63112	1	1	1751	22	42697	comp63537_c0
GO:0051052	regulation of DNA metabolic process	biological_process	0.6326	1	2	1751	39	42697	comp53213_c0,comp33902_c0
GO:0019953	sexual reproduction	biological_process	0.63568	1	3	1751	81	42697	comp95664_c0,comp49188_c0,comp57571_c0
GO:0007031	peroxisome organization	biological_process	0.63882	1	2	1751	35	42697	comp66410_c0,comp29327_c0
GO:0016762	xyloglucan:xyloglucosyl transferase activity	molecular_function	0.64077	1	1	1751	30	42697	comp211963_c0
GO:0005088	Ras guanyl-nucleotide exchange factor activity	molecular_function	0.64197	1	1	1751	25	42697	comp63536_c0
GO:0005089	Rho guanyl-nucleotide exchange factor activity	molecular_function	0.64197	1	1	1751	25	42697	comp63536_c0
GO:0005246	calcium channel regulator activity	molecular_function	0.64394	1	3	1751	71	42697	comp52759_c0,comp66140_c0,comp31786_c0
GO:0072525	pyridine-containing compound biosynthetic process	biological_process	0.65743	1	1	1751	22	42697	comp45003_c0
GO:0004532	exoribonuclease activity	molecular_function	0.66134	1	1	1751	20	42697	comp71227_c0
GO:0016896	exoribonuclease activity, producing 5'-phosphomonoesters	molecular_function	0.66134	1	1	1751	20	42697	comp71227_c0
GO:0009187	cyclic nucleotide metabolic process	biological_process	0.66668	1	1	1751	23	42697	comp58101_c0
GO:0007276	gamete generation	biological_process	0.66679	1	2	1751	59	42697	comp95664_c0,comp49188_c0
GO:0009653	anatomical structure morphogenesis	biological_process	0.66791	1	5	1751	139	42697	comp64500_c0,comp66410_c0,comp61190_c0,comp309702_c0,comp61995_c0
GO:0005604	basement membrane	cellular_component	0.6725	1	3	1751	81	42697	comp52947_c0,comp61953_c0,comp54624_c0
GO:0000902	cell morphogenesis	biological_process	0.67476	1	2	1751	52	42697	comp61995_c0,comp61190_c0
GO:0032989	cellular component morphogenesis	biological_process	0.67476	1	2	1751	52	42697	comp61995_c0,comp61190_c0
GO:0030955	potassium ion binding	molecular_function	0.67578	1	1	1751	18	42697	comp52760_c0
GO:0031420	alkali metal ion binding	molecular_function	0.67578	1	1	1751	18	42697	comp52760_c0
GO:0048046	apoplast	cellular_component	0.67985	1	1	1751	33	42697	comp211963_c0
GO:0005746	mitochondrial respiratory chain	cellular_component	0.68509	1	1	1751	26	42697	comp66573_c0
GO:0009790	embryo development	biological_process	0.68562	1	1	1751	38	42697	Solyc01g080950.2
GO:0006625	protein targeting to peroxisome	biological_process	0.69167	1	1	1751	19	42697	comp29327_c0
GO:0043574	peroxisomal transport	biological_process	0.69167	1	1	1751	19	42697	comp29327_c0
GO:0072662	protein localization to peroxisome	biological_process	0.69167	1	1	1751	19	42697	comp29327_c0
GO:0072663	establishment of protein localization to peroxisome	biological_process	0.69167	1	1	1751	19	42697	comp29327_c0
GO:0006464	cellular protein modification process	biological_process	0.69471	1	160	1751	3484	42697	Solyc10g008280.2,Solyc10g006710.2,Solyc06g051760.2,Solyc03g044140.2,Solyc07g063770.2,Solyc04g007710.2,Solyc04g054200.2,Solyc07g052320.2,Solyc05g013580.2,Solyc12g010740.1,Solyc11g065950.1,Solyc07g045480.2,comp64653_c0,Solyc02g021650.2,comp50819_c0,Solyc01g111530.2,Solyc05g009090.1,Solyc11g044370.1,comp66768_c0,Solyc08g062670.2,Solyc03g007910.1,comp21556_c0,Solyc08g080460.1,Solyc12g006840.1,Solyc05…
GO:0036211	protein modification process	biological_process	0.69471	1	160	1751	3484	42697	Solyc08g069180.2,comp57571_c0,Solyc09g008860.2,Solyc04g056280.2,Solyc04g008400.1,Solyc09g008790.2,Solyc12g094680.1,Solyc08g014420.2,Solyc04g015460.2,Solyc03g005920.2,Solyc01g088690.2,comp59176_c1,Solyc04g082440.2,Solyc11g065660.1,Solyc04g049380.2,comp66830_c0,comp64824_c0,comp71382_c0,Solyc03g095490.2,Solyc04g081590.2,Solyc03g006300.1,Solyc09g065650.2,Solyc02g094500.2,Solyc05g009100.2,Solyc03g097…
GO:0000148	1,3-beta-D-glucan synthase complex	cellular_component	0.70088	1	1	1751	14	42697	comp64317_c0
GO:0003843	1,3-beta-D-glucan synthase activity	molecular_function	0.70088	1	1	1751	14	42697	comp64317_c0
GO:0006074	(1->3)-beta-D-glucan metabolic process	biological_process	0.70088	1	1	1751	14	42697	comp64317_c0
GO:0006075	(1->3)-beta-D-glucan biosynthetic process	biological_process	0.70088	1	1	1751	14	42697	comp64317_c0
GO:0045892	negative regulation of transcription, DNA-dependent	biological_process	0.7048	1	2	1751	61	42697	comp47329_c0,comp33902_c0
GO:0051253	negative regulation of RNA metabolic process	biological_process	0.7048	1	2	1751	61	42697	comp47329_c0,comp33902_c0
GO:0005516	calmodulin binding	molecular_function	0.70931	1	2	1751	45	42697	comp65590_c0,comp9311_c0
GO:0003682	chromatin binding	molecular_function	0.71165	1	1	1751	31	42697	comp55735_c0
GO:0000808	origin recognition complex	cellular_component	0.71341	1	1	1751	21	42697	comp60056_c0
GO:0005777	peroxisome	cellular_component	0.71415	1	3	1751	70	42697	comp29327_c0,Solyc07g007870.2,comp66410_c0
GO:0042579	microbody	cellular_component	0.71415	1	3	1751	70	42697	Solyc07g007870.2,comp29327_c0,comp66410_c0
GO:0005694	chromosome	cellular_component	0.72239	1	30	1751	661	42697	Solyc07g049720.2,Solyc06g083870.2,comp47078_c0,Solyc01g095650.2,comp18781_c0,comp60056_c0,Solyc05g043350.2,Solyc12g021230.1,comp66492_c0,Solyc01g068070.2,comp57594_c0,comp60365_c0,Solyc08g077520.2,comp19958_c0,comp50303_c0,comp50634_c0,comp95664_c0,comp25449_c0,comp44231_c0,comp59393_c0,comp52006_c0,comp63536_c0,comp61953_c0,comp52947_c0,comp45989_c0,Solyc11g008740.1,comp49188_c0,Solyc02g086540.1…
GO:0051606	detection of stimulus	biological_process	0.72401	1	1	1751	24	42697	comp50819_c0
GO:0042995	cell projection	cellular_component	0.7241	1	1	1751	33	42697	comp53636_c0
GO:0007205	protein kinase C-activating G-protein coupled receptor signaling pathway	biological_process	0.72941	1	1	1751	24	42697	comp66699_c0
GO:0044706	multi-multicellular organism process	biological_process	0.73082	1	3	1751	73	42697	comp64824_c0,comp214512_c0,comp59787_c0
GO:0045132	meiotic chromosome segregation	biological_process	0.73246	1	1	1751	30	42697	comp44231_c0
GO:0031167	rRNA methylation	biological_process	0.7327	1	1	1751	20	42697	comp71382_c0
GO:0016641	oxidoreductase activity, acting on the CH-NH2 group of donors, oxygen as acceptor	molecular_function	0.73383	1	1	1751	25	42697	comp45003_c0
GO:0004930	G-protein coupled receptor activity	molecular_function	0.73481	1	4	1751	103	42697	comp31968_c0,comp62344_c0,comp57296_c0,comp63537_c0
GO:0016868	intramolecular transferase activity, phosphotransferases	molecular_function	0.73582	1	1	1751	20	42697	comp26573_c0
GO:0001510	RNA methylation	biological_process	0.73798	1	2	1751	45	42697	comp71382_c0,comp63543_c0
GO:0008839	4-hydroxy-tetrahydrodipicolinate reductase	molecular_function	0.73888	1	1	1751	29	42697	comp28353_c0
GO:0001932	regulation of protein phosphorylation	biological_process	0.73998	1	2	1751	54	42697	comp57571_c0,comp59176_c1
GO:0031399	regulation of protein modification process	biological_process	0.73998	1	2	1751	54	42697	comp57571_c0,comp59176_c1
GO:0043549	regulation of kinase activity	biological_process	0.73998	1	2	1751	54	42697	comp57571_c0,comp59176_c1
GO:0045859	regulation of protein kinase activity	biological_process	0.73998	1	2	1751	54	42697	comp57571_c0,comp59176_c1
GO:0051338	regulation of transferase activity	biological_process	0.73998	1	2	1751	54	42697	comp59176_c1,comp57571_c0
GO:0008483	transaminase activity	molecular_function	0.74213	1	1	1751	26	42697	comp33248_c0
GO:0016769	transferase activity, transferring nitrogenous groups	molecular_function	0.74213	1	1	1751	26	42697	comp33248_c0
GO:0004564	beta-fructofuranosidase activity	molecular_function	0.74551	1	1	1751	22	42697	comp57296_c0
GO:0004575	sucrose alpha-glucosidase activity	molecular_function	0.74551	1	1	1751	22	42697	comp57296_c0
GO:0017177	glucosidase II complex	cellular_component	0.74551	1	1	1751	22	42697	comp57296_c0
GO:0042325	regulation of phosphorylation	biological_process	0.74654	1	2	1751	55	42697	comp57571_c0,comp59176_c1
GO:0050909	sensory perception of taste	biological_process	0.7474	1	1	1751	28	42697	comp57296_c0
GO:0044420	extracellular matrix part	cellular_component	0.75767	1	3	1751	91	42697	comp54624_c0,comp52947_c0,comp61953_c0
GO:0006487	protein N-linked glycosylation	biological_process	0.76142	1	1	1751	26	42697	comp66564_c1
GO:0070851	growth factor receptor binding	molecular_function	0.76358	1	1	1751	30	42697	comp66590_c0
GO:0030545	receptor regulator activity	molecular_function	0.76384	1	1	1751	25	42697	comp66962_c0
GO:0030547	receptor inhibitor activity	molecular_function	0.76384	1	1	1751	25	42697	comp66962_c0
GO:0030548	acetylcholine receptor regulator activity	molecular_function	0.76384	1	1	1751	25	42697	comp66962_c0
GO:0030550	acetylcholine receptor inhibitor activity	molecular_function	0.76384	1	1	1751	25	42697	comp66962_c0
GO:0015976	carbon utilization	biological_process	0.7639	1	2	1751	68	42697	comp52760_c0,comp64824_c2
GO:0035091	phosphatidylinositol binding	molecular_function	0.7642	1	1	1751	22	42697	comp63934_c0
GO:0006536	glutamate metabolic process	biological_process	0.76525	1	1	1751	27	42697	comp33248_c0
GO:0042742	defense response to bacterium	biological_process	0.7654	1	3	1751	87	42697	comp95664_c0,comp73286_c0,comp51400_c0
GO:0009617	response to bacterium	biological_process	0.76792	1	3	1751	88	42697	comp51400_c0,comp73286_c0,comp95664_c0
GO:0008677	2-dehydropantoate 2-reductase activity	molecular_function	0.76917	1	1	1751	26	42697	comp56843_c0
GO:0017080	sodium channel regulator activity	molecular_function	0.76965	1	2	1751	58	42697	comp21050_c1,comp61178_c0
GO:0019871	sodium channel inhibitor activity	molecular_function	0.76965	1	2	1751	58	42697	comp21050_c1,comp61178_c0
GO:0008134	transcription factor binding	molecular_function	0.77565	1	6	1751	132	42697	comp25449_c0,comp50634_c0,comp52006_c0,comp59309_c1,comp66994_c0,comp59393_c0
GO:0030054	cell junction	cellular_component	0.77593	1	1	1751	30	42697	comp66250_c0
GO:0008121	ubiquinol-cytochrome-c reductase activity	molecular_function	0.77959	1	1	1751	40	42697	comp58206_c0
GO:0016681	oxidoreductase activity, acting on diphenols and related substances as donors, cytochrome as acceptor	molecular_function	0.77959	1	1	1751	40	42697	comp58206_c0
GO:0010629	negative regulation of gene expression	biological_process	0.78021	1	2	1751	67	42697	comp47329_c0,comp33902_c0
GO:0000155	phosphorelay sensor kinase activity	molecular_function	0.78125	1	3	1751	66	42697	comp50684_c0,comp66774_c2,comp95664_c0
GO:0006323	DNA packaging	biological_process	0.78401	1	3	1751	103	42697	comp49188_c0,comp33902_c0,comp95664_c0
GO:0009820	alkaloid metabolic process	biological_process	0.7849	1	1	1751	28	42697	comp33248_c0
GO:0051537	2 iron, 2 sulfur cluster binding	molecular_function	0.78522	1	2	1751	60	42697	comp65709_c0,comp65345_c0
GO:0008831	dTDP-4-dehydrorhamnose reductase activity	molecular_function	0.78702	1	2	1751	57	42697	comp34575_c0,comp67101_c0
GO:0015103	inorganic anion transmembrane transporter activity	molecular_function	0.7873	1	2	1751	60	42697	comp52300_c0,comp71616_c0
GO:0009089	lysine biosynthetic process via diaminopimelate	biological_process	0.78841	1	1	1751	35	42697	comp28353_c0
GO:0046451	diaminopimelate metabolic process	biological_process	0.78841	1	1	1751	35	42697	comp28353_c0
GO:0045226	extracellular polysaccharide biosynthetic process	biological_process	0.79037	1	2	1751	58	42697	comp34575_c0,comp67101_c0
GO:0046379	extracellular polysaccharide metabolic process	biological_process	0.79037	1	2	1751	58	42697	comp34575_c0,comp67101_c0
GO:0016838	carbon-oxygen lyase activity, acting on phosphates	molecular_function	0.79284	1	1	1751	38	42697	comp61326_c0
GO:0016755	transferase activity, transferring amino-acyl groups	molecular_function	0.79411	1	1	1751	35	42697	comp44615_c0
GO:0016972	thiol oxidase activity	molecular_function	0.79511	1	1	1751	35	42697	comp47078_c0
GO:0044183	protein binding involved in protein folding	molecular_function	0.79667	1	1	1751	18	42697	comp55895_c0
GO:0006541	glutamine metabolic process	biological_process	0.79706	1	1	1751	28	42697	comp62036_c0
GO:0044462	external encapsulating structure part	cellular_component	0.7981	1	3	1751	79	42697	comp32876_c0,comp59176_c1,comp47122_c0
GO:0019082	viral protein processing	biological_process	0.80004	1	1	1751	21	42697	comp50426_c0
GO:0030638	polyketide metabolic process	biological_process	0.80267	1	2	1751	60	42697	comp34575_c0,comp67101_c0
GO:0030639	polyketide biosynthetic process	biological_process	0.80267	1	2	1751	60	42697	comp34575_c0,comp67101_c0
GO:0044703	multi-organism reproductive process	biological_process	0.80494	1	3	1751	81	42697	comp64824_c0,comp214512_c0,comp59787_c0
GO:0051604	protein maturation	biological_process	0.80626	1	3	1751	77	42697	Solyc08g007970.2,comp50426_c0,Solyc01g009380.2
GO:0019083	viral transcription	biological_process	0.80674	1	1	1751	36	42697	comp60454_c0
GO:0004455	ketol-acid reductoisomerase activity	molecular_function	0.80864	1	1	1751	27	42697	comp33928_c0
GO:0016670	oxidoreductase activity, acting on a sulfur group of donors, oxygen as acceptor	molecular_function	0.81035	1	1	1751	36	42697	comp47078_c0
GO:0043235	receptor complex	cellular_component	0.8144	1	1	1751	34	42697	comp66590_c0
GO:0004143	diacylglycerol kinase activity	molecular_function	0.8172	1	1	1751	32	42697	comp66699_c0
GO:0042578	phosphoric ester hydrolase activity	molecular_function	0.81721	1	20	1751	488	42697	comp57571_c0,Solyc01g006740.2,Solyc11g016990.1,comp66560_c0,comp66068_c0,Solyc09g065010.2,comp181360_c0,comp58101_c0,comp59393_c0,Solyc11g008620.1,Solyc11g006420.1,Solyc10g079620.1,Solyc01g105970.2,Solyc11g012410.1,comp66902_c0,comp64271_c0,comp18781_c0,comp310213_c0,comp57594_c0,Solyc07g008570.2
GO:0009085	lysine biosynthetic process	biological_process	0.82323	1	1	1751	37	42697	comp28353_c0
GO:0030312	external encapsulating structure	cellular_component	0.82368	1	15	1751	426	42697	Solyc08g076080.2,Solyc10g080210.1,Solyc09g008320.2,Solyc01g005120.2,Solyc07g065360.1,Solyc12g008530.1,Solyc05g005540.2,comp59176_c1,comp32876_c0,comp211963_c0,comp66250_c0,Solyc07g006860.2,Solyc01g098940.2,Solyc08g006500.2,comp47122_c0
GO:0015698	inorganic anion transport	biological_process	0.82427	1	2	1751	65	42697	comp52300_c0,comp71616_c0
GO:0004673	protein histidine kinase activity	molecular_function	0.82544	1	4	1751	100	42697	comp95664_c0,comp66774_c2,comp50684_c0,comp66902_c0
GO:0009365	protein histidine kinase complex	cellular_component	0.82544	1	4	1751	100	42697	comp66774_c2,comp95664_c0,comp50684_c0,comp66902_c0
GO:0006857	oligopeptide transport	biological_process	0.82822	1	2	1751	72	42697	comp66327_c0,comp63537_c0
GO:0007600	sensory perception	biological_process	0.82882	1	3	1751	87	42697	comp60176_c0,comp63537_c0,comp57296_c0
GO:0007606	sensory perception of chemical stimulus	biological_process	0.82882	1	3	1751	87	42697	comp57296_c0,comp63537_c0,comp60176_c0
GO:0019080	viral genome expression	biological_process	0.83204	1	2	1751	57	42697	comp60454_c0,comp50426_c0
GO:0000103	sulfate assimilation	biological_process	0.83249	1	1	1751	31	42697	comp66560_c0
GO:0004020	adenylylsulfate kinase activity	molecular_function	0.83249	1	1	1751	31	42697	comp66560_c0
GO:0043900	regulation of multi-organism process	biological_process	0.83279	1	1	1751	31	42697	comp61039_c0
GO:0006457	protein folding	biological_process	0.83808	1	15	1751	471	42697	Solyc05g006820.2,Solyc04g015040.2,Solyc05g056230.2,Solyc01g079610.2,Solyc07g042250.2,Solyc06g063410.2,Solyc01g006690.2,Solyc09g010190.2,Solyc09g092690.2,Solyc12g009250.1,Solyc10g081240.1,Solyc10g078260.1,Solyc07g064950.2,Solyc11g067090.1,Solyc01g086740.2
GO:0045934	negative regulation of nucleobase-containing compound metabolic process	biological_process	0.8382	1	2	1751	79	42697	comp33902_c0,comp47329_c0
GO:0051172	negative regulation of nitrogen compound metabolic process	biological_process	0.8382	1	2	1751	79	42697	comp47329_c0,comp33902_c0
GO:0016137	glycoside metabolic process	biological_process	0.83904	1	2	1751	65	42697	comp67101_c0,comp34575_c0
GO:0016138	glycoside biosynthetic process	biological_process	0.83904	1	2	1751	65	42697	comp67101_c0,comp34575_c0
GO:0019872	streptomycin biosynthetic process	biological_process	0.83904	1	2	1751	65	42697	comp34575_c0,comp67101_c0
GO:0030647	aminoglycoside antibiotic metabolic process	biological_process	0.83904	1	2	1751	65	42697	comp34575_c0,comp67101_c0
GO:0030648	aminoglycoside antibiotic biosynthetic process	biological_process	0.83904	1	2	1751	65	42697	comp67101_c0,comp34575_c0
GO:0046173	polyol biosynthetic process	biological_process	0.83904	1	2	1751	65	42697	comp67101_c0,comp34575_c0
GO:0046343	streptomycin metabolic process	biological_process	0.83904	1	2	1751	65	42697	comp34575_c0,comp67101_c0
GO:0006310	DNA recombination	biological_process	0.83916	1	15	1751	313	42697	comp52006_c0,comp18781_c0,comp47078_c0,comp59393_c0,comp57594_c0,comp45989_c0,comp61953_c0,comp66492_c0,comp52947_c0,comp19958_c0,comp25449_c0,comp68024_c0,comp50634_c0,comp50303_c0,comp88193_c0
GO:0046165	alcohol biosynthetic process	biological_process	0.84225	1	2	1751	66	42697	comp67101_c0,comp34575_c0
GO:0048609	multicellular organismal reproductive process	biological_process	0.84314	1	2	1751	79	42697	comp49188_c0,comp95664_c0
GO:1901617	organic hydroxy compound biosynthetic process	biological_process	0.84343	1	2	1751	67	42697	comp67101_c0,comp34575_c0
GO:0016055	Wnt receptor signaling pathway	biological_process	0.84512	1	1	1751	36	42697	comp57571_c0
GO:0004402	histone acetyltransferase activity	molecular_function	0.84535	1	1	1751	38	42697	comp64500_c0
GO:0010558	negative regulation of macromolecule biosynthetic process	biological_process	0.84595	1	2	1751	78	42697	comp33902_c0,comp47329_c0
GO:0031327	negative regulation of cellular biosynthetic process	biological_process	0.84595	1	2	1751	78	42697	comp47329_c0,comp33902_c0
GO:2000113	negative regulation of cellular macromolecule biosynthetic process	biological_process	0.84595	1	2	1751	78	42697	comp47329_c0,comp33902_c0
GO:0006694	steroid biosynthetic process	biological_process	0.84947	1	5	1751	151	42697	comp67101_c0,comp50634_c0,comp34575_c0,comp28353_c0,comp66830_c0
GO:0008202	steroid metabolic process	biological_process	0.84947	1	5	1751	151	42697	comp50634_c0,comp34575_c0,comp67101_c0,comp66830_c0,comp28353_c0
GO:0006790	sulfur compound metabolic process	biological_process	0.85036	1	11	1751	289	42697	comp64645_c1,Solyc03g005250.2,Solyc01g107550.2,comp33902_c0,comp50683_c0,comp164463_c0,comp66560_c0,Solyc03g005260.2,comp52438_c0,Solyc09g082860.2,Solyc09g082060.2
GO:0006353	DNA-dependent transcription, termination	biological_process	0.8508	1	1	1751	39	42697	comp65326_c1
GO:0032504	multicellular organism reproduction	biological_process	0.85102	1	2	1751	81	42697	comp49188_c0,comp95664_c0
GO:0005887	integral to plasma membrane	cellular_component	0.85247	1	2	1751	67	42697	comp48536_c0,comp66590_c0
GO:0031226	intrinsic to plasma membrane	cellular_component	0.85247	1	2	1751	67	42697	comp48536_c0,comp66590_c0
GO:0010181	FMN binding	molecular_function	0.85572	1	1	1751	39	42697	comp45003_c0
GO:0003725	double-stranded RNA binding	molecular_function	0.85765	1	1	1751	29	42697	comp49869_c0
GO:0009890	negative regulation of biosynthetic process	biological_process	0.86066	1	2	1751	80	42697	comp47329_c0,comp33902_c0
GO:0005991	trehalose metabolic process	biological_process	0.86631	1	1	1751	28	42697	comp63467_c0
GO:0004558	alpha-glucosidase activity	molecular_function	0.86775	1	1	1751	30	42697	comp57296_c0
GO:0003006	developmental process involved in reproduction	biological_process	0.86788	1	2	1751	77	42697	comp49188_c0,comp95664_c0
GO:0009878	nodule morphogenesis	biological_process	0.86827	1	1	1751	54	42697	comp64500_c0
GO:0044111	development involved in symbiotic interaction	biological_process	0.86827	1	1	1751	54	42697	comp64500_c0
GO:0006612	protein targeting to membrane	biological_process	0.86906	1	3	1751	89	42697	comp53874_c0,comp66560_c0,comp29327_c0
GO:0009886	post-embryonic morphogenesis	biological_process	0.86978	1	1	1751	55	42697	comp64500_c0
GO:0070887	cellular response to chemical stimulus	biological_process	0.87059	1	2	1751	82	42697	comp61193_c0,comp49120_c0
GO:0043412	macromolecule modification	biological_process	0.87113	1	161	1751	3658	42697	Solyc08g061220.2,Solyc09g082470.2,Solyc11g067020.1,Solyc04g051460.2,Solyc04g078590.2,Solyc03g114210.2,Solyc12g009020.1,Solyc12g088940.1,comp57296_c0,Solyc10g017490.1,Solyc11g067080.1,comp55304_c0,Solyc12g011330.2,Solyc07g009150.2,Solyc03g097690.2,Solyc11g006370.1,comp19958_c0,Solyc01g010780.2,comp61953_c0,Solyc06g048890.2,Solyc05g055860.2,comp51101_c0,Solyc12g005880.1,Solyc01g006730.2,comp65282_c…
GO:0009791	post-embryonic development	biological_process	0.87138	1	1	1751	56	42697	comp64500_c0
GO:0016999	antibiotic metabolic process	biological_process	0.87177	1	2	1751	72	42697	comp34575_c0,comp67101_c0
GO:0017000	antibiotic biosynthetic process	biological_process	0.87177	1	2	1751	72	42697	comp34575_c0,comp67101_c0
GO:0017144	drug metabolic process	biological_process	0.87177	1	2	1751	72	42697	comp67101_c0,comp34575_c0
GO:0016775	phosphotransferase activity, nitrogenous group as acceptor	molecular_function	0.87203	1	4	1751	111	42697	comp50684_c0,comp66902_c0,comp95664_c0,comp66774_c2
GO:0008200	ion channel inhibitor activity	molecular_function	0.87234	1	6	1751	199	42697	comp66140_c0,comp31786_c0,comp60365_c0,comp52759_c0,comp21050_c1,comp61178_c0
GO:0016248	channel inhibitor activity	molecular_function	0.87234	1	6	1751	199	42697	comp61178_c0,comp21050_c1,comp52759_c0,comp66140_c0,comp60365_c0,comp31786_c0
GO:0007126	meiosis	biological_process	0.87276	1	1	1751	45	42697	comp44231_c0
GO:0051321	meiotic cell cycle	biological_process	0.87276	1	1	1751	45	42697	comp44231_c0
GO:0005184	neuropeptide hormone activity	molecular_function	0.87463	1	1	1751	41	42697	comp59309_c1
GO:0051274	beta-glucan biosynthetic process	biological_process	0.8749	1	2	1751	56	42697	comp66250_c0,comp64317_c0
GO:0008175	tRNA methyltransferase activity	molecular_function	0.87678	1	2	1751	55	42697	comp63543_c0,comp71382_c0
GO:0016861	intramolecular oxidoreductase activity, interconverting aldoses and ketoses	molecular_function	0.8777	1	1	1751	41	42697	comp64824_c2
GO:0003854	3-beta-hydroxy-delta5-steroid dehydrogenase activity	molecular_function	0.87813	1	3	1751	102	42697	comp28353_c0,comp34575_c0,comp67101_c0
GO:0008207	C21-steroid hormone metabolic process	biological_process	0.87813	1	3	1751	102	42697	comp34575_c0,comp67101_c0,comp28353_c0
GO:0008209	androgen metabolic process	biological_process	0.87813	1	3	1751	102	42697	comp34575_c0,comp67101_c0,comp28353_c0
GO:0008210	estrogen metabolic process	biological_process	0.87813	1	3	1751	102	42697	comp28353_c0,comp34575_c0,comp67101_c0
GO:0016229	steroid dehydrogenase activity	molecular_function	0.87813	1	3	1751	102	42697	comp67101_c0,comp34575_c0,comp28353_c0
GO:0033764	steroid dehydrogenase activity, acting on the CH-OH group of donors, NAD or NADP as acceptor	molecular_function	0.87813	1	3	1751	102	42697	comp34575_c0,comp67101_c0,comp28353_c0
GO:0046168	glycerol-3-phosphate catabolic process	biological_process	0.88075	1	1	1751	35	42697	comp56843_c0
GO:0016679	oxidoreductase activity, acting on diphenols and related substances as donors	molecular_function	0.88166	1	1	1751	60	42697	comp58206_c0
GO:0006072	glycerol-3-phosphate metabolic process	biological_process	0.88209	1	1	1751	36	42697	comp56843_c0
GO:0004112	cyclic-nucleotide phosphodiesterase activity	molecular_function	0.8823	1	1	1751	56	42697	comp58101_c0
GO:0008168	methyltransferase activity	molecular_function	0.88249	1	30	1751	761	42697	comp62446_c0,Solyc06g060220.1,Solyc09g090190.2,comp71382_c0,comp53758_c0,Solyc09g092140.2,Solyc11g020810.1,Solyc01g008110.2,Solyc07g007310.2,comp71227_c0,Solyc04g056450.2,Solyc04g081310.2,Solyc12g040790.1,comp63543_c0,Solyc09g082460.2,Solyc11g020820.1,Solyc10g012160.2,comp58341_c0,Solyc12g088810.1,Solyc10g080150.1,Solyc01g081470.2,Solyc06g007960.2,comp66830_c0,Solyc01g006220.2,comp64154_c1,Solyc0…
GO:0003746	translation elongation factor activity	molecular_function	0.88288	1	1	1751	55	42697	comp58456_c0
GO:0015995	chlorophyll biosynthetic process	biological_process	0.88541	1	7	1751	145	42697	comp66410_c0,comp66560_c0,comp50634_c0,comp50303_c0,comp57571_c0,comp50113_c0,comp47078_c0
GO:0015833	peptide transport	biological_process	0.88594	1	2	1751	81	42697	comp66327_c0,comp63537_c0
GO:0008094	DNA-dependent ATPase activity	molecular_function	0.88646	1	2	1751	58	42697	comp57594_c0,comp50303_c0
GO:0051273	beta-glucan metabolic process	biological_process	0.88952	1	2	1751	58	42697	comp66250_c0,comp64317_c0
GO:0006749	glutathione metabolic process	biological_process	0.88997	1	1	1751	43	42697	comp50683_c0
GO:0015926	glucosidase activity	molecular_function	0.89051	1	1	1751	35	42697	comp57296_c0
GO:0044427	chromosomal part	cellular_component	0.89281	1	18	1751	439	42697	comp45989_c0,comp52947_c0,comp61953_c0,comp52006_c0,comp59393_c0,comp44231_c0,comp55735_c0,comp88193_c0,comp60365_c0,comp57594_c0,comp66492_c0,comp60056_c0,comp18781_c0,comp47078_c0,comp25449_c0,comp50634_c0,comp50303_c0,comp19958_c0
GO:0004620	phospholipase activity	molecular_function	0.89337	1	1	1751	48	42697	comp61273_c0
GO:0003896	DNA primase activity	molecular_function	0.8947	1	1	1751	49	42697	comp60365_c0
GO:0052646	alditol phosphate metabolic process	biological_process	0.896	1	1	1751	40	42697	comp56843_c0
GO:0010605	negative regulation of macromolecule metabolic process	biological_process	0.89632	1	2	1751	86	42697	comp47329_c0,comp33902_c0
GO:0031324	negative regulation of cellular metabolic process	biological_process	0.8974	1	2	1751	90	42697	comp47329_c0,comp33902_c0
GO:0016423	tRNA (guanine) methyltransferase activity	molecular_function	0.89782	1	1	1751	32	42697	comp71382_c0
GO:0000154	rRNA modification	biological_process	0.89799	1	1	1751	37	42697	comp71382_c0
GO:0003677	DNA binding	molecular_function	0.89889	1	194	1751	4716	42697	comp31968_c0,comp62137_c0,Solyc12g035520.1,Solyc05g055240.2,comp53213_c0,comp47078_c0,Solyc04g056310.2,Solyc12g038520.1,Solyc11g010570.1,Solyc01g109970.2,Solyc10g080350.1,Solyc06g008360.2,Solyc08g006190.1,Solyc09g009490.2,Solyc07g018290.2,comp60176_c0,Solyc01g020440.2,Solyc04g056270.2,Solyc03g120230.2,comp57426_c0,Solyc01g106030.2,Solyc08g068320.2,comp61237_c0,Solyc01g068070.2,comp58771_c0,Solyc0…
GO:0042886	amide transport	biological_process	0.89975	1	2	1751	85	42697	comp66327_c0,comp63537_c0
GO:0006269	DNA replication, synthesis of RNA primer	biological_process	0.90085	1	1	1751	50	42697	comp60365_c0
GO:0006270	DNA replication initiation	biological_process	0.9022	1	2	1751	77	42697	comp53213_c0,comp56911_c0
GO:0010007	magnesium chelatase complex	cellular_component	0.9029	1	6	1751	128	42697	comp57571_c0,comp47078_c0,comp66410_c0,comp66560_c0,comp50634_c0,comp50303_c0
GO:0016851	magnesium chelatase activity	molecular_function	0.9029	1	6	1751	128	42697	comp47078_c0,comp57571_c0,comp50303_c0,comp50634_c0,comp66560_c0,comp66410_c0
GO:0051002	ligase activity, forming nitrogen-metal bonds	molecular_function	0.9029	1	6	1751	128	42697	comp47078_c0,comp57571_c0,comp50634_c0,comp50303_c0,comp66410_c0,comp66560_c0
GO:0051003	ligase activity, forming nitrogen-metal bonds, forming coordination complexes	molecular_function	0.9029	1	6	1751	128	42697	comp47078_c0,comp57571_c0,comp50303_c0,comp50634_c0,comp66560_c0,comp66410_c0
GO:0022414	reproductive process	biological_process	0.90551	1	6	1751	198	42697	comp214512_c0,comp64824_c0,comp49188_c0,comp57571_c0,comp59787_c0,comp95664_c0
GO:0006448	regulation of translational elongation	biological_process	0.9066	1	1	1751	61	42697	comp58456_c0
GO:0035251	UDP-glucosyltransferase activity	molecular_function	0.90725	1	2	1751	61	42697	comp66250_c0,comp64317_c0
GO:0016628	oxidoreductase activity, acting on the CH-CH group of donors, NAD or NADP as acceptor	molecular_function	0.90842	1	1	1751	52	42697	comp28353_c0
GO:0006614	SRP-dependent cotranslational protein targeting to membrane	biological_process	0.90924	1	2	1751	72	42697	comp66560_c0,comp53874_c0
GO:0045047	protein targeting to ER	biological_process	0.90924	1	2	1751	72	42697	comp66560_c0,comp53874_c0
GO:0072599	establishment of protein localization to endoplasmic reticulum	biological_process	0.90924	1	2	1751	72	42697	comp66560_c0,comp53874_c0
GO:0008375	acetylglucosaminyltransferase activity	molecular_function	0.91005	1	2	1751	78	42697	comp35484_c0,comp66564_c1
GO:0009099	valine biosynthetic process	biological_process	0.91025	1	1	1751	42	42697	comp33928_c0
GO:0030244	cellulose biosynthetic process	biological_process	0.91208	1	1	1751	42	42697	comp66250_c0
GO:0071103	DNA conformation change	biological_process	0.9147	1	4	1751	159	42697	comp49188_c0,comp95664_c0,comp63536_c0,comp33902_c0
GO:0005244	voltage-gated ion channel activity	molecular_function	0.91505	1	1	1751	59	42697	comp48536_c0
GO:0022832	voltage-gated channel activity	molecular_function	0.91505	1	1	1751	59	42697	comp48536_c0
GO:0015939	pantothenate metabolic process	biological_process	0.91512	1	2	1751	71	42697	comp56843_c0,comp33928_c0
GO:0015940	pantothenate biosynthetic process	biological_process	0.91512	1	2	1751	71	42697	comp33928_c0,comp56843_c0
GO:0000280	nuclear division	biological_process	0.91526	1	1	1751	50	42697	Solyc05g043350.2
GO:0007067	mitosis	biological_process	0.91526	1	1	1751	50	42697	Solyc05g043350.2
GO:0034754	cellular hormone metabolic process	biological_process	0.91817	1	3	1751	117	42697	comp28353_c0,comp34575_c0,comp67101_c0
GO:0010817	regulation of hormone levels	biological_process	0.91933	1	3	1751	118	42697	comp67101_c0,comp34575_c0,comp28353_c0
GO:0042445	hormone metabolic process	biological_process	0.91933	1	3	1751	118	42697	comp67101_c0,comp34575_c0,comp28353_c0
GO:0006629	lipid metabolic process	biological_process	0.91961	1	84	1751	1995	42697	Solyc07g005510.2,Solyc12g015860.1,Solyc11g066710.1,Solyc01g009010.2,Solyc12g049590.1,Solyc05g043320.1,comp59998_c0,Solyc07g049570.2,Solyc04g015350.2,Solyc05g013690.2,comp66830_c0,Solyc01g099160.2,Solyc04g081790.2,Solyc03g118410.2,Solyc02g071710.2,Solyc02g032330.2,Solyc12g006410.1,Solyc12g056940.1,Solyc09g072710.2,Solyc09g091050.2,Solyc05g051850.2,Solyc01g005610.2,Solyc10g005840.2,comp65282_c0,Sol…
GO:0046527	glucosyltransferase activity	molecular_function	0.92022	1	2	1751	64	42697	comp66250_c0,comp64317_c0
GO:0000502	proteasome complex	cellular_component	0.92155	1	1	1751	58	42697	comp55933_c0
GO:0016741	transferase activity, transferring one-carbon groups	molecular_function	0.9229	1	30	1751	789	42697	Solyc04g056450.2,Solyc04g081310.2,Solyc11g020810.1,Solyc07g007310.2,Solyc01g008110.2,comp71227_c0,Solyc06g060220.1,Solyc09g090190.2,comp71382_c0,comp53758_c0,Solyc09g092140.2,comp62446_c0,comp64154_c1,Solyc09g090510.2,Solyc10g008020.2,Solyc06g060670.2,Solyc04g079950.2,Solyc05g056210.2,Solyc06g007960.2,Solyc01g081470.2,comp66830_c0,Solyc01g006220.2,Solyc10g080150.1,Solyc12g040790.1,comp63543_c0,So…
GO:0030243	cellulose metabolic process	biological_process	0.92494	1	1	1751	44	42697	comp66250_c0
GO:0004003	ATP-dependent DNA helicase activity	molecular_function	0.92661	1	1	1751	40	42697	comp50303_c0
GO:0048285	organelle fission	biological_process	0.92697	1	1	1751	54	42697	Solyc05g043350.2
GO:0000123	histone acetyltransferase complex	cellular_component	0.92737	1	1	1751	55	42697	comp64500_c0
GO:0016192	vesicle-mediated transport	biological_process	0.92755	1	23	1751	595	42697	Solyc10g008470.2,Solyc05g012520.2,Solyc05g055690.1,Solyc12g043000.1,Solyc08g067910.2,Solyc04g025870.2,Solyc08g076540.2,comp50426_c0,Solyc09g005600.2,Solyc10g062200.1,comp71260_c0,comp59213_c0,Solyc09g008530.1,Solyc01g006950.2,Solyc06g084210.2,Solyc02g069650.1,comp35045_c0,Solyc06g008340.2,Solyc11g066910.1,Solyc11g066560.1,Solyc08g068210.2,Solyc10g062220.1,Solyc03g096000.2
GO:0044550	secondary metabolite biosynthetic process	biological_process	0.92924	1	2	1751	92	42697	comp67101_c0,comp34575_c0
GO:0005975	carbohydrate metabolic process	biological_process	0.9293	1	98	1751	2398	42697	Solyc06g048920.2,Solyc05g013580.2,Solyc08g076080.2,Solyc12g094640.1,Solyc01g081170.1,Solyc10g005510.2,Solyc04g015200.2,Solyc11g066150.1,Solyc12g044880.1,Solyc01g058140.2,comp66774_c2,Solyc08g008670.2,Solyc10g008300.2,Solyc09g008320.2,comp66564_c1,Solyc07g049300.2,Solyc05g053280.2,Solyc07g052320.2,Solyc11g069270.1,Solyc11g012410.1,Solyc04g009030.2,Solyc01g005120.2,Solyc11g011310.1,Solyc05g025500.2…
GO:0016860	intramolecular oxidoreductase activity	molecular_function	0.92947	1	1	1751	54	42697	comp64824_c2
GO:0005351	sugar:hydrogen symporter activity	molecular_function	0.92947	1	1	1751	52	42697	comp53636_c0
GO:0005402	cation:sugar symporter activity	molecular_function	0.92947	1	1	1751	52	42697	comp53636_c0
GO:0015295	solute:hydrogen symporter activity	molecular_function	0.92947	1	1	1751	52	42697	comp53636_c0
GO:0046983	protein dimerization activity	molecular_function	0.93082	1	12	1751	403	42697	comp49120_c0,comp57045_c0,comp54961_c0,comp56911_c0,comp63565_c0,comp58341_c0,comp50684_c0,comp58771_c0,comp66410_c0,comp61237_c0,comp44231_c0,comp18747_c0
GO:0019079	viral genome replication	biological_process	0.93122	1	2	1751	73	42697	comp25449_c0,comp50634_c0
GO:0005085	guanyl-nucleotide exchange factor activity	molecular_function	0.93132	1	1	1751	57	42697	comp63536_c0
GO:0009522	photosystem I	cellular_component	0.93141	1	1	1751	70	42697	comp31999_c0
GO:0016796	exonuclease activity, active with either ribo- or deoxyribonucleic acids and producing 5'-phosphomonoesters	molecular_function	0.93143	1	1	1751	56	42697	comp71227_c0
GO:0008374	O-acyltransferase activity	molecular_function	0.93143	1	1	1751	50	42697	comp44793_c0
GO:0003916	DNA topoisomerase activity	molecular_function	0.93152	1	1	1751	51	42697	comp63536_c0
GO:0004659	prenyltransferase activity	molecular_function	0.93174	1	1	1751	54	42697	comp50634_c0
GO:0048523	negative regulation of cellular process	biological_process	0.93276	1	3	1751	140	42697	comp54200_c0,comp33902_c0,comp47329_c0
GO:0009892	negative regulation of metabolic process	biological_process	0.93339	1	2	1751	98	42697	comp47329_c0,comp33902_c0
GO:0006265	DNA topological change	biological_process	0.93349	1	1	1751	53	42697	comp63536_c0
GO:0006613	cotranslational protein targeting to membrane	biological_process	0.93423	1	2	1751	82	42697	comp53874_c0,comp66560_c0
GO:0000785	chromatin	cellular_component	0.93605	1	1	1751	73	42697	comp55735_c0
GO:0016247	channel regulator activity	molecular_function	0.93657	1	6	1751	229	42697	comp21050_c1,comp61178_c0,comp31786_c0,comp60365_c0,comp66140_c0,comp52759_c0
GO:0000278	mitotic cell cycle	biological_process	0.93722	1	1	1751	57	42697	Solyc05g043350.2
GO:0070972	protein localization to endoplasmic reticulum	biological_process	0.93729	1	2	1751	84	42697	comp66560_c0,comp53874_c0
GO:0009395	phospholipid catabolic process	biological_process	0.93999	1	2	1751	91	42697	comp61273_c0,comp66699_c0
GO:0009097	isoleucine biosynthetic process	biological_process	0.94073	1	1	1751	47	42697	comp33928_c0
GO:0051536	iron-sulfur cluster binding	molecular_function	0.94127	1	8	1751	249	42697	comp38679_c0,comp65345_c0,comp33902_c0,comp49188_c0,comp65709_c0,comp95664_c0,comp59965_c1,comp58287_c0
GO:0051540	metal cluster binding	molecular_function	0.94127	1	8	1751	249	42697	comp38679_c0,comp65345_c0,comp33902_c0,comp49188_c0,comp65709_c0,comp59965_c1,comp95664_c0,comp58287_c0
GO:0004616	phosphogluconate dehydrogenase (decarboxylating) activity	molecular_function	0.94447	1	1	1751	60	42697	comp28353_c0
GO:0019520	aldonic acid metabolic process	biological_process	0.94447	1	1	1751	60	42697	comp28353_c0
GO:0019521	D-gluconate metabolic process	biological_process	0.94447	1	1	1751	60	42697	comp28353_c0
GO:0015081	sodium ion transmembrane transporter activity	molecular_function	0.94451	1	1	1751	60	42697	comp48536_c0
GO:0009250	glucan biosynthetic process	biological_process	0.94452	1	2	1751	72	42697	comp64317_c0,comp66250_c0
GO:0051707	response to other organism	biological_process	0.94749	1	3	1751	142	42697	comp73286_c0,comp95664_c0,comp51400_c0
GO:0051119	sugar transmembrane transporter activity	molecular_function	0.9484	1	1	1751	58	42697	comp53636_c0
GO:0016023	cytoplasmic membrane-bounded vesicle	cellular_component	0.94855	1	4	1751	144	42697	Solyc06g084210.2,comp71260_c0,Solyc05g055690.1,Solyc03g096000.2
GO:0032502	developmental process	biological_process	0.9486	1	13	1751	435	42697	comp61995_c0,Solyc01g080950.2,comp34426_c0,comp66410_c0,comp64500_c0,comp54200_c0,comp309702_c0,comp57571_c0,comp49188_c0,comp102671_c0,Solyc10g080210.1,comp61190_c0,comp95664_c0
GO:0006325	chromatin organization	biological_process	0.94937	1	3	1751	137	42697	comp55735_c0,comp95664_c0,comp49188_c0
GO:0042592	homeostatic process	biological_process	0.9495	1	10	1751	358	42697	Solyc10g006970.2,Solyc01g098920.2,Solyc07g064250.2,Solyc11g069400.1,Solyc09g065130.2,Solyc10g006080.1,Solyc06g008820.2,Solyc11g069690.1,Solyc09g015820.2,Solyc05g056400.2
GO:0004177	aminopeptidase activity	molecular_function	0.94963	1	1	1751	52	42697	comp66360_c1
GO:0019899	enzyme binding	molecular_function	0.95064	1	2	1751	114	42697	Solyc01g067100.2,Solyc05g007750.2
GO:0006397	mRNA processing	biological_process	0.9509	1	5	1751	178	42697	Solyc02g085570.2,Solyc09g065010.2,comp65192_c0,Solyc03g025880.2,Solyc09g007370.2
GO:0044743	intracellular protein transmembrane import	biological_process	0.95157	1	1	1751	55	42697	comp29327_c0
GO:0065002	intracellular protein transmembrane transport	biological_process	0.95157	1	1	1751	55	42697	comp29327_c0
GO:0009877	nodulation	biological_process	0.95353	1	1	1751	75	42697	comp64500_c0
GO:0048610	cellular process involved in reproduction	biological_process	0.95355	1	7	1751	246	42697	comp214512_c0,comp44231_c0,comp64824_c0,comp57571_c0,comp49188_c0,comp59787_c0,comp95664_c0
GO:0006024	glycosaminoglycan biosynthetic process	biological_process	0.95378	1	1	1751	53	42697	comp164463_c0
GO:0007155	cell adhesion	biological_process	0.95561	1	5	1751	217	42697	comp54624_c0,comp19958_c0,comp450236_c0,comp61953_c0,comp52947_c0
GO:0006261	DNA-dependent DNA replication	biological_process	0.95615	1	3	1751	133	42697	comp56911_c0,comp53213_c0,comp60365_c0
GO:0005126	cytokine receptor binding	molecular_function	0.95624	1	1	1751	67	42697	comp66590_c0
GO:0031988	membrane-bounded vesicle	cellular_component	0.95629	1	4	1751	149	42697	Solyc06g084210.2,comp71260_c0,Solyc05g055690.1,Solyc03g096000.2
GO:0016746	transferase activity, transferring acyl groups	molecular_function	0.95689	1	23	1751	775	42697	Solyc12g088170.1,comp44793_c0,Solyc06g051760.2,Solyc01g006980.2,Solyc07g049570.2,Solyc12g008790.1,Solyc07g055840.2,Solyc09g092130.2,comp44615_c0,Solyc08g006560.2,Solyc08g014360.1,Solyc03g063880.2,Solyc11g013520.1,Solyc11g066710.1,Solyc08g082620.2,Solyc09g072710.2,Solyc07g005580.2,comp49291_c0,Solyc05g056540.2,comp64500_c0,Solyc07g049660.2,Solyc12g014050.1,Solyc01g087900.2
GO:0016866	intramolecular transferase activity	molecular_function	0.95715	1	1	1751	47	42697	comp26573_c0
GO:0006779	porphyrin-containing compound biosynthetic process	biological_process	0.95758	1	7	1751	176	42697	comp50113_c0,comp47078_c0,comp57571_c0,comp50634_c0,comp50303_c0,comp66560_c0,comp66410_c0
GO:0006023	aminoglycan biosynthetic process	biological_process	0.95905	1	1	1751	57	42697	comp164463_c0
GO:0012507	ER to Golgi transport vesicle membrane	cellular_component	0.95933	1	1	1751	60	42697	comp71260_c0
GO:0030127	COPII vesicle coat	cellular_component	0.95933	1	1	1751	60	42697	comp71260_c0
GO:0030134	ER to Golgi transport vesicle	cellular_component	0.95933	1	1	1751	60	42697	comp71260_c0
GO:0030983	mismatched DNA binding	molecular_function	0.95945	1	1	1751	50	42697	comp40475_c0
GO:0000160	phosphorelay signal transduction system	biological_process	0.9598	1	3	1751	117	42697	comp95664_c0,comp66774_c2,comp50684_c0
GO:0016638	oxidoreductase activity, acting on the CH-NH2 group of donors	molecular_function	0.96107	1	1	1751	57	42697	comp45003_c0
GO:0009098	leucine biosynthetic process	biological_process	0.96141	1	1	1751	60	42697	comp33928_c0
GO:0008194	UDP-glycosyltransferase activity	molecular_function	0.96178	1	5	1751	169	42697	comp66250_c0,comp66564_c1,comp164463_c0,comp64317_c0,comp35484_c0
GO:0009539	photosystem II reaction center	cellular_component	0.96209	1	2	1751	100	42697	comp23712_c0,comp62344_c0
GO:0009314	response to radiation	biological_process	0.96222	1	1	1751	57	42697	comp50819_c0
GO:0009416	response to light stimulus	biological_process	0.96222	1	1	1751	57	42697	comp50819_c0
GO:0000003	reproduction	biological_process	0.96256	1	16	1751	519	42697	comp51236_c0,Solyc10g006710.2,comp95664_c0,Solyc05g008310.2,comp214512_c0,comp64824_c0,Solyc07g063770.2,comp57571_c0,comp49188_c0,comp59787_c0,Solyc03g006770.2,Solyc04g058110.2,Solyc10g080210.1,Solyc01g094830.2,comp44231_c0,Solyc04g008400.1
GO:0016620	oxidoreductase activity, acting on the aldehyde or oxo group of donors, NAD or NADP as acceptor	molecular_function	0.96284	1	1	1751	77	42697	comp28353_c0
GO:0006400	tRNA modification	biological_process	0.96292	1	1	1751	54	42697	comp63543_c0
GO:0044434	chloroplast part	cellular_component	0.96377	1	7	1751	199	42697	comp57571_c0,comp47078_c0,comp66560_c0,comp66410_c0,comp33902_c0,comp50634_c0,comp50303_c0
GO:0044435	plastid part	cellular_component	0.96377	1	7	1751	199	42697	comp57571_c0,comp47078_c0,comp66410_c0,comp66560_c0,comp50634_c0,comp33902_c0,comp50303_c0
GO:0044242	cellular lipid catabolic process	biological_process	0.96427	1	2	1751	105	42697	comp66699_c0,comp61273_c0
GO:0009225	nucleotide-sugar metabolic process	biological_process	0.96509	1	2	1751	94	42697	comp67101_c0,comp34575_c0
GO:0016757	transferase activity, transferring glycosyl groups	molecular_function	0.96579	1	39	1751	1106	42697	Solyc12g014010.1,Solyc10g079490.1,Solyc05g053490.2,Solyc10g006500.2,Solyc12g096440.1,Solyc08g076080.2,Solyc05g013580.2,Solyc00g030000.1,Solyc10g007040.2,Solyc07g052320.2,Solyc09g092130.2,Solyc02g020980.2,Solyc02g081690.1,Solyc04g025540.2,Solyc09g010770.2,Solyc09g008320.2,comp66564_c1,Solyc12g010200.1,Solyc05g053280.2,comp64317_c0,Solyc02g094500.2,Solyc03g078810.2,Solyc12g005880.1,comp211963_c0,So…
GO:0071554	cell wall organization or biogenesis	biological_process	0.96637	1	9	1751	372	42697	comp57481_c0,Solyc06g069610.1,Solyc03g121050.2,Solyc01g098940.2,Solyc07g065360.1,Solyc10g080210.1,Solyc12g008530.1,Solyc05g005540.2,Solyc12g098810.1
GO:0004197	cysteine-type endopeptidase activity	molecular_function	0.96707	1	3	1751	144	42697	comp53234_c0,comp66590_c0,comp71227_c0
GO:0022857	transmembrane transporter activity	molecular_function	0.96757	1	90	1751	2371	42697	Solyc01g011100.2,Solyc08g066990.2,Solyc06g050170.2,Solyc08g006880.2,Solyc10g005450.1,Solyc07g006740.2,Solyc03g117540.2,comp34199_c0,Solyc04g016260.2,Solyc04g008450.2,comp57571_c0,Solyc09g007840.2,Solyc12g009890.1,Solyc12g010010.1,Solyc01g109320.2,comp52300_c0,Solyc02g092440.2,Solyc06g006110.2,Solyc08g006500.2,Solyc02g079310.1,Solyc07g006970.2,Solyc07g063920.2,Solyc05g050360.2,comp71616_c0,Solyc11…
GO:0030170	pyridoxal phosphate binding	molecular_function	0.96874	1	3	1751	132	42697	comp51400_c0,comp33248_c0,comp65308_c0
GO:0030259	lipid glycosylation	biological_process	0.9691	1	1	1751	74	42697	comp57354_c0
GO:0007059	chromosome segregation	biological_process	0.97067	1	4	1751	141	42697	Solyc08g077520.2,comp66410_c0,comp57571_c0,comp44231_c0
GO:0006298	mismatch repair	biological_process	0.97103	1	1	1751	61	42697	comp40475_c0
GO:0038023	signaling receptor activity	molecular_function	0.97148	1	9	1751	287	42697	comp95664_c0,comp60176_c0,comp66774_c2,comp50684_c0,comp61193_c0,comp31968_c0,comp63537_c0,comp57296_c0,comp62344_c0
GO:0016772	transferase activity, transferring phosphorus-containing groups	molecular_function	0.97159	1	176	1751	4307	42697	Solyc01g010780.2,Solyc06g048890.2,Solyc05g055860.2,comp51101_c0,Solyc01g006730.2,comp65282_c0,comp66560_c0,Solyc09g009090.2,Solyc06g005520.2,Solyc05g008980.2,Solyc09g082470.2,Solyc04g051460.2,Solyc01g104140.2,Solyc04g078590.2,Solyc03g114210.2,Solyc12g009020.1,Solyc12g088940.1,Solyc01g008560.2,comp57296_c0,Solyc10g017490.1,Solyc11g067080.1,Solyc12g088200.1,Solyc12g011330.2,comp55304_c0,Solyc07g009…
GO:0050877	neurological system process	biological_process	0.97201	1	4	1751	155	42697	comp66962_c0,comp57296_c0,comp63537_c0,comp60176_c0
GO:0006098	pentose-phosphate shunt	biological_process	0.97204	1	2	1751	110	42697	comp64824_c2,comp28353_c0
GO:0006739	NADP metabolic process	biological_process	0.97204	1	2	1751	110	42697	comp64824_c2,comp28353_c0
GO:0006740	NADPH regeneration	biological_process	0.97204	1	2	1751	110	42697	comp64824_c2,comp28353_c0
GO:0019319	hexose biosynthetic process	biological_process	0.97209	1	2	1751	127	42697	comp52760_c0,comp26573_c0
GO:0046364	monosaccharide biosynthetic process	biological_process	0.97233	1	2	1751	128	42697	comp52760_c0,comp26573_c0
GO:0009536	plastid	cellular_component	0.97253	1	15	1751	447	42697	comp66560_c0,Solyc01g009010.2,Solyc12g006450.1,comp50634_c0,comp50303_c0,Solyc10g007690.2,Solyc08g005220.2,comp173414_c0,comp57571_c0,comp66410_c0,comp59242_c0,Solyc12g008980.1,comp33902_c0,Solyc09g008670.2,comp47078_c0
GO:0003690	double-stranded DNA binding	molecular_function	0.97264	1	1	1751	62	42697	comp40475_c0
GO:0000162	tryptophan biosynthetic process	biological_process	0.97319	1	2	1751	114	42697	comp61326_c0,comp33248_c0
GO:0006571	tyrosine biosynthetic process	biological_process	0.97319	1	2	1751	114	42697	comp61326_c0,comp33248_c0
GO:0009073	aromatic amino acid family biosynthetic process	biological_process	0.97319	1	2	1751	114	42697	comp61326_c0,comp33248_c0
GO:0009094	L-phenylalanine biosynthetic process	biological_process	0.97319	1	2	1751	114	42697	comp61326_c0,comp33248_c0
GO:0009095	aromatic amino acid family biosynthetic process, prephenate pathway	biological_process	0.97319	1	2	1751	114	42697	comp33248_c0,comp61326_c0
GO:0046219	indolalkylamine biosynthetic process	biological_process	0.97319	1	2	1751	114	42697	comp33248_c0,comp61326_c0
GO:1902223	erythrose 4-phosphate/phosphoenolpyruvate family amino acid biosynthetic process	biological_process	0.97319	1	2	1751	114	42697	comp61326_c0,comp33248_c0
GO:0022610	biological adhesion	biological_process	0.97329	1	5	1751	237	42697	comp61953_c0,comp450236_c0,comp52947_c0,comp54624_c0,comp19958_c0
GO:0071806	protein transmembrane transport	biological_process	0.97333	1	1	1751	66	42697	comp29327_c0
GO:0051276	chromosome organization	biological_process	0.97335	1	7	1751	305	42697	comp55735_c0,comp95664_c0,Solyc06g083870.2,Solyc01g095650.2,comp49188_c0,Solyc11g067020.1,Solyc01g103320.2
GO:0033176	proton-transporting V-type ATPase complex	cellular_component	0.97476	1	1	1751	64	42697	comp63962_c0
GO:0006888	ER to Golgi vesicle-mediated transport	biological_process	0.97544	1	1	1751	71	42697	comp71260_c0
GO:0007275	multicellular organismal development	biological_process	0.9755	1	5	1751	242	42697	comp64500_c0,comp34426_c0,comp102671_c0,Solyc01g080950.2,comp57571_c0
GO:0072524	pyridine-containing compound metabolic process	biological_process	0.97581	1	3	1751	146	42697	comp64824_c2,comp28353_c0,comp45003_c0
GO:0006364	rRNA processing	biological_process	0.976	1	2	1751	103	42697	comp64154_c1,comp71382_c0
GO:0016071	mRNA metabolic process	biological_process	0.97613	1	5	1751	202	42697	comp65192_c0,Solyc03g025880.2,Solyc09g007370.2,Solyc02g085570.2,Solyc09g065010.2
GO:0007218	neuropeptide signaling pathway	biological_process	0.97616	1	1	1751	74	42697	comp59309_c1
GO:0030133	transport vesicle	cellular_component	0.97707	1	1	1751	74	42697	comp71260_c0
GO:0030658	transport vesicle membrane	cellular_component	0.97707	1	1	1751	74	42697	comp71260_c0
GO:0016072	rRNA metabolic process	biological_process	0.97758	1	2	1751	104	42697	comp71382_c0,comp64154_c1
GO:0006558	L-phenylalanine metabolic process	biological_process	0.9776	1	2	1751	118	42697	comp61326_c0,comp33248_c0
GO:1902221	erythrose 4-phosphate/phosphoenolpyruvate family amino acid metabolic process	biological_process	0.9776	1	2	1751	118	42697	comp33248_c0,comp61326_c0
GO:0005773	vacuole	cellular_component	0.97767	1	1	1751	69	42697	Solyc12g009890.1
GO:0008171	O-methyltransferase activity	molecular_function	0.97808	1	1	1751	72	42697	comp58341_c0
GO:0016052	carbohydrate catabolic process	biological_process	0.97812	1	5	1751	226	42697	comp57481_c0,comp64824_c2,comp28353_c0,comp52760_c0,comp57354_c0
GO:0016568	chromatin modification	biological_process	0.97882	1	1	1751	67	42697	comp55735_c0
GO:0008173	RNA methyltransferase activity	molecular_function	0.97896	1	2	1751	95	42697	comp71382_c0,comp63543_c0
GO:0016108	tetraterpenoid metabolic process	biological_process	0.97911	1	1	1751	55	42697	comp56843_c0
GO:0016109	tetraterpenoid biosynthetic process	biological_process	0.97911	1	1	1751	55	42697	comp56843_c0
GO:0016116	carotenoid metabolic process	biological_process	0.97911	1	1	1751	55	42697	comp56843_c0
GO:0016117	carotenoid biosynthetic process	biological_process	0.97911	1	1	1751	55	42697	comp56843_c0
GO:0008509	anion transmembrane transporter activity	molecular_function	0.97951	1	2	1751	124	42697	comp71616_c0,comp52300_c0
GO:0031410	cytoplasmic vesicle	cellular_component	0.97953	1	4	1751	168	42697	Solyc03g096000.2,Solyc06g084210.2,comp71260_c0,Solyc05g055690.1
GO:0006955	immune response	biological_process	0.97961	1	3	1751	168	42697	comp66590_c0,comp61995_c0,comp61190_c0
GO:0009064	glutamine family amino acid metabolic process	biological_process	0.97981	1	2	1751	121	42697	comp62036_c0,comp33248_c0
GO:0006414	translational elongation	biological_process	0.9801	1	1	1751	108	42697	comp58456_c0
GO:0006518	peptide metabolic process	biological_process	0.98022	1	1	1751	78	42697	comp50683_c0
GO:0010628	positive regulation of gene expression	biological_process	0.98058	1	1	1751	86	42697	comp65192_c0
GO:0045893	positive regulation of transcription, DNA-dependent	biological_process	0.98058	1	1	1751	86	42697	comp65192_c0
GO:0032505	reproduction of a single-celled organism	biological_process	0.98085	1	1	1751	87	42697	comp51236_c0
GO:0043093	cytokinesis by binary fission	biological_process	0.98085	1	1	1751	87	42697	comp51236_c0
GO:0016667	oxidoreductase activity, acting on a sulfur group of donors	molecular_function	0.98093	1	3	1751	169	42697	comp19958_c0,comp47078_c0,comp33902_c0
GO:0008080	N-acetyltransferase activity	molecular_function	0.98129	1	1	1751	83	42697	comp64500_c0
GO:0016485	protein processing	biological_process	0.98137	1	1	1751	68	42697	comp50426_c0
GO:0009101	glycoprotein biosynthetic process	biological_process	0.98164	1	2	1751	102	42697	comp66564_c1,comp164463_c0
GO:0043604	amide biosynthetic process	biological_process	0.98197	1	2	1751	106	42697	comp33928_c0,comp56843_c0
GO:0048519	negative regulation of biological process	biological_process	0.98207	1	3	1751	175	42697	comp54200_c0,comp33902_c0,comp47329_c0
GO:0046496	nicotinamide nucleotide metabolic process	biological_process	0.98209	1	2	1751	121	42697	comp28353_c0,comp64824_c2
GO:0019751	polyol metabolic process	biological_process	0.98213	1	2	1751	126	42697	comp34575_c0,comp67101_c0
GO:0003887	DNA-directed DNA polymerase activity	molecular_function	0.9825	1	2	1751	109	42697	comp47078_c0,comp57594_c0
GO:0016114	terpenoid biosynthetic process	biological_process	0.98252	1	2	1751	99	42697	comp50634_c0,comp56843_c0
GO:0031982	vesicle	cellular_component	0.98279	1	4	1751	173	42697	Solyc03g096000.2,Solyc05g055690.1,Solyc06g084210.2,comp71260_c0
GO:0005215	transporter activity	molecular_function	0.9828	1	102	1751	2730	42697	Solyc07g008350.2,comp53234_c0,comp50113_c0,Solyc04g009790.2,Solyc11g017170.1,Solyc07g022780.2,Solyc07g063930.2,comp66410_c0,Solyc09g010530.2,Solyc04g054730.2,comp61237_c0,Solyc01g112300.2,comp58206_c0,comp63962_c0,Solyc01g105150.2,Solyc01g008420.2,Solyc07g006510.2,Solyc11g072450.1,Solyc08g068210.2,Solyc07g064120.1,Solyc12g070270.1,Solyc01g010760.2,Solyc10g007100.2,Solyc09g008240.2,Solyc05g026380.…
GO:0015293	symporter activity	molecular_function	0.98281	1	1	1751	80	42697	comp53636_c0
GO:0015294	solute:cation symporter activity	molecular_function	0.98281	1	1	1751	80	42697	comp53636_c0
GO:0045935	positive regulation of nucleobase-containing compound metabolic process	biological_process	0.98293	1	1	1751	90	42697	comp65192_c0
GO:0051173	positive regulation of nitrogen compound metabolic process	biological_process	0.98293	1	1	1751	90	42697	comp65192_c0
GO:0051254	positive regulation of RNA metabolic process	biological_process	0.98293	1	1	1751	90	42697	comp65192_c0
GO:0006000	fructose metabolic process	biological_process	0.98293	1	1	1751	85	42697	comp26573_c0
GO:0015144	carbohydrate transmembrane transporter activity	molecular_function	0.98356	1	1	1751	80	42697	comp53636_c0
GO:1901476	carbohydrate transporter activity	molecular_function	0.98356	1	1	1751	80	42697	comp53636_c0
GO:0042575	DNA polymerase complex	cellular_component	0.98446	1	2	1751	111	42697	comp47078_c0,comp57594_c0
GO:0007268	synaptic transmission	biological_process	0.9846	1	1	1751	69	42697	comp66962_c0
GO:0019226	transmission of nerve impulse	biological_process	0.9846	1	1	1751	69	42697	comp66962_c0
GO:0035637	multicellular organismal signaling	biological_process	0.9846	1	1	1751	69	42697	comp66962_c0
GO:0003777	microtubule motor activity	molecular_function	0.98531	1	1	1751	82	42697	comp67088_c0
GO:0009628	response to abiotic stimulus	biological_process	0.98533	1	1	1751	91	42697	comp50819_c0
GO:0009100	glycoprotein metabolic process	biological_process	0.98542	1	2	1751	108	42697	comp66564_c1,comp164463_c0
GO:0006721	terpenoid metabolic process	biological_process	0.98543	1	2	1751	105	42697	comp56843_c0,comp50634_c0
GO:0000917	barrier septum assembly	biological_process	0.98563	1	1	1751	93	42697	comp51236_c0
GO:0032506	cytokinetic process	biological_process	0.98563	1	1	1751	93	42697	comp51236_c0
GO:0090529	cell septum assembly	biological_process	0.98563	1	1	1751	93	42697	comp51236_c0
GO:0006497	protein lipidation	biological_process	0.98571	1	1	1751	77	42697	comp19946_c0
GO:0006506	GPI anchor biosynthetic process	biological_process	0.98571	1	1	1751	77	42697	comp19946_c0
GO:0006661	phosphatidylinositol biosynthetic process	biological_process	0.98571	1	1	1751	77	42697	comp19946_c0
GO:0042435	indole-containing compound biosynthetic process	biological_process	0.98631	1	2	1751	130	42697	comp61326_c0,comp33248_c0
GO:0046148	pigment biosynthetic process	biological_process	0.98632	1	8	1751	223	42697	comp47078_c0,comp66410_c0,comp50113_c0,comp57571_c0,comp56843_c0,comp50303_c0,comp50634_c0,comp66560_c0
GO:0009507	chloroplast	cellular_component	0.9864	1	8	1751	266	42697	comp47078_c0,comp33902_c0,comp66410_c0,comp173414_c0,comp57571_c0,comp50634_c0,comp50303_c0,comp66560_c0
GO:0042158	lipoprotein biosynthetic process	biological_process	0.98652	1	1	1751	79	42697	comp19946_c0
GO:0006007	glucose catabolic process	biological_process	0.98659	1	3	1751	175	42697	comp28353_c0,comp52760_c0,comp64824_c2
GO:0019320	hexose catabolic process	biological_process	0.98659	1	3	1751	175	42697	comp28353_c0,comp52760_c0,comp64824_c2
GO:0004888	transmembrane signaling receptor activity	molecular_function	0.98674	1	5	1751	212	42697	comp31968_c0,comp60176_c0,comp63537_c0,comp57296_c0,comp62344_c0
GO:0008170	N-methyltransferase activity	molecular_function	0.98685	1	1	1751	75	42697	comp71382_c0
GO:0008234	cysteine-type peptidase activity	molecular_function	0.98689	1	4	1751	204	42697	comp53234_c0,comp66590_c0,comp544698_c0,comp71227_c0
GO:0004601	peroxidase activity	molecular_function	0.98694	1	1	1751	125	42697	comp50683_c0
GO:0006804	peroxidase reaction	biological_process	0.98694	1	1	1751	125	42697	comp50683_c0
GO:0016684	oxidoreductase activity, acting on peroxide as acceptor	molecular_function	0.98694	1	1	1751	125	42697	comp50683_c0
GO:0019954	asexual reproduction	biological_process	0.98706	1	1	1751	100	42697	comp51236_c0
GO:0009309	amine biosynthetic process	biological_process	0.98715	1	2	1751	137	42697	comp61326_c0,comp33248_c0
GO:0042401	cellular biogenic amine biosynthetic process	biological_process	0.98715	1	2	1751	137	42697	comp33248_c0,comp61326_c0
GO:0004806	triglyceride lipase activity	molecular_function	0.98738	1	1	1751	74	42697	comp63962_c0
GO:0046474	glycerophospholipid biosynthetic process	biological_process	0.9874	1	1	1751	81	42697	comp19946_c0
GO:0007267	cell-cell signaling	biological_process	0.98746	1	1	1751	72	42697	comp66962_c0
GO:0009891	positive regulation of biosynthetic process	biological_process	0.98746	1	1	1751	105	42697	comp65192_c0
GO:0010557	positive regulation of macromolecule biosynthetic process	biological_process	0.98746	1	1	1751	105	42697	comp65192_c0
GO:0031328	positive regulation of cellular biosynthetic process	biological_process	0.98746	1	1	1751	105	42697	comp65192_c0
GO:0006096	glycolysis	biological_process	0.98754	1	1	1751	102	42697	comp52760_c0
GO:0046365	monosaccharide catabolic process	biological_process	0.98766	1	3	1751	176	42697	comp52760_c0,comp28353_c0,comp64824_c2
GO:0004527	exonuclease activity	molecular_function	0.98767	1	1	1751	90	42697	comp71227_c0
GO:0003008	system process	biological_process	0.98796	1	4	1751	179	42697	comp60176_c0,comp63537_c0,comp57296_c0,comp66962_c0
GO:0008083	growth factor activity	molecular_function	0.98799	1	1	1751	96	42697	comp66590_c0
GO:0006013	mannose metabolic process	biological_process	0.988	1	1	1751	90	42697	comp26573_c0
GO:0000775	chromosome, centromeric region	cellular_component	0.98806	1	1	1751	101	42697	comp44231_c0
GO:0006979	response to oxidative stress	biological_process	0.98809	1	1	1751	129	42697	comp50683_c0
GO:0045017	glycerolipid biosynthetic process	biological_process	0.98817	1	1	1751	82	42697	comp19946_c0
GO:0009082	branched-chain amino acid biosynthetic process	biological_process	0.98833	1	1	1751	76	42697	comp33928_c0
GO:0016903	oxidoreductase activity, acting on the aldehyde or oxo group of donors	molecular_function	0.98841	1	1	1751	100	42697	comp28353_c0
GO:0051287	NAD binding	molecular_function	0.9885	1	3	1751	152	42697	comp56843_c0,comp28353_c0,comp60157_c0
GO:0016491	oxidoreductase activity	molecular_function	0.9888	1	154	1751	4323	42697	Solyc02g086180.2,comp19958_c0,Solyc07g007870.2,Solyc09g010510.2,Solyc08g014360.1,Solyc08g007420.2,comp54761_c0,Solyc06g076760.1,Solyc02g032330.2,Solyc11g007990.1,Solyc01g088230.2,Solyc09g064850.2,Solyc10g006650.2,Solyc05g008450.2,Solyc06g082240.2,Solyc06g050530.2,Solyc12g011040.1,Solyc11g068400.1,Solyc09g011000.2,Solyc11g071610.1,Solyc08g081200.2,comp47329_c0,Solyc01g008290.2,Solyc07g062520.2,Sol…
GO:0007186	G-protein coupled receptor signaling pathway	biological_process	0.98896	1	7	1751	287	42697	comp63537_c0,comp57296_c0,comp62344_c0,comp59309_c1,comp67101_c0,comp31968_c0,comp66699_c0
GO:0006012	galactose metabolic process	biological_process	0.98907	1	1	1751	77	42697	comp57296_c0
GO:0000910	cytokinesis	biological_process	0.98941	1	1	1751	104	42697	comp51236_c0
GO:0005794	Golgi apparatus	cellular_component	0.98962	1	4	1751	194	42697	Solyc02g094500.2,Solyc04g025870.2,Solyc03g096000.2,Solyc03g097780.2
GO:0006461	protein complex assembly	biological_process	0.9897	1	6	1751	300	42697	Solyc02g093690.2,Solyc12g014560.1,Solyc04g072260.1,Solyc09g009430.2,Solyc02g031770.2,comp34456_c0
GO:0070271	protein complex biogenesis	biological_process	0.9897	1	6	1751	300	42697	Solyc12g014560.1,Solyc02g093690.2,Solyc02g031770.2,comp34456_c0,Solyc04g072260.1,Solyc09g009430.2
GO:0019362	pyridine nucleotide metabolic process	biological_process	0.98979	1	2	1751	132	42697	comp28353_c0,comp64824_c2
GO:0016298	lipase activity	molecular_function	0.98981	1	2	1751	125	42697	comp63962_c0,comp61273_c0
GO:0007018	microtubule-based movement	biological_process	0.98983	1	1	1751	89	42697	comp67088_c0
GO:0010604	positive regulation of macromolecule metabolic process	biological_process	0.98987	1	1	1751	110	42697	comp65192_c0
GO:0009312	oligosaccharide biosynthetic process	biological_process	0.99001	1	1	1751	71	42697	comp61334_c0
GO:0005578	proteinaceous extracellular matrix	cellular_component	0.99009	1	3	1751	191	42697	comp54624_c0,comp61953_c0,comp52947_c0
GO:0072594	establishment of protein localization to organelle	biological_process	0.99013	1	3	1751	153	42697	comp29327_c0,comp53874_c0,comp66560_c0
GO:0002376	immune system process	biological_process	0.99025	1	3	1751	184	42697	comp61995_c0,comp66590_c0,comp61190_c0
GO:0003968	RNA-directed RNA polymerase activity	molecular_function	0.99032	1	2	1751	141	42697	comp66590_c0,comp71227_c0
GO:0031379	RNA-directed RNA polymerase complex	cellular_component	0.99032	1	2	1751	141	42697	comp71227_c0,comp66590_c0
GO:0009607	response to biotic stimulus	biological_process	0.99053	1	3	1751	208	42697	comp51400_c0,comp73286_c0,comp95664_c0
GO:0004872	receptor activity	molecular_function	0.99059	1	10	1751	357	42697	comp50684_c0,comp66774_c2,comp60176_c0,comp95664_c0,comp35045_c0,comp62344_c0,comp57296_c0,comp63537_c0,comp31968_c0,comp61193_c0
GO:0033014	tetrapyrrole biosynthetic process	biological_process	0.99085	1	7	1751	232	42697	comp50303_c0,comp50634_c0,comp66560_c0,comp66410_c0,comp50113_c0,comp47078_c0,comp57571_c0
GO:0015994	chlorophyll metabolic process	biological_process	0.99087	1	7	1751	231	42697	comp66560_c0,comp66410_c0,comp50634_c0,comp50303_c0,comp57571_c0,comp47078_c0,comp50113_c0
GO:0016410	N-acyltransferase activity	molecular_function	0.99104	1	1	1751	97	42697	comp64500_c0
GO:0009067	aspartate family amino acid biosynthetic process	biological_process	0.99113	1	1	1751	88	42697	comp28353_c0
GO:0051082	unfolded protein binding	molecular_function	0.99125	1	6	1751	350	42697	Solyc01g086740.2,Solyc12g013890.1,Solyc01g079610.2,Solyc05g056230.2,Solyc05g006820.2,Solyc06g063410.2
GO:0044036	cell wall macromolecule metabolic process	biological_process	0.99201	1	1	1751	99	42697	comp57481_c0
GO:0031012	extracellular matrix	cellular_component	0.99207	1	3	1751	197	42697	comp54624_c0,comp61953_c0,comp52947_c0
GO:0044724	single-organism carbohydrate catabolic process	biological_process	0.99211	1	3	1751	189	42697	comp64824_c2,comp52760_c0,comp28353_c0
GO:0008283	cell proliferation	biological_process	0.99212	1	1	1751	110	42697	comp66590_c0
GO:0030203	glycosaminoglycan metabolic process	biological_process	0.99216	1	1	1751	83	42697	comp164463_c0
GO:0030258	lipid modification	biological_process	0.99254	1	1	1751	101	42697	comp57354_c0
GO:0019898	extrinsic to membrane	cellular_component	0.99277	1	1	1751	110	42697	comp66410_c0
GO:0008643	carbohydrate transport	biological_process	0.99284	1	1	1751	99	42697	comp53636_c0
GO:0016874	ligase activity	molecular_function	0.99295	1	43	1751	1205	42697	Solyc11g065950.1,Solyc11g013200.1,comp57571_c0,comp64653_c0,comp30954_c0,Solyc02g084760.2,Solyc06g007180.2,Solyc12g041870.1,Solyc10g083830.1,Solyc12g094610.1,Solyc01g111530.2,Solyc12g019110.1,comp55895_c0,Solyc10g012240.2,comp50634_c0,Solyc06g051900.2,Solyc02g094640.2,comp50303_c0,Solyc10g007840.2,comp66410_c0,Solyc04g082440.2,Solyc07g017990.2,Solyc09g007540.2,comp19946_c0,Solyc12g056940.1,comp44…
GO:0005635	nuclear envelope	cellular_component	0.99305	1	2	1751	153	42697	Solyc04g016240.2,Solyc04g007280.2
GO:0005874	microtubule	cellular_component	0.99315	1	1	1751	106	42697	comp67088_c0
GO:0016407	acetyltransferase activity	molecular_function	0.99349	1	1	1751	104	42697	comp64500_c0
GO:0009605	response to external stimulus	biological_process	0.99361	1	1	1751	109	42697	comp50819_c0
GO:0006066	alcohol metabolic process	biological_process	0.99372	1	2	1751	157	42697	comp67101_c0,comp34575_c0
GO:0006813	potassium ion transport	biological_process	0.99374	1	2	1751	126	42697	comp60157_c0,comp56843_c0
GO:0005261	cation channel activity	molecular_function	0.99387	1	1	1751	108	42697	comp48536_c0
GO:0044459	plasma membrane part	cellular_component	0.99398	1	3	1751	179	42697	comp66590_c0,comp48536_c0,comp64317_c0
GO:0004129	cytochrome-c oxidase activity	molecular_function	0.99402	1	1	1751	118	42697	comp66573_c0
GO:0006123	mitochondrial electron transport, cytochrome c to oxygen	biological_process	0.99402	1	1	1751	118	42697	comp66573_c0
GO:0016675	oxidoreductase activity, acting on a heme group of donors	molecular_function	0.99402	1	1	1751	118	42697	comp66573_c0
GO:0016676	oxidoreductase activity, acting on a heme group of donors, oxygen as acceptor	molecular_function	0.99402	1	1	1751	118	42697	comp66573_c0
GO:0045277	respiratory chain complex IV	cellular_component	0.99402	1	1	1751	118	42697	comp66573_c0
GO:0006006	glucose metabolic process	biological_process	0.99406	1	3	1751	200	42697	comp28353_c0,comp52760_c0,comp64824_c2
GO:0000276	mitochondrial proton-transporting ATP synthase complex, coupling factor F(o)	cellular_component	0.99416	1	4	1751	238	42697	comp50113_c0,comp51884_c0,comp34199_c0,comp61237_c0
GO:0005783	endoplasmic reticulum	cellular_component	0.99417	1	15	1751	557	42697	Solyc09g055250.2,Solyc12g011330.2,comp44793_c0,Solyc09g059570.2,Solyc11g069400.1,Solyc02g032330.2,comp19946_c0,Solyc05g056230.2,Solyc08g005210.2,Solyc12g021130.1,Solyc12g005910.1,Solyc07g005470.2,Solyc12g010120.1,Solyc05g056400.2,comp57296_c0
GO:0008299	isoprenoid biosynthetic process	biological_process	0.99417	1	2	1751	130	42697	comp50634_c0,comp56843_c0
GO:0032259	methylation	biological_process	0.99419	1	3	1751	157	42697	comp64154_c1,comp71382_c0,comp63543_c0
GO:0006094	gluconeogenesis	biological_process	0.99427	1	1	1751	122	42697	comp52760_c0
GO:1901615	organic hydroxy compound metabolic process	biological_process	0.99464	1	2	1751	161	42697	comp34575_c0,comp67101_c0
GO:0019867	outer membrane	cellular_component	0.99471	1	3	1751	202	42697	comp53636_c0,comp61039_c0,comp56257_c0
GO:0015093	ferrous iron transmembrane transporter activity	molecular_function	0.99474	1	1	1751	85	42697	comp53234_c0
GO:0015684	ferrous iron transport	biological_process	0.99474	1	1	1751	85	42697	comp53234_c0
GO:0042221	response to chemical stimulus	biological_process	0.99477	1	7	1751	346	42697	comp56257_c0,comp65633_c0,comp63537_c0,comp21050_c0,comp49120_c0,comp61193_c0,comp58573_c0
GO:0006778	porphyrin-containing compound metabolic process	biological_process	0.99483	1	7	1751	248	42697	comp47078_c0,comp50113_c0,comp57571_c0,comp50303_c0,comp50634_c0,comp66560_c0,comp66410_c0
GO:0044272	sulfur compound biosynthetic process	biological_process	0.99485	1	1	1751	94	42697	comp164463_c0
GO:0034655	nucleobase-containing compound catabolic process	biological_process	0.99485	1	12	1751	493	42697	Solyc05g054150.2,Solyc03g079900.2,Solyc09g009430.2,Solyc01g104680.2,Solyc12g014560.1,Solyc11g064920.1,Solyc01g104700.2,comp63536_c0,Solyc10g086350.1,Solyc10g079030.1,Solyc12g007210.1,comp58101_c0
GO:0008026	ATP-dependent helicase activity	molecular_function	0.99501	1	6	1751	184	42697	comp66987_c0,comp50303_c0,comp66407_c0,comp47078_c0,comp57571_c0,comp58101_c0
GO:0070035	purine NTP-dependent helicase activity	molecular_function	0.99501	1	6	1751	184	42697	comp50303_c0,comp66987_c0,comp66407_c0,comp47078_c0,comp58101_c0,comp57571_c0
GO:0005083	small GTPase regulator activity	molecular_function	0.99511	1	2	1751	133	42697	comp63536_c0,comp31999_c0
GO:0030246	carbohydrate binding	molecular_function	0.99516	1	3	1751	183	42697	comp54200_c0,comp66768_c0,comp57354_c0
GO:0006505	GPI anchor metabolic process	biological_process	0.99518	1	2	1751	128	42697	comp19946_c0,comp44793_c0
GO:0043566	structure-specific DNA binding	molecular_function	0.99519	1	1	1751	100	42697	comp40475_c0
GO:0006720	isoprenoid metabolic process	biological_process	0.9953	1	2	1751	138	42697	comp56843_c0,comp50634_c0
GO:0004190	aspartic-type endopeptidase activity	molecular_function	0.99537	1	2	1751	149	42697	comp59242_c0,comp61708_c0
GO:0070001	aspartic-type peptidase activity	molecular_function	0.99537	1	2	1751	149	42697	comp59242_c0,comp61708_c0
GO:0000988	protein binding transcription factor activity	molecular_function	0.99538	1	5	1751	294	42697	Solyc08g065970.2,Solyc03g007370.2,comp64500_c0,Solyc12g044640.1,Solyc01g081490.2
GO:0008237	metallopeptidase activity	molecular_function	0.99542	1	3	1751	163	42697	comp21588_c0,comp53636_c0,comp59787_c0
GO:0015002	heme-copper terminal oxidase activity	molecular_function	0.99543	1	1	1751	126	42697	comp66573_c0
GO:0005543	phospholipid binding	molecular_function	0.99545	1	1	1751	97	42697	comp63934_c0
GO:0071705	nitrogen compound transport	biological_process	0.9955	1	2	1751	161	42697	comp66327_c0,comp63537_c0
GO:0006573	valine metabolic process	biological_process	0.99574	1	1	1751	97	42697	comp33928_c0
GO:0006820	anion transport	biological_process	0.99583	1	2	1751	166	42697	comp71616_c0,comp52300_c0
GO:0006486	protein glycosylation	biological_process	0.99586	1	1	1751	94	42697	comp66564_c1
GO:0043413	macromolecule glycosylation	biological_process	0.99586	1	1	1751	94	42697	comp66564_c1
GO:0043648	dicarboxylic acid metabolic process	biological_process	0.99587	1	2	1751	166	42697	comp33248_c0,comp28353_c0
GO:0005381	iron ion transmembrane transporter activity	molecular_function	0.99588	1	1	1751	89	42697	comp53234_c0
GO:0006950	response to stress	biological_process	0.99591	1	58	1751	1815	42697	Solyc01g107510.2,Solyc01g006310.2,comp58456_c0,Solyc04g008600.2,comp19958_c0,Solyc04g054700.2,Solyc09g005500.2,Solyc07g018350.2,comp18781_c0,comp47078_c0,Solyc10g008240.2,Solyc03g119060.2,Solyc04g080760.2,Solyc12g010050.1,Solyc11g069040.2,comp66492_c0,Solyc08g007330.2,Solyc02g062390.2,Solyc12g099520.1,Solyc06g069400.2,comp88193_c0,Solyc11g071420.1,Solyc09g064850.2,comp73286_c0,Solyc09g090870.2,So…
GO:0008081	phosphoric diester hydrolase activity	molecular_function	0.996	1	1	1751	122	42697	comp58101_c0
GO:0006826	iron ion transport	biological_process	0.99614	1	1	1751	92	42697	comp53234_c0
GO:0016765	transferase activity, transferring alkyl or aryl (other than methyl) groups	molecular_function	0.99623	1	2	1751	179	42697	comp50634_c0,Solyc12g015860.1
GO:0008653	lipopolysaccharide metabolic process	biological_process	0.99626	1	4	1751	172	42697	comp59998_c0,comp65665_c1,comp65282_c0,comp61334_c0
GO:0009103	lipopolysaccharide biosynthetic process	biological_process	0.99626	1	4	1751	172	42697	comp65665_c1,comp59998_c0,comp61334_c0,comp65282_c0
GO:0004222	metalloendopeptidase activity	molecular_function	0.99637	1	2	1751	131	42697	comp53636_c0,comp59787_c0
GO:0016831	carboxy-lyase activity	molecular_function	0.99637	1	1	1751	117	42697	comp51400_c0
GO:0006281	DNA repair	biological_process	0.99641	1	16	1751	522	42697	comp68024_c0,comp88193_c0,comp52006_c0,comp59393_c0,comp40475_c0,comp45989_c0,comp61953_c0,comp52947_c0,comp19958_c0,comp25449_c0,comp50634_c0,comp50303_c0,comp47078_c0,comp18781_c0,comp57594_c0,comp66492_c0
GO:0070469	respiratory chain	cellular_component	0.99644	1	1	1751	129	42697	comp66573_c0
GO:0009247	glycolipid biosynthetic process	biological_process	0.99645	1	1	1751	106	42697	comp19946_c0
GO:0046467	membrane lipid biosynthetic process	biological_process	0.99645	1	1	1751	106	42697	comp19946_c0
GO:0042626	ATPase activity, coupled to transmembrane movement of substances	molecular_function	0.99652	1	3	1751	195	42697	comp57571_c0,comp66410_c0,comp66560_c0
GO:0043492	ATPase activity, coupled to movement of substances	molecular_function	0.99652	1	3	1751	195	42697	comp66560_c0,comp66410_c0,comp57571_c0
GO:0009056	catabolic process	biological_process	0.99656	1	70	1751	2014	42697	Solyc01g103230.2,Solyc07g065900.2,Solyc10g086350.1,comp64824_c2,Solyc12g098810.1,comp53158_c0,Solyc10g076830.1,Solyc02g081550.2,Solyc02g062650.2,comp57354_c0,comp52760_c0,Solyc02g022930.2,Solyc11g064920.1,Solyc03g079900.2,Solyc09g010990.2,Solyc05g054150.2,Solyc06g076330.2,Solyc06g069610.1,Solyc10g079030.1,comp44615_c0,Solyc02g078400.2,Solyc01g104680.2,Solyc06g051760.2,Solyc03g078390.2,Solyc08g007…
GO:0016829	lyase activity	molecular_function	0.99661	1	21	1751	762	42697	Solyc09g082060.2,Solyc11g011920.1,comp51400_c0,Solyc01g010740.2,Solyc11g069040.2,Solyc09g007920.2,Solyc03g006550.2,Solyc09g008670.2,Solyc07g065900.2,Solyc04g006970.2,Solyc04g009960.2,comp61326_c0,comp65308_c0,Solyc01g010050.2,Solyc04g054710.2,Solyc07g055740.1,Solyc11g010300.1,Solyc10g006400.2,Solyc07g055750.2,Solyc08g079530.2,comp52760_c0
GO:0006974	response to DNA damage stimulus	biological_process	0.99682	1	16	1751	527	42697	comp19958_c0,comp25449_c0,comp50303_c0,comp50634_c0,comp47078_c0,comp18781_c0,comp57594_c0,comp66492_c0,comp88193_c0,comp68024_c0,comp52006_c0,comp59393_c0,comp45989_c0,comp40475_c0,comp61953_c0,comp52947_c0
GO:0030695	GTPase regulator activity	molecular_function	0.99684	1	3	1751	184	42697	comp31999_c0,comp66750_c0,comp63536_c0
GO:0009523	photosystem II	cellular_component	0.99694	1	3	1751	213	42697	comp62344_c0,comp23712_c0,comp59242_c0
GO:0042440	pigment metabolic process	biological_process	0.99696	1	8	1751	272	42697	comp50634_c0,comp50303_c0,comp66560_c0,comp50113_c0,comp57571_c0,comp56843_c0,comp66410_c0,comp47078_c0
GO:0008238	exopeptidase activity	molecular_function	0.99697	1	2	1751	153	42697	comp53234_c0,comp66360_c1
GO:0008276	protein methyltransferase activity	molecular_function	0.99697	1	1	1751	94	42697	comp71382_c0
GO:0005753	mitochondrial proton-transporting ATP synthase complex	cellular_component	0.99702	1	4	1751	262	42697	comp61237_c0,comp34199_c0,comp51884_c0,comp50113_c0
GO:0009896	positive regulation of catabolic process	biological_process	0.99705	1	1	1751	138	42697	comp57045_c0
GO:0010506	regulation of autophagy	biological_process	0.99705	1	1	1751	138	42697	comp57045_c0
GO:0010508	positive regulation of autophagy	biological_process	0.99705	1	1	1751	138	42697	comp57045_c0
GO:0031331	positive regulation of cellular catabolic process	biological_process	0.99705	1	1	1751	138	42697	comp57045_c0
GO:0043414	macromolecule methylation	biological_process	0.99714	1	2	1751	138	42697	comp71382_c0,comp63543_c0
GO:0006479	protein methylation	biological_process	0.99719	1	1	1751	95	42697	comp71382_c0
GO:0008213	protein alkylation	biological_process	0.99719	1	1	1751	95	42697	comp71382_c0
GO:0006549	isoleucine metabolic process	biological_process	0.99719	1	1	1751	102	42697	comp33928_c0
GO:0016891	endoribonuclease activity, producing 5'-phosphomonoesters	molecular_function	0.99728	1	1	1751	123	42697	comp66987_c0
GO:0006952	defense response	biological_process	0.99734	1	6	1751	367	42697	comp95664_c0,comp60176_c0,comp73286_c0,comp42012_c0,comp58456_c0,comp51400_c0
GO:0051301	cell division	biological_process	0.99737	1	4	1751	219	42697	comp57571_c0,comp51236_c0,Solyc08g077520.2,comp66410_c0
GO:0043603	cellular amide metabolic process	biological_process	0.99746	1	3	1751	187	42697	comp33928_c0,comp56843_c0,comp50683_c0
GO:0015979	photosynthesis	biological_process	0.99754	1	15	1751	574	42697	comp50303_c0,comp50634_c0,Solyc08g015870.2,comp66560_c0,comp50113_c0,comp57571_c0,Solyc10g007690.2,Solyc12g017250.1,comp66410_c0,Solyc10g044510.1,comp59242_c0,comp62344_c0,comp47078_c0,comp23712_c0,comp31999_c0
GO:0040007	growth	biological_process	0.99766	1	1	1751	128	42697	comp66590_c0
GO:0016627	oxidoreductase activity, acting on the CH-CH group of donors	molecular_function	0.99785	1	1	1751	127	42697	comp28353_c0
GO:0006022	aminoglycan metabolic process	biological_process	0.99795	1	1	1751	120	42697	comp164463_c0
GO:0016835	carbon-oxygen lyase activity	molecular_function	0.99796	1	1	1751	140	42697	comp61326_c0
GO:0005739	mitochondrion	cellular_component	0.99799	1	19	1751	771	42697	Solyc09g065130.2,comp66573_c0,comp58206_c0,comp51884_c0,Solyc03g079930.2,Solyc02g092440.2,Solyc09g011250.2,Solyc11g072450.1,Solyc11g068400.1,Solyc02g031770.2,comp34857_c0,comp50113_c0,Solyc07g008350.2,Solyc01g010760.2,comp34199_c0,Solyc01g098920.2,Solyc03g114050.2,Solyc10g078550.1,comp61237_c0
GO:0071822	protein complex subunit organization	biological_process	0.99801	1	6	1751	358	42697	Solyc02g093690.2,Solyc12g014560.1,Solyc09g009430.2,Solyc04g072260.1,comp34456_c0,Solyc02g031770.2
GO:0008135	translation factor activity, nucleic acid binding	molecular_function	0.99802	1	3	1751	253	42697	Solyc06g008940.2,Solyc07g005560.2,comp58456_c0
GO:0008233	peptidase activity	molecular_function	0.99808	1	51	1751	1571	42697	Solyc04g015690.2,Solyc07g042930.2,comp53234_c0,Solyc03g118370.2,Solyc04g079070.2,Solyc03g005340.2,Solyc02g078690.1,comp21588_c0,Solyc12g026400.1,Solyc01g105830.2,Solyc01g006660.1,Solyc08g075750.2,comp59787_c0,Solyc08g077890.2,Solyc09g014510.2,comp33829_c0,comp66360_c1,Solyc11g066590.1,comp71227_c0,Solyc03g005280.2,Solyc09g008600.2,Solyc02g068390.2,Solyc02g032970.2,Solyc01g056490.1,comp544698_c0,S…
GO:0006073	cellular glucan metabolic process	biological_process	0.99812	1	6	1751	325	42697	comp57296_c0,comp57354_c0,comp66250_c0,comp211963_c0,comp64317_c0,comp63467_c0
GO:0044042	glucan metabolic process	biological_process	0.99812	1	6	1751	325	42697	comp57296_c0,comp211963_c0,comp66250_c0,comp57354_c0,comp64317_c0,comp63467_c0
GO:0008033	tRNA processing	biological_process	0.99815	1	4	1751	208	42697	comp63543_c0,comp69152_c0,comp56843_c0,comp71382_c0
GO:0019031	viral envelope	cellular_component	0.9982	1	6	1751	317	42697	comp29327_c0,comp34199_c0,comp31968_c0,comp56679_c0,comp44615_c0,comp54624_c0
GO:0036338	viral membrane	cellular_component	0.9982	1	6	1751	317	42697	comp29327_c0,comp34199_c0,comp31968_c0,comp56679_c0,comp54624_c0,comp44615_c0
GO:0033554	cellular response to stress	biological_process	0.99823	1	16	1751	561	42697	comp88193_c0,comp68024_c0,comp61953_c0,comp52947_c0,comp45989_c0,comp40475_c0,comp59393_c0,comp52006_c0,comp50303_c0,comp50634_c0,comp25449_c0,comp19958_c0,comp66492_c0,comp57594_c0,comp18781_c0,comp47078_c0
GO:0030120	vesicle coat	cellular_component	0.99824	1	1	1751	111	42697	comp71260_c0
GO:0030662	coated vesicle membrane	cellular_component	0.99824	1	1	1751	111	42697	comp71260_c0
GO:0009451	RNA modification	biological_process	0.99825	1	2	1751	146	42697	comp71382_c0,comp63543_c0
GO:0006551	leucine metabolic process	biological_process	0.99828	1	1	1751	116	42697	comp33928_c0
GO:0030659	cytoplasmic vesicle membrane	cellular_component	0.99831	1	1	1751	112	42697	comp71260_c0
GO:0030135	coated vesicle	cellular_component	0.99833	1	1	1751	112	42697	comp71260_c0
GO:0004674	protein serine/threonine kinase activity	molecular_function	0.99835	1	3	1751	223	42697	comp58341_c0,comp59787_c0,comp64824_c0
GO:0004540	ribonuclease activity	molecular_function	0.99837	1	2	1751	180	42697	comp71227_c0,comp66987_c0
GO:0032268	regulation of cellular protein metabolic process	biological_process	0.99839	1	3	1751	239	42697	comp58456_c0,comp57571_c0,comp59176_c1
GO:0008092	cytoskeletal protein binding	molecular_function	0.9984	1	6	1751	356	42697	Solyc10g017550.2,Solyc08g014430.2,Solyc07g041150.2,comp29327_c0,comp356971_c0,Solyc12g010110.1
GO:0046915	transition metal ion transmembrane transporter activity	molecular_function	0.99845	1	1	1751	115	42697	comp53234_c0
GO:0042802	identical protein binding	molecular_function	0.99846	1	2	1751	169	42697	comp59213_c0,comp50804_c0
GO:0003723	RNA binding	molecular_function	0.99846	1	58	1751	1829	42697	comp66590_c0,Solyc03g025880.2,Solyc09g007370.2,Solyc03g034200.2,Solyc08g066200.2,Solyc03g051900.2,Solyc03g097830.2,Solyc09g009400.2,Solyc08g078530.2,comp66573_c0,comp71382_c0,Solyc02g082810.2,comp66068_c0,Solyc12g100160.1,Solyc04g078210.1,comp66560_c0,comp64271_c0,comp44533_c0,comp66902_c0,comp66492_c0,Solyc11g069460.1,comp64962_c0,Solyc05g056110.2,Solyc12g099110.1,Solyc07g005560.2,comp26484_c0,S…
GO:0006511	ubiquitin-dependent protein catabolic process	biological_process	0.99847	1	2	1751	166	42697	comp33829_c0,comp44615_c0
GO:0006914	autophagy	biological_process	0.9985	1	2	1751	200	42697	comp53158_c0,comp57045_c0
GO:0019941	modification-dependent protein catabolic process	biological_process	0.9985	1	2	1751	167	42697	comp44615_c0,comp33829_c0
GO:0043632	modification-dependent macromolecule catabolic process	biological_process	0.9985	1	2	1751	167	42697	comp33829_c0,comp44615_c0
GO:0042967	acyl-carrier-protein biosynthetic process	biological_process	0.99851	1	2	1751	173	42697	comp44793_c0,comp64500_c0
GO:0016706	oxidoreductase activity, acting on paired donors, with incorporation or reduction of molecular oxygen, 2-oxoglutarate as one donor, and incorporation of one atom each of oxygen into both donors	molecular_function	0.99856	1	1	1751	137	42697	comp47329_c0
GO:0033013	tetrapyrrole metabolic process	biological_process	0.99858	1	7	1751	288	42697	comp57571_c0,comp50113_c0,comp47078_c0,comp66410_c0,comp66560_c0,comp50634_c0,comp50303_c0
GO:0033692	cellular polysaccharide biosynthetic process	biological_process	0.99859	1	8	1751	304	42697	comp61334_c0,comp66250_c0,comp65282_c0,comp65665_c1,comp67101_c0,comp59998_c0,comp64317_c0,comp34575_c0
GO:0022402	cell cycle process	biological_process	0.99863	1	3	1751	240	42697	comp51236_c0,comp44231_c0,Solyc05g043350.2
GO:1901361	organic cyclic compound catabolic process	biological_process	0.99867	1	13	1751	569	42697	Solyc05g054150.2,Solyc03g079900.2,comp33248_c0,Solyc09g009430.2,Solyc01g104680.2,Solyc12g014560.1,Solyc01g104700.2,Solyc11g064920.1,comp63536_c0,Solyc10g086350.1,Solyc12g007210.1,comp58101_c0,Solyc10g079030.1
GO:0012506	vesicle membrane	cellular_component	0.99867	1	1	1751	117	42697	comp71260_c0
GO:0042157	lipoprotein metabolic process	biological_process	0.99869	1	1	1751	141	42697	comp19946_c0
GO:0019439	aromatic compound catabolic process	biological_process	0.9987	1	13	1751	565	42697	Solyc03g079900.2,Solyc05g054150.2,Solyc09g009430.2,Solyc01g104680.2,comp33248_c0,Solyc10g086350.1,Solyc01g104700.2,Solyc12g014560.1,Solyc11g064920.1,comp63536_c0,Solyc12g007210.1,Solyc10g079030.1,comp58101_c0
GO:0070085	glycosylation	biological_process	0.99871	1	2	1751	168	42697	comp66564_c1,comp57354_c0
GO:0031227	intrinsic to endoplasmic reticulum membrane	cellular_component	0.99872	1	1	1751	126	42697	comp44793_c0
GO:0006553	lysine metabolic process	biological_process	0.99873	1	1	1751	118	42697	comp28353_c0
GO:0005996	monosaccharide metabolic process	biological_process	0.99873	1	6	1751	325	42697	comp64824_c2,comp26573_c0,comp57296_c0,comp51400_c0,comp28353_c0,comp52760_c0
GO:0045263	proton-transporting ATP synthase complex, coupling factor F(o)	cellular_component	0.99873	1	4	1751	288	42697	comp34199_c0,comp61237_c0,comp50113_c0,comp51884_c0
GO:0004521	endoribonuclease activity	molecular_function	0.99874	1	1	1751	142	42697	comp66987_c0
GO:0008757	S-adenosylmethionine-dependent methyltransferase activity	molecular_function	0.99875	1	2	1751	149	42697	comp63543_c0,comp71382_c0
GO:0009521	photosystem	cellular_component	0.9988	1	4	1751	289	42697	comp59242_c0,comp23712_c0,comp31999_c0,comp62344_c0
GO:0019220	regulation of phosphate metabolic process	biological_process	0.9988	1	3	1751	209	42697	comp63536_c0,comp59176_c1,comp57571_c0
GO:0051174	regulation of phosphorus metabolic process	biological_process	0.9988	1	3	1751	209	42697	comp59176_c1,comp63536_c0,comp57571_c0
GO:0051246	regulation of protein metabolic process	biological_process	0.9988	1	3	1751	245	42697	comp59176_c1,comp58456_c0,comp57571_c0
GO:0016830	carbon-carbon lyase activity	molecular_function	0.99883	1	2	1751	185	42697	comp52760_c0,comp51400_c0
GO:0008654	phospholipid biosynthetic process	biological_process	0.99886	1	1	1751	130	42697	comp19946_c0
GO:0031301	integral to organelle membrane	cellular_component	0.99888	1	1	1751	153	42697	comp29327_c0
GO:0006633	fatty acid biosynthetic process	biological_process	0.99888	1	2	1751	177	42697	comp57229_c0,comp21588_c0
GO:0004518	nuclease activity	molecular_function	0.99896	1	14	1751	610	42697	Solyc04g051490.2,Solyc05g006090.2,Solyc04g076610.1,Solyc09g009340.1,Solyc09g007370.2,Solyc01g006260.2,comp71227_c0,comp66987_c0,Solyc11g017230.1,Solyc12g014060.1,Solyc04g064560.2,Solyc05g009430.2,comp50113_c0,Solyc02g087140.2
GO:0006928	cellular component movement	biological_process	0.99897	1	1	1751	151	42697	comp67088_c0
GO:0006568	tryptophan metabolic process	biological_process	0.99901	1	2	1751	184	42697	comp33248_c0,comp61326_c0
GO:0006586	indolalkylamine metabolic process	biological_process	0.99901	1	2	1751	184	42697	comp33248_c0,comp61326_c0
GO:0044270	cellular nitrogen compound catabolic process	biological_process	0.99902	1	12	1751	548	42697	Solyc12g007210.1,comp58101_c0,Solyc10g079030.1,Solyc10g086350.1,Solyc11g064920.1,Solyc12g014560.1,Solyc01g104700.2,comp63536_c0,Solyc09g009430.2,Solyc01g104680.2,Solyc03g079900.2,Solyc05g054150.2
GO:0042398	cellular modified amino acid biosynthetic process	biological_process	0.99902	1	2	1751	188	42697	comp56843_c0,comp33928_c0
GO:0022836	gated channel activity	molecular_function	0.99905	1	1	1751	149	42697	comp48536_c0
GO:0022839	ion gated channel activity	molecular_function	0.99905	1	1	1751	149	42697	comp48536_c0
GO:0006570	tyrosine metabolic process	biological_process	0.99911	1	2	1751	183	42697	comp33248_c0,comp61326_c0
GO:0030880	RNA polymerase complex	cellular_component	0.99915	1	2	1751	208	42697	comp66590_c0,comp71227_c0
GO:0044257	cellular protein catabolic process	biological_process	0.99916	1	2	1751	188	42697	comp44615_c0,comp33829_c0
GO:0051603	proteolysis involved in cellular protein catabolic process	biological_process	0.99916	1	2	1751	188	42697	comp44615_c0,comp33829_c0
GO:0046700	heterocycle catabolic process	biological_process	0.99916	1	12	1751	555	42697	Solyc11g064920.1,Solyc12g014560.1,comp63536_c0,Solyc01g104700.2,Solyc10g086350.1,Solyc10g079030.1,Solyc12g007210.1,comp58101_c0,Solyc05g054150.2,Solyc03g079900.2,Solyc01g104680.2,Solyc09g009430.2
GO:0016042	lipid catabolic process	biological_process	0.99917	1	3	1751	221	42697	comp66699_c0,comp61273_c0,comp63962_c0
GO:0046488	phosphatidylinositol metabolic process	biological_process	0.99917	1	2	1751	158	42697	comp44793_c0,comp19946_c0
GO:0044433	cytoplasmic vesicle part	cellular_component	0.9992	1	1	1751	124	42697	comp71260_c0
GO:0005856	cytoskeleton	cellular_component	0.99921	1	9	1751	460	42697	Solyc09g091080.2,Solyc11g010560.1,Solyc10g008470.2,comp67088_c0,Solyc07g041150.2,Solyc10g062200.1,Solyc10g062220.1,comp34426_c0,Solyc06g083960.1
GO:0007166	cell surface receptor signaling pathway	biological_process	0.99923	1	8	1751	401	42697	comp57571_c0,comp31968_c0,comp67101_c0,comp66699_c0,comp63537_c0,comp57296_c0,comp59309_c1,comp62344_c0
GO:0009110	vitamin biosynthetic process	biological_process	0.99923	1	3	1751	219	42697	comp33928_c0,comp45003_c0,comp56843_c0
GO:0042364	water-soluble vitamin biosynthetic process	biological_process	0.99923	1	3	1751	219	42697	comp56843_c0,comp45003_c0,comp33928_c0
GO:0006120	mitochondrial electron transport, NADH to ubiquinone	biological_process	0.99925	1	2	1751	198	42697	comp66699_c0,comp34857_c0
GO:0008137	NADH dehydrogenase (ubiquinone) activity	molecular_function	0.99925	1	2	1751	198	42697	comp66699_c0,comp34857_c0
GO:0050136	NADH dehydrogenase (quinone) activity	molecular_function	0.99925	1	2	1751	198	42697	comp66699_c0,comp34857_c0
GO:0000041	transition metal ion transport	biological_process	0.99925	1	1	1751	130	42697	comp53234_c0
GO:0072509	divalent inorganic cation transmembrane transporter activity	molecular_function	0.99926	1	1	1751	135	42697	comp53234_c0
GO:0042773	ATP synthesis coupled electron transport	biological_process	0.99926	1	6	1751	365	42697	comp66699_c0,comp54761_c0,comp66573_c0,comp34857_c0,comp58206_c0,comp60315_c0
GO:0000271	polysaccharide biosynthetic process	biological_process	0.99928	1	8	1751	324	42697	comp61334_c0,comp66250_c0,comp65282_c0,comp65665_c1,comp67101_c0,comp59998_c0,comp64317_c0,comp34575_c0
GO:0072330	monocarboxylic acid biosynthetic process	biological_process	0.99928	1	2	1751	191	42697	comp21588_c0,comp57229_c0
GO:0031072	heat shock protein binding	molecular_function	0.99931	1	1	1751	136	42697	comp62359_c0
GO:0015399	primary active transmembrane transporter activity	molecular_function	0.99931	1	3	1751	239	42697	comp66560_c0,comp66410_c0,comp57571_c0
GO:0015405	P-P-bond-hydrolysis-driven transmembrane transporter activity	molecular_function	0.99931	1	3	1751	239	42697	comp57571_c0,comp66560_c0,comp66410_c0
GO:0006399	tRNA metabolic process	biological_process	0.99936	1	11	1751	479	42697	Solyc09g007540.2,comp56843_c0,Solyc05g005800.2,comp63543_c0,Solyc12g019110.1,Solyc12g095850.1,comp71382_c0,Solyc09g007370.2,Solyc01g006260.2,Solyc06g073230.2,comp69152_c0
GO:0019318	hexose metabolic process	biological_process	0.99938	1	5	1751	314	42697	comp64824_c2,comp26573_c0,comp57296_c0,comp28353_c0,comp52760_c0
GO:0015074	DNA integration	biological_process	0.99939	1	1	1751	173	42697	comp482456_c0
GO:0065003	macromolecular complex assembly	biological_process	0.9994	1	7	1751	459	42697	Solyc04g072260.1,Solyc09g009430.2,Solyc02g031770.2,Solyc01g095650.2,comp34456_c0,Solyc02g093690.2,Solyc12g014560.1
GO:0003954	NADH dehydrogenase activity	molecular_function	0.99941	1	2	1751	202	42697	comp66699_c0,comp34857_c0
GO:0016209	antioxidant activity	molecular_function	0.99942	1	1	1751	209	42697	comp50683_c0
GO:0034357	photosynthetic membrane	cellular_component	0.99943	1	4	1751	317	42697	comp59242_c0,comp31999_c0,comp23712_c0,comp62344_c0
GO:0044455	mitochondrial membrane part	cellular_component	0.99947	1	5	1751	350	42697	comp61237_c0,comp34199_c0,comp51884_c0,comp50113_c0,comp66573_c0
GO:0006605	protein targeting	biological_process	0.99948	1	5	1751	329	42697	Solyc08g041890.2,Solyc01g100720.2,comp66560_c0,comp53874_c0,comp29327_c0
GO:0006650	glycerophospholipid metabolic process	biological_process	0.99948	1	2	1751	169	42697	comp44793_c0,comp19946_c0
GO:0009081	branched-chain amino acid metabolic process	biological_process	0.99948	1	1	1751	132	42697	comp33928_c0
GO:0000287	magnesium ion binding	molecular_function	0.99949	1	1	1751	160	42697	comp52760_c0
GO:0009063	cellular amino acid catabolic process	biological_process	0.99949	1	1	1751	133	42697	comp33248_c0
GO:0005829	cytosol	cellular_component	0.9995	1	1	1751	185	42697	Solyc04g015200.2
GO:0042430	indole-containing compound metabolic process	biological_process	0.99951	1	2	1751	200	42697	comp61326_c0,comp33248_c0
GO:0005634	nucleus	cellular_component	0.99953	1	147	1751	4064	42697	Solyc09g009300.2,Solyc01g104700.2,comp52006_c0,Solyc03g031970.2,comp65179_c0,comp63934_c0,Solyc04g072260.1,comp48536_c0,Solyc12g096980.1,Solyc01g006220.2,comp66170_c0,Solyc10g078430.1,comp53297_c0,Solyc04g054700.2,comp64500_c0,Solyc08g005290.2,Solyc02g093150.2,Solyc12g044640.1,comp66994_c0,comp59309_c1,Solyc12g087830.1,comp49188_c0,comp102671_c0,Solyc01g087990.2,Solyc07g062980.2,Solyc10g083510.1,…
GO:0009118	regulation of nucleoside metabolic process	biological_process	0.99954	1	1	1751	139	42697	comp63536_c0
GO:0030811	regulation of nucleotide catabolic process	biological_process	0.99954	1	1	1751	139	42697	comp63536_c0
GO:0033121	regulation of purine nucleotide catabolic process	biological_process	0.99954	1	1	1751	139	42697	comp63536_c0
GO:0033124	regulation of GTP catabolic process	biological_process	0.99954	1	1	1751	139	42697	comp63536_c0
GO:0043087	regulation of GTPase activity	biological_process	0.99954	1	1	1751	139	42697	comp63536_c0
GO:1900542	regulation of purine nucleotide metabolic process	biological_process	0.99954	1	1	1751	139	42697	comp63536_c0
GO:0016820	hydrolase activity, acting on acid anhydrides, catalyzing transmembrane movement of substances	molecular_function	0.99954	1	3	1751	250	42697	comp66410_c0,comp66560_c0,comp57571_c0
GO:0034637	cellular carbohydrate biosynthetic process	biological_process	0.99955	1	8	1751	329	42697	comp67101_c0,comp65665_c1,comp34575_c0,comp64317_c0,comp59998_c0,comp61334_c0,comp66250_c0,comp65282_c0
GO:0005179	hormone activity	molecular_function	0.99957	1	2	1751	194	42697	comp29327_c0,comp59309_c1
GO:0005982	starch metabolic process	biological_process	0.99958	1	4	1751	283	42697	comp57296_c0,comp57354_c0,comp64317_c0,comp63467_c0
GO:0005886	plasma membrane	cellular_component	0.9996	1	5	1751	334	42697	comp53636_c0,comp64317_c0,Solyc03g096000.2,comp48536_c0,comp66590_c0
GO:0007017	microtubule-based process	biological_process	0.99962	1	1	1751	159	42697	comp67088_c0
GO:0006743	ubiquinone metabolic process	biological_process	0.99963	1	2	1751	210	42697	comp66699_c0,comp34857_c0
GO:0006744	ubiquinone biosynthetic process	biological_process	0.99963	1	2	1751	210	42697	comp66699_c0,comp34857_c0
GO:0009893	positive regulation of metabolic process	biological_process	0.99966	1	2	1751	248	42697	comp57045_c0,comp65192_c0
GO:0031325	positive regulation of cellular metabolic process	biological_process	0.99966	1	2	1751	248	42697	comp57045_c0,comp65192_c0
GO:0006417	regulation of translation	biological_process	0.99967	1	1	1751	185	42697	comp58456_c0
GO:0060589	nucleoside-triphosphatase regulator activity	molecular_function	0.99968	1	3	1751	256	42697	comp66750_c0,comp31999_c0,comp63536_c0
GO:0016616	oxidoreductase activity, acting on the CH-OH group of donors, NAD or NADP as acceptor	molecular_function	0.99969	1	7	1751	393	42697	comp34575_c0,comp50645_c0,comp67101_c0,comp33928_c0,comp60157_c0,comp28353_c0,comp56843_c0
GO:0042181	ketone biosynthetic process	biological_process	0.99969	1	2	1751	213	42697	comp34857_c0,comp66699_c0
GO:0042375	quinone cofactor metabolic process	biological_process	0.99969	1	2	1751	213	42697	comp34857_c0,comp66699_c0
GO:0045426	quinone cofactor biosynthetic process	biological_process	0.99969	1	2	1751	213	42697	comp66699_c0,comp34857_c0
GO:1901661	quinone metabolic process	biological_process	0.99969	1	2	1751	213	42697	comp66699_c0,comp34857_c0
GO:1901663	quinone biosynthetic process	biological_process	0.99969	1	2	1751	213	42697	comp34857_c0,comp66699_c0
GO:0006140	regulation of nucleotide metabolic process	biological_process	0.9997	1	1	1751	149	42697	comp63536_c0
GO:0006631	fatty acid metabolic process	biological_process	0.99971	1	2	1751	206	42697	comp21588_c0,comp57229_c0
GO:0030117	membrane coat	cellular_component	0.99971	1	2	1751	170	42697	comp71260_c0,comp50426_c0
GO:0048475	coated membrane	cellular_component	0.99971	1	2	1751	170	42697	comp50426_c0,comp71260_c0
GO:0061024	membrane organization	biological_process	0.99971	1	1	1751	169	42697	Solyc11g066110.1
GO:0005743	mitochondrial inner membrane	cellular_component	0.99972	1	5	1751	370	42697	comp61237_c0,comp34199_c0,comp50113_c0,comp51884_c0,comp66573_c0
GO:0071944	cell periphery	cellular_component	0.99972	1	20	1751	852	42697	comp48536_c0,Solyc08g076080.2,Solyc10g080210.1,Solyc01g005120.2,Solyc07g065360.1,comp66590_c0,comp47122_c0,comp66250_c0,comp211963_c0,Solyc03g096000.2,comp64317_c0,comp53636_c0,Solyc12g008530.1,Solyc05g005540.2,Solyc09g008320.2,Solyc08g006500.2,Solyc01g098940.2,Solyc07g006860.2,comp32876_c0,comp59176_c1
GO:0017038	protein import	biological_process	0.99972	1	1	1751	165	42697	comp29327_c0
GO:0051336	regulation of hydrolase activity	biological_process	0.99973	1	1	1751	151	42697	comp63536_c0
GO:0016054	organic acid catabolic process	biological_process	0.99973	1	1	1751	144	42697	comp33248_c0
GO:0046395	carboxylic acid catabolic process	biological_process	0.99973	1	1	1751	144	42697	comp33248_c0
GO:0030163	protein catabolic process	biological_process	0.99973	1	2	1751	211	42697	comp44615_c0,comp33829_c0
GO:0034470	ncRNA processing	biological_process	0.99974	1	5	1751	288	42697	comp56843_c0,comp69152_c0,comp63543_c0,comp64154_c1,comp71382_c0
GO:0070838	divalent metal ion transport	biological_process	0.99975	1	1	1751	159	42697	comp53234_c0
GO:0016893	endonuclease activity, active with either ribo- or deoxyribonucleic acids and producing 5'-phosphomonoesters	molecular_function	0.99975	1	1	1751	177	42697	comp66987_c0
GO:0052689	carboxylic ester hydrolase activity	molecular_function	0.99976	1	3	1751	273	42697	comp63962_c0,comp61273_c0,comp64734_c0
GO:0042180	cellular ketone metabolic process	biological_process	0.99976	1	2	1751	217	42697	comp66699_c0,comp34857_c0
GO:0005985	sucrose metabolic process	biological_process	0.99977	1	4	1751	295	42697	comp57354_c0,comp57296_c0,comp63467_c0,comp64317_c0
GO:0044282	small molecule catabolic process	biological_process	0.99977	1	1	1751	151	42697	comp33248_c0
GO:0044712	single-organism catabolic process	biological_process	0.99977	1	1	1751	151	42697	comp33248_c0
GO:0043565	sequence-specific DNA binding	molecular_function	0.99977	1	10	1751	539	42697	comp33408_c0,comp66170_c0,comp18747_c0,comp44231_c0,comp53213_c0,comp61237_c0,comp48948_c0,comp63565_c0,comp52300_c0,comp57045_c0
GO:0051186	cofactor metabolic process	biological_process	0.99978	1	29	1751	1008	42697	Solyc08g007010.2,comp50113_c0,comp28353_c0,comp34857_c0,Solyc05g005250.2,Solyc06g051900.2,Solyc01g010250.2,comp50303_c0,comp50634_c0,Solyc10g083960.1,comp95664_c0,comp33928_c0,comp47078_c0,Solyc04g006970.2,comp64824_c2,Solyc04g016550.2,comp66699_c0,comp66410_c0,comp56843_c0,comp57571_c0,comp49188_c0,Solyc07g007450.2,Solyc04g015750.2,Solyc01g073730.2,comp66560_c0,comp58287_c0,Solyc03g112910.2,Soly…
GO:0065009	regulation of molecular function	biological_process	0.99979	1	4	1751	276	42697	comp63536_c0,comp59176_c1,comp57571_c0,comp50426_c0
GO:0072511	divalent inorganic cation transport	biological_process	0.99979	1	1	1751	165	42697	comp53234_c0
GO:0031300	intrinsic to organelle membrane	cellular_component	0.9998	1	2	1751	222	42697	comp44793_c0,comp29327_c0
GO:0007049	cell cycle	biological_process	0.99981	1	10	1751	517	42697	comp18747_c0,comp310213_c0,comp44231_c0,Solyc05g043350.2,comp59176_c1,comp66410_c0,comp51236_c0,comp57571_c0,Solyc04g008600.2,comp57045_c0
GO:0016740	transferase activity	molecular_function	0.99981	1	274	1751	7202	42697	Solyc07g055840.2,Solyc03g005960.2,comp47078_c0,Solyc11g042990.1,comp65326_c1,Solyc08g076220.2,comp44793_c0,Solyc04g056450.2,comp65665_c1,Solyc12g013980.1,comp211963_c0,Solyc07g005840.2,comp57354_c0,Solyc06g082300.2,Solyc03g006770.2,Solyc10g085570.1,Solyc07g005580.2,comp62446_c0,Solyc09g011320.2,comp44615_c0,Solyc12g008410.1,Solyc06g069610.1,Solyc09g082860.2,comp50634_c0,comp66774_c2,Solyc05g00894…
GO:0006576	cellular biogenic amine metabolic process	biological_process	0.99982	1	3	1751	266	42697	comp33248_c0,comp57571_c0,comp61326_c0
GO:0015985	energy coupled proton transport, down electrochemical gradient	biological_process	0.99982	1	4	1751	350	42697	comp34199_c0,comp61237_c0,comp51884_c0,comp50113_c0
GO:0015986	ATP synthesis coupled proton transport	biological_process	0.99982	1	4	1751	350	42697	comp34199_c0,comp61237_c0,comp50113_c0,comp51884_c0
GO:0042775	mitochondrial ATP synthesis coupled electron transport	biological_process	0.99983	1	4	1751	331	42697	comp66699_c0,comp58206_c0,comp34857_c0,comp66573_c0
GO:0019866	organelle inner membrane	cellular_component	0.99983	1	5	1751	384	42697	comp34199_c0,comp61237_c0,comp51884_c0,comp50113_c0,comp66573_c0
GO:0000989	transcription factor binding transcription factor activity	molecular_function	0.99984	1	1	1751	195	42697	comp64500_c0
GO:0003712	transcription cofactor activity	molecular_function	0.99984	1	1	1751	195	42697	comp64500_c0
GO:0033365	protein localization to organelle	biological_process	0.99984	1	3	1751	264	42697	comp29327_c0,comp66560_c0,comp53874_c0
GO:0006814	sodium ion transport	biological_process	0.99984	1	3	1751	267	42697	comp48536_c0,comp34857_c0,comp66699_c0
GO:0044106	cellular amine metabolic process	biological_process	0.99984	1	3	1751	270	42697	comp33248_c0,comp57571_c0,comp61326_c0
GO:0022904	respiratory electron transport chain	biological_process	0.99984	1	6	1751	403	42697	comp54761_c0,comp66699_c0,comp66573_c0,comp34857_c0,comp60315_c0,comp58206_c0
GO:0007010	cytoskeleton organization	biological_process	0.99985	1	2	1751	232	42697	Solyc08g014430.2,Solyc12g010110.1
GO:0006575	cellular modified amino acid metabolic process	biological_process	0.99985	1	3	1751	267	42697	comp50683_c0,comp56843_c0,comp33928_c0
GO:0044707	single-multicellular organism process	biological_process	0.99986	1	13	1751	640	42697	Solyc01g080950.2,comp63537_c0,comp64824_c0,comp59309_c1,comp214512_c0,comp57296_c0,comp34426_c0,comp64500_c0,comp59787_c0,comp57571_c0,comp66962_c0,comp102671_c0,comp60176_c0
GO:0030234	enzyme regulator activity	molecular_function	0.99986	1	20	1751	927	42697	Solyc02g085220.2,Solyc07g053650.2,Solyc10g006440.2,comp66750_c0,Solyc01g111930.2,Solyc01g098940.2,Solyc12g017830.1,comp31999_c0,Solyc08g076920.2,Solyc05g054110.2,comp59176_c1,Solyc01g101090.2,Solyc09g072670.2,Solyc12g098650.1,Solyc06g069400.2,comp57571_c0,comp63536_c0,Solyc01g111710.2,Solyc07g054720.1,Solyc10g081240.1
GO:0032501	multicellular organismal process	biological_process	0.99986	1	15	1751	714	42697	comp60176_c0,comp95664_c0,comp59787_c0,comp49188_c0,comp57571_c0,comp66962_c0,comp102671_c0,comp34426_c0,comp64500_c0,Solyc01g080950.2,comp63537_c0,comp59309_c1,comp64824_c0,comp57296_c0,comp214512_c0
GO:0010608	posttranscriptional regulation of gene expression	biological_process	0.99987	1	1	1751	200	42697	comp58456_c0
GO:0045259	proton-transporting ATP synthase complex	cellular_component	0.99987	1	4	1751	360	42697	comp34199_c0,comp61237_c0,comp51884_c0,comp50113_c0
GO:0009966	regulation of signal transduction	biological_process	0.99987	1	1	1751	168	42697	comp67101_c0
GO:0048522	positive regulation of cellular process	biological_process	0.99988	1	2	1751	272	42697	comp57045_c0,comp65192_c0
GO:0009579	thylakoid	cellular_component	0.99988	1	6	1751	453	42697	comp59242_c0,comp62344_c0,comp23712_c0,Solyc10g007690.2,comp31999_c0,Solyc12g017250.1
GO:0051213	dioxygenase activity	molecular_function	0.99988	1	1	1751	197	42697	comp47329_c0
GO:0009108	coenzyme biosynthetic process	biological_process	0.99988	1	7	1751	424	42697	comp56843_c0,comp49188_c0,comp34857_c0,comp33928_c0,comp95664_c0,comp58287_c0,comp66699_c0
GO:0006754	ATP biosynthetic process	biological_process	0.99989	1	4	1751	364	42697	comp50113_c0,comp51884_c0,comp61237_c0,comp34199_c0
GO:0003774	motor activity	molecular_function	0.99989	1	1	1751	191	42697	comp67088_c0
GO:0006195	purine nucleotide catabolic process	biological_process	0.99989	1	2	1751	228	42697	comp63536_c0,comp58101_c0
GO:0009154	purine ribonucleotide catabolic process	biological_process	0.99989	1	2	1751	228	42697	comp63536_c0,comp58101_c0
GO:0009261	ribonucleotide catabolic process	biological_process	0.99989	1	2	1751	228	42697	comp63536_c0,comp58101_c0
GO:0072523	purine-containing compound catabolic process	biological_process	0.99989	1	2	1751	228	42697	comp63536_c0,comp58101_c0
GO:0006664	glycolipid metabolic process	biological_process	0.99989	1	2	1751	204	42697	comp44793_c0,comp19946_c0
GO:0043933	macromolecular complex subunit organization	biological_process	0.99989	1	7	1751	517	42697	Solyc12g014560.1,Solyc02g093690.2,Solyc02g031770.2,comp34456_c0,Solyc01g095650.2,Solyc04g072260.1,Solyc09g009430.2
GO:0044436	thylakoid part	cellular_component	0.9999	1	4	1751	357	42697	comp62344_c0,comp23712_c0,comp31999_c0,comp59242_c0
GO:0003779	actin binding	molecular_function	0.9999	1	1	1751	185	42697	comp29327_c0
GO:0010646	regulation of cell communication	biological_process	0.9999	1	1	1751	171	42697	comp67101_c0
GO:0023051	regulation of signaling	biological_process	0.9999	1	1	1751	171	42697	comp67101_c0
GO:0034660	ncRNA metabolic process	biological_process	0.9999	1	12	1751	563	42697	Solyc12g019110.1,Solyc12g095850.1,comp71382_c0,Solyc09g007540.2,comp56843_c0,Solyc05g005800.2,comp63543_c0,comp64154_c1,Solyc09g007370.2,Solyc01g006260.2,comp69152_c0,Solyc06g073230.2
GO:0048518	positive regulation of biological process	biological_process	0.99991	1	2	1751	279	42697	comp65192_c0,comp57045_c0
GO:0015630	microtubule cytoskeleton	cellular_component	0.99991	1	1	1751	194	42697	comp67088_c0
GO:0016614	oxidoreductase activity, acting on CH-OH group of donors	molecular_function	0.99991	1	7	1751	424	42697	comp33928_c0,comp60157_c0,comp28353_c0,comp56843_c0,comp34575_c0,comp67101_c0,comp50645_c0
GO:0009142	nucleoside triphosphate biosynthetic process	biological_process	0.99992	1	4	1751	377	42697	comp61237_c0,comp34199_c0,comp50113_c0,comp51884_c0
GO:0009145	purine nucleoside triphosphate biosynthetic process	biological_process	0.99992	1	4	1751	377	42697	comp61237_c0,comp34199_c0,comp50113_c0,comp51884_c0
GO:0009201	ribonucleoside triphosphate biosynthetic process	biological_process	0.99992	1	4	1751	377	42697	comp50113_c0,comp51884_c0,comp61237_c0,comp34199_c0
GO:0009206	purine ribonucleoside triphosphate biosynthetic process	biological_process	0.99992	1	4	1751	377	42697	comp34199_c0,comp61237_c0,comp50113_c0,comp51884_c0
GO:0016567	protein ubiquitination	biological_process	0.99992	1	5	1751	321	42697	comp61953_c0,comp50819_c0,comp50753_c0,comp55895_c0,comp64271_c0
GO:0006644	phospholipid metabolic process	biological_process	0.99993	1	4	1751	297	42697	comp66699_c0,comp44793_c0,comp61273_c0,comp19946_c0
GO:0005984	disaccharide metabolic process	biological_process	0.99993	1	4	1751	313	42697	comp57296_c0,comp57354_c0,comp64317_c0,comp63467_c0
GO:0019058	viral infectious cycle	biological_process	0.99993	1	4	1751	305	42697	comp25449_c0,comp50634_c0,comp50426_c0,comp60454_c0
GO:0006643	membrane lipid metabolic process	biological_process	0.99993	1	2	1751	216	42697	comp44793_c0,comp19946_c0
GO:0048193	Golgi vesicle transport	biological_process	0.99993	1	1	1751	178	42697	comp71260_c0
GO:0016655	oxidoreductase activity, acting on NAD(P)H, quinone or similar compound as acceptor	molecular_function	0.99993	1	2	1751	251	42697	comp66699_c0,comp34857_c0
GO:0016787	hydrolase activity	molecular_function	0.99994	1	237	1751	6285	42697	Solyc09g007370.2,Solyc09g092120.2,comp66590_c0,Solyc02g085640.2,comp53636_c0,Solyc09g009910.2,Solyc12g100180.1,Solyc04g063360.2,Solyc02g091580.2,Solyc04g051490.2,Solyc09g009340.1,Solyc11g065360.1,Solyc11g007290.1,comp66068_c0,Solyc09g098270.2,Solyc08g079160.2,Solyc03g115500.2,Solyc04g081300.2,comp67088_c0,Solyc01g006720.2,comp70118_c0,Solyc07g006860.2,comp64271_c0,Solyc03g058190.2,Solyc07g014590.…
GO:0050790	regulation of catalytic activity	biological_process	0.99994	1	3	1751	269	42697	comp63536_c0,comp59176_c1,comp57571_c0
GO:0006766	vitamin metabolic process	biological_process	0.99994	1	3	1751	282	42697	comp45003_c0,comp56843_c0,comp33928_c0
GO:0006767	water-soluble vitamin metabolic process	biological_process	0.99994	1	3	1751	282	42697	comp56843_c0,comp45003_c0,comp33928_c0
GO:0044264	cellular polysaccharide metabolic process	biological_process	0.99994	1	12	1751	558	42697	comp63467_c0,comp65282_c0,comp57296_c0,comp211963_c0,comp66250_c0,comp57354_c0,comp61334_c0,comp34575_c0,comp59998_c0,comp64317_c0,comp67101_c0,comp65665_c1
GO:0022900	electron transport chain	biological_process	0.99995	1	6	1751	436	42697	comp66573_c0,comp34857_c0,comp60315_c0,comp58206_c0,comp66699_c0,comp54761_c0
GO:0005525	GTP binding	molecular_function	0.99995	1	11	1751	528	42697	comp58456_c0,comp57571_c0,comp66560_c0,comp25449_c0,comp70118_c0,comp51267_c0,comp52006_c0,comp310213_c0,comp47078_c0,comp53874_c0,comp66410_c0
GO:0032561	guanyl ribonucleotide binding	molecular_function	0.99995	1	11	1751	528	42697	comp70118_c0,comp52006_c0,comp51267_c0,comp47078_c0,comp310213_c0,comp66410_c0,comp53874_c0,comp58456_c0,comp57571_c0,comp66560_c0,comp25449_c0
GO:0032446	protein modification by small protein conjugation	biological_process	0.99995	1	5	1751	329	42697	comp64271_c0,comp50819_c0,comp50753_c0,comp55895_c0,comp61953_c0
GO:0019001	guanyl nucleotide binding	molecular_function	0.99995	1	11	1751	529	42697	comp47078_c0,comp310213_c0,comp70118_c0,comp52006_c0,comp51267_c0,comp66410_c0,comp53874_c0,comp58456_c0,comp57571_c0,comp66560_c0,comp25449_c0
GO:0016881	acid-amino acid ligase activity	molecular_function	0.99995	1	8	1751	447	42697	comp64271_c0,comp50753_c0,comp61953_c0,comp30954_c0,comp19946_c0,comp64653_c0,comp44894_c0,comp55895_c0
GO:0005976	polysaccharide metabolic process	biological_process	0.99995	1	13	1751	593	42697	comp63467_c0,comp66250_c0,comp61334_c0,comp57354_c0,comp211963_c0,comp57296_c0,comp65282_c0,comp65665_c1,comp67101_c0,comp59998_c0,comp64317_c0,comp57481_c0,comp34575_c0
GO:0042623	ATPase activity, coupled	molecular_function	0.99995	1	9	1751	403	42697	comp47078_c0,comp58101_c0,comp66410_c0,comp66407_c0,comp57594_c0,comp57571_c0,comp66987_c0,comp50303_c0,comp66560_c0
GO:0051188	cofactor biosynthetic process	biological_process	0.99995	1	14	1751	607	42697	comp58287_c0,comp95664_c0,comp66560_c0,comp50303_c0,comp50634_c0,comp56843_c0,comp57571_c0,comp49188_c0,comp34857_c0,comp50113_c0,comp66410_c0,comp66699_c0,comp47078_c0,comp33928_c0
GO:0023052	signaling	biological_process	0.99996	1	81	1751	2442	42697	comp35045_c0,comp62344_c0,Solyc11g062150.1,comp61193_c0,Solyc02g021650.2,comp50819_c0,Solyc07g045480.2,Solyc09g065130.2,Solyc01g008800.1,Solyc10g079030.1,comp66410_c0,Solyc01g113620.1,Solyc09g007710.2,Solyc04g007710.2,Solyc01g104680.2,Solyc01g098920.2,comp354903_c0,comp95664_c0,comp66774_c2,Solyc02g071220.2,comp65665_c1,Solyc03g115770.2,Solyc06g075150.2,comp50684_c0,Solyc12g007230.1,Solyc03g07990…
GO:0044432	endoplasmic reticulum part	cellular_component	0.99996	1	3	1751	274	42697	comp19946_c0,comp57296_c0,comp44793_c0
GO:0006733	oxidoreduction coenzyme metabolic process	biological_process	0.99996	1	4	1751	342	42697	comp28353_c0,comp34857_c0,comp64824_c2,comp66699_c0
GO:0015291	secondary active transmembrane transporter activity	molecular_function	0.99996	1	1	1751	199	42697	comp53636_c0
GO:0044267	cellular protein metabolic process	biological_process	0.99996	1	202	1751	5867	42697	Solyc01g010030.2,Solyc06g060670.2,Solyc03g121820.2,Solyc05g016410.2,Solyc03g121050.2,Solyc11g061960.1,Solyc06g068990.2,Solyc12g006690.1,comp59998_c0,Solyc12g019460.1,Solyc11g067090.1,Solyc09g066440.2,Solyc03g118530.2,Solyc01g112250.2,Solyc04g014690.2,Solyc04g012170.2,Solyc10g045270.1,Solyc09g065010.2,Solyc12g096440.1,Solyc04g058110.2,Solyc03g082500.2,comp49188_c0,comp59787_c0,Solyc09g082470.2,Sol…
GO:0006184	GTP catabolic process	biological_process	0.99996	1	1	1751	196	42697	comp63536_c0
GO:1901069	guanosine-containing compound catabolic process	biological_process	0.99996	1	1	1751	196	42697	comp63536_c0
GO:0042451	purine nucleoside biosynthetic process	biological_process	0.99996	1	4	1751	393	42697	comp61237_c0,comp34199_c0,comp51884_c0,comp50113_c0
GO:0046129	purine ribonucleoside biosynthetic process	biological_process	0.99996	1	4	1751	393	42697	comp50113_c0,comp51884_c0,comp34199_c0,comp61237_c0
GO:0005789	endoplasmic reticulum membrane	cellular_component	0.99997	1	2	1751	242	42697	comp44793_c0,comp19946_c0
GO:0042175	nuclear outer membrane-endoplasmic reticulum membrane network	cellular_component	0.99997	1	2	1751	242	42697	comp44793_c0,comp19946_c0
GO:0048583	regulation of response to stimulus	biological_process	0.99997	1	1	1751	193	42697	comp67101_c0
GO:1901659	glycosyl compound biosynthetic process	biological_process	0.99997	1	6	1751	470	42697	comp67101_c0,comp34199_c0,comp61237_c0,comp34575_c0,comp50113_c0,comp51884_c0
GO:0007165	signal transduction	biological_process	0.99997	1	80	1751	2436	42697	comp57571_c0,Solyc01g008770.2,Solyc08g005510.1,Solyc12g007210.1,Solyc02g032200.2,Solyc08g014420.2,comp66994_c0,comp59309_c1,Solyc12g019460.1,Solyc04g015350.2,comp66962_c0,Solyc10g079700.1,comp54624_c0,comp310213_c0,Solyc04g007320.1,Solyc05g008790.2,Solyc05g006620.2,comp66068_c0,comp49120_c0,comp63537_c0,comp66590_c0,Solyc03g031970.2,Solyc01g104700.2,Solyc12g011330.2,Solyc09g009970.2,Solyc09g09091…
GO:0009072	aromatic amino acid family metabolic process	biological_process	0.99997	1	2	1751	251	42697	comp61326_c0,comp33248_c0
GO:0046034	ATP metabolic process	biological_process	0.99997	1	4	1751	397	42697	comp61237_c0,comp34199_c0,comp50113_c0,comp51884_c0
GO:0009166	nucleotide catabolic process	biological_process	0.99997	1	2	1751	266	42697	comp63536_c0,comp58101_c0
GO:1901292	nucleoside phosphate catabolic process	biological_process	0.99997	1	2	1751	266	42697	comp63536_c0,comp58101_c0
GO:0009311	oligosaccharide metabolic process	biological_process	0.99997	1	5	1751	364	42697	comp63467_c0,comp64317_c0,comp57354_c0,comp61334_c0,comp57296_c0
GO:0009308	amine metabolic process	biological_process	0.99997	1	3	1751	304	42697	comp57571_c0,comp33248_c0,comp61326_c0
GO:0016651	oxidoreductase activity, acting on NAD(P)H	molecular_function	0.99997	1	4	1751	358	42697	comp54761_c0,comp66699_c0,comp34857_c0,comp60315_c0
GO:0005509	calcium ion binding	molecular_function	0.99997	1	1	1751	238	42697	comp61273_c0
GO:0044700	single organism signaling	biological_process	0.99997	1	80	1751	2441	42697	Solyc04g008050.2,comp29327_c0,Solyc03g120500.2,Solyc08g080460.1,comp66902_c0,Solyc12g010330.1,comp64718_c0,comp66827_c0,comp66750_c0,Solyc10g086350.1,comp31968_c0,comp67101_c0,Solyc01g100860.2,comp66993_c0,Solyc11g007240.1,Solyc04g051700.2,Solyc01g008850.2,comp50684_c0,Solyc12g007230.1,comp60176_c0,Solyc03g079900.2,Solyc05g054150.2,Solyc02g071220.2,Solyc03g115770.2,comp65665_c1,Solyc06g075150.2,S…
GO:0006810	transport	biological_process	0.99997	1	200	1751	5629	42697	comp23712_c0,Solyc08g068210.2,Solyc11g066560.1,Solyc10g062220.1,Solyc07g064120.1,Solyc07g064950.2,comp58206_c0,Solyc01g006950.2,comp63962_c0,comp64653_c0,Solyc09g065130.2,Solyc06g060370.2,Solyc11g010690.1,Solyc07g022780.2,Solyc09g005600.2,comp50426_c0,comp66410_c0,Solyc04g082490.2,comp53234_c0,comp50113_c0,Solyc01g104680.2,Solyc10g045640.1,Solyc06g054120.1,Solyc01g098920.2,Solyc02g069650.1,Solyc0…
GO:0051234	establishment of localization	biological_process	0.99997	1	200	1751	5629	42697	comp66140_c0,Solyc11g065820.1,Solyc05g012520.2,Solyc10g008470.2,Solyc05g055690.1,Solyc07g063920.2,comp66492_c0,comp71616_c0,Solyc06g073590.2,Solyc07g006970.2,comp181360_c0,comp66560_c0,Solyc03g031920.2,Solyc03g097860.1,comp48536_c0,Solyc10g076480.1,Solyc01g104700.2,Solyc07g008320.2,Solyc03g096000.2,Solyc05g008500.1,comp9311_c0,Solyc10g079910.1,Solyc12g056220.1,comp66060_c0,comp50303_c0,Solyc09g05…
GO:0016747	transferase activity, transferring acyl groups other than amino-acyl groups	molecular_function	0.99997	1	3	1751	341	42697	comp64500_c0,comp49291_c0,comp44793_c0
GO:0004252	serine-type endopeptidase activity	molecular_function	0.99997	1	2	1751	243	42697	comp61204_c0,comp33829_c0
GO:0050660	flavin adenine dinucleotide binding	molecular_function	0.99997	1	1	1751	190	42697	comp56843_c0
GO:0016482	cytoplasmic transport	biological_process	0.99997	1	4	1751	341	42697	comp71260_c0,comp29327_c0,comp66560_c0,comp53874_c0
GO:0003676	nucleic acid binding	molecular_function	0.99998	1	256	1751	7089	42697	Solyc01g103410.2,Solyc10g047640.1,Solyc07g066330.2,Solyc04g045560.2,Solyc07g017990.2,Solyc12g099370.1,Solyc01g011350.2,Solyc06g071480.2,Solyc01g034150.2,Solyc02g085570.2,comp35291_c0,comp53037_c0,Solyc11g072600.1,Solyc12g009590.1,Solyc01g107580.2,comp50819_c0,comp54887_c0,Solyc10g078540.1,Solyc04g051540.2,Solyc11g017230.1,Solyc03g114830.2,Solyc04g008050.2,comp48948_c0,Solyc07g018350.2,comp54259_c…
GO:0046434	organophosphate catabolic process	biological_process	0.99998	1	5	1751	389	42697	comp63536_c0,comp66699_c0,comp58101_c0,comp56843_c0,comp61273_c0
GO:0031329	regulation of cellular catabolic process	biological_process	0.99998	1	2	1751	275	42697	comp57045_c0,comp63536_c0
GO:0007154	cell communication	biological_process	0.99998	1	84	1751	2552	42697	Solyc07g045480.2,Solyc09g065130.2,Solyc11g062150.1,Solyc02g021650.2,comp50819_c0,comp61193_c0,comp35045_c0,comp62344_c0,comp66774_c2,Solyc01g098920.2,comp95664_c0,comp354903_c0,Solyc01g104680.2,Solyc09g007710.2,Solyc04g007710.2,comp66410_c0,Solyc01g113620.1,Solyc01g008800.1,Solyc10g079030.1,Solyc05g054150.2,Solyc03g079900.2,comp60176_c0,Solyc12g007230.1,comp50684_c0,Solyc06g075150.2,comp65665_c1,…
GO:0009163	nucleoside biosynthetic process	biological_process	0.99998	1	4	1751	404	42697	comp50113_c0,comp51884_c0,comp61237_c0,comp34199_c0
GO:0042455	ribonucleoside biosynthetic process	biological_process	0.99998	1	4	1751	404	42697	comp50113_c0,comp51884_c0,comp34199_c0,comp61237_c0
GO:0004842	ubiquitin-protein ligase activity	molecular_function	0.99998	1	4	1751	315	42697	comp61953_c0,comp50753_c0,comp55895_c0,comp64271_c0
GO:0019787	small conjugating protein ligase activity	molecular_function	0.99998	1	4	1751	315	42697	comp61953_c0,comp50753_c0,comp55895_c0,comp64271_c0
GO:0046039	GTP metabolic process	biological_process	0.99998	1	1	1751	216	42697	comp63536_c0
GO:0009894	regulation of catabolic process	biological_process	0.99998	1	2	1751	281	42697	comp63536_c0,comp57045_c0
GO:0009152	purine ribonucleotide biosynthetic process	biological_process	0.99999	1	4	1751	417	42697	comp61237_c0,comp34199_c0,comp50113_c0,comp51884_c0
GO:0006091	generation of precursor metabolites and energy	biological_process	0.99999	1	20	1751	1011	42697	Solyc07g065900.2,Solyc04g006970.2,comp54761_c0,comp66699_c0,Solyc08g007420.2,Solyc09g008270.2,Solyc10g044510.1,Solyc12g008510.1,Solyc01g106780.2,comp60315_c0,Solyc10g007690.2,comp34857_c0,Solyc04g076090.2,Solyc11g068400.1,comp52760_c0,comp58206_c0,comp66573_c0,Solyc01g017090.2,Solyc04g015200.2,Solyc08g015870.2
GO:0033177	proton-transporting two-sector ATPase complex, proton-transporting domain	cellular_component	0.99999	1	5	1751	448	42697	comp51884_c0,comp63962_c0,comp50113_c0,comp61237_c0,comp34199_c0
GO:0005730	nucleolus	cellular_component	0.99999	1	2	1751	288	42697	Solyc09g007370.2,comp60365_c0
GO:0006152	purine nucleoside catabolic process	biological_process	0.99999	1	1	1751	222	42697	comp63536_c0
GO:0009143	nucleoside triphosphate catabolic process	biological_process	0.99999	1	1	1751	222	42697	comp63536_c0
GO:0009146	purine nucleoside triphosphate catabolic process	biological_process	0.99999	1	1	1751	222	42697	comp63536_c0
GO:0009164	nucleoside catabolic process	biological_process	0.99999	1	1	1751	222	42697	comp63536_c0
GO:0009203	ribonucleoside triphosphate catabolic process	biological_process	0.99999	1	1	1751	222	42697	comp63536_c0
GO:0009207	purine ribonucleoside triphosphate catabolic process	biological_process	0.99999	1	1	1751	222	42697	comp63536_c0
GO:0042454	ribonucleoside catabolic process	biological_process	0.99999	1	1	1751	222	42697	comp63536_c0
GO:0046130	purine ribonucleoside catabolic process	biological_process	0.99999	1	1	1751	222	42697	comp63536_c0
GO:1901658	glycosyl compound catabolic process	biological_process	0.99999	1	1	1751	222	42697	comp63536_c0
GO:0004519	endonuclease activity	molecular_function	0.99999	1	2	1751	285	42697	comp50113_c0,comp66987_c0
GO:1901068	guanosine-containing compound metabolic process	biological_process	0.99999	1	1	1751	223	42697	comp63536_c0
GO:0051179	localization	biological_process	0.99999	1	200	1751	5702	42697	Solyc07g008320.2,Solyc01g104700.2,Solyc03g096000.2,Solyc05g008500.1,comp9311_c0,Solyc10g079910.1,Solyc12g056220.1,comp66060_c0,comp181360_c0,Solyc03g031920.2,comp66560_c0,Solyc03g097860.1,Solyc10g076480.1,comp48536_c0,Solyc07g063920.2,comp66492_c0,comp71616_c0,Solyc06g073590.2,Solyc07g006970.2,comp66140_c0,Solyc11g065820.1,Solyc05g012520.2,Solyc10g008470.2,Solyc05g055690.1,Solyc04g016280.2,Solyc0…
GO:0016879	ligase activity, forming carbon-nitrogen bonds	molecular_function	0.99999	1	9	1751	528	42697	comp64271_c0,comp69152_c0,comp50753_c0,comp61953_c0,comp30954_c0,comp19946_c0,comp64653_c0,comp44894_c0,comp55895_c0
GO:0005506	iron ion binding	molecular_function	0.99999	1	4	1751	441	42697	comp64824_c0,comp51884_c0,comp58796_c0,comp57229_c0
GO:0006164	purine nucleotide biosynthetic process	biological_process	0.99999	1	4	1751	425	42697	comp34199_c0,comp61237_c0,comp50113_c0,comp51884_c0
GO:1901136	carbohydrate derivative catabolic process	biological_process	0.99999	1	3	1751	320	42697	comp56843_c0,comp58101_c0,comp63536_c0
GO:0006119	oxidative phosphorylation	biological_process	0.99999	1	6	1751	497	42697	comp66699_c0,comp54761_c0,comp34857_c0,comp66573_c0,comp58206_c0,comp60315_c0
GO:0016051	carbohydrate biosynthetic process	biological_process	0.99999	1	10	1751	523	42697	comp26573_c0,comp52760_c0,comp66250_c0,comp61334_c0,comp65282_c0,comp65665_c1,comp67101_c0,comp64317_c0,comp59998_c0,comp34575_c0
GO:0045333	cellular respiration	biological_process	0.99999	1	6	1751	500	42697	comp60315_c0,comp58206_c0,comp34857_c0,comp66573_c0,comp66699_c0,comp54761_c0
GO:0022607	cellular component assembly	biological_process	0.99999	1	9	1751	663	42697	Solyc01g095650.2,comp34456_c0,Solyc02g031770.2,Solyc12g014560.1,Solyc02g093690.2,Solyc12g049310.1,comp51236_c0,Solyc09g009430.2,Solyc04g072260.1
GO:0009260	ribonucleotide biosynthetic process	biological_process	0.99999	1	4	1751	434	42697	comp34199_c0,comp61237_c0,comp50113_c0,comp51884_c0
GO:0046390	ribose phosphate biosynthetic process	biological_process	0.99999	1	4	1751	434	42697	comp50113_c0,comp51884_c0,comp61237_c0,comp34199_c0
GO:0015988	energy coupled proton transmembrane transport, against electrochemical gradient	biological_process	0.99999	1	1	1751	237	42697	comp63962_c0
GO:0015991	ATP hydrolysis coupled proton transport	biological_process	0.99999	1	1	1751	237	42697	comp63962_c0
GO:0072522	purine-containing compound biosynthetic process	biological_process	0.99999	1	4	1751	433	42697	comp34199_c0,comp61237_c0,comp50113_c0,comp51884_c0
GO:0031966	mitochondrial membrane	cellular_component	0.99999	1	5	1751	484	42697	comp66573_c0,comp51884_c0,comp50113_c0,comp61237_c0,comp34199_c0
GO:0006396	RNA processing	biological_process	0.99999	1	11	1751	572	42697	comp56843_c0,comp65192_c0,comp63543_c0,Solyc09g065010.2,comp66987_c0,comp71382_c0,Solyc02g085570.2,Solyc09g007370.2,comp69152_c0,Solyc03g025880.2,comp64154_c1
GO:0032787	monocarboxylic acid metabolic process	biological_process	0.99999	1	3	1751	359	42697	comp57229_c0,comp21588_c0,comp28353_c0
GO:0070647	protein modification by small protein conjugation or removal	biological_process	0.99999	1	5	1751	375	42697	comp55895_c0,comp50819_c0,comp50753_c0,comp61953_c0,comp64271_c0
GO:0015980	energy derivation by oxidation of organic compounds	biological_process	1	1	6	1751	513	42697	comp34857_c0,comp66573_c0,comp58206_c0,comp60315_c0,comp54761_c0,comp66699_c0
GO:0046486	glycerolipid metabolic process	biological_process	1	1	4	1751	363	42697	comp44793_c0,comp66699_c0,comp63962_c0,comp19946_c0
GO:0006732	coenzyme metabolic process	biological_process	1	1	9	1751	592	42697	comp33928_c0,comp64824_c2,comp66699_c0,comp28353_c0,comp56843_c0,comp49188_c0,comp34857_c0,comp58287_c0,comp95664_c0
GO:0044265	cellular macromolecule catabolic process	biological_process	1	1	2	1751	321	42697	comp33829_c0,comp44615_c0
GO:0005216	ion channel activity	molecular_function	1	1	1	1751	256	42697	comp48536_c0
GO:0022838	substrate-specific channel activity	molecular_function	1	1	1	1751	256	42697	comp48536_c0
GO:0065008	regulation of biological quality	biological_process	1	1	13	1751	787	42697	comp67101_c0,comp34575_c0,Solyc09g015820.2,Solyc11g069690.1,Solyc05g056400.2,Solyc10g006970.2,Solyc01g098920.2,Solyc07g064250.2,Solyc10g006080.1,comp28353_c0,Solyc09g065130.2,Solyc11g069400.1,Solyc06g008820.2
GO:0005740	mitochondrial envelope	cellular_component	1	1	6	1751	551	42697	comp61237_c0,comp34199_c0,comp66573_c0,comp58206_c0,comp50113_c0,comp51884_c0
GO:0015267	channel activity	molecular_function	1	1	1	1751	260	42697	comp48536_c0
GO:0022803	passive transmembrane transporter activity	molecular_function	1	1	1	1751	260	42697	comp48536_c0
GO:0019028	viral capsid	cellular_component	1	1	4	1751	411	42697	comp54624_c0,comp64327_c0,comp314441_c0,comp29327_c0
GO:0016758	transferase activity, transferring hexosyl groups	molecular_function	1	1	7	1751	511	42697	comp64317_c0,comp35484_c0,comp164463_c0,comp66564_c1,comp211963_c0,comp66250_c0,comp57354_c0
GO:0003899	DNA-directed RNA polymerase activity	molecular_function	1	1	1	1751	273	42697	comp60365_c0
GO:0003964	RNA-directed DNA polymerase activity	molecular_function	1	1	1	1751	365	42697	comp66573_c0
GO:0006520	cellular amino acid metabolic process	biological_process	1	1	42	1751	1623	42697	Solyc09g082060.2,Solyc12g019110.1,comp51400_c0,Solyc11g011920.1,Solyc09g007920.2,Solyc01g107550.2,comp64824_c0,Solyc09g008670.2,Solyc01g008050.2,Solyc04g005520.2,Solyc10g078550.1,Solyc12g041870.1,Solyc10g083830.1,Solyc04g009960.2,Solyc06g007180.2,Solyc11g012970.1,Solyc07g063510.2,Solyc04g054710.2,comp59787_c0,comp50683_c0,Solyc05g052100.2,comp56843_c0,Solyc08g007040.2,Solyc05g056150.2,Solyc10g006…
GO:0005576	extracellular region	cellular_component	1	1	43	1751	1728	42697	Solyc09g014240.2,comp61953_c0,comp31786_c0,comp66590_c0,Solyc06g082240.2,Solyc02g062650.2,comp211963_c0,Solyc06g050530.2,comp21050_c1,Solyc06g076330.2,Solyc09g010990.2,Solyc10g080210.1,Solyc01g005120.2,Solyc05g043360.1,comp62137_c0,Solyc06g076760.1,comp60365_c0,Solyc07g006860.2,Solyc02g085110.2,comp29327_c0,Solyc10g076830.1,comp66140_c0,comp61178_c0,comp52759_c0,comp52947_c0,Solyc01g008710.2,Soly…
GO:0009055	electron carrier activity	molecular_function	1	1	8	1751	634	42697	comp59965_c1,comp51884_c0,comp33860_c0,comp32680_c0,comp66573_c0,comp38679_c0,comp66410_c0,comp34456_c0
GO:0006278	RNA-dependent DNA replication	biological_process	1	1	1	1751	368	42697	comp66573_c0
GO:0006996	organelle organization	biological_process	1	1	12	1751	764	42697	comp49188_c0,Solyc08g014430.2,comp55735_c0,comp95664_c0,comp29327_c0,Solyc11g067020.1,Solyc01g103320.2,Solyc05g043350.2,Solyc06g083870.2,Solyc01g095650.2,comp66410_c0,Solyc12g010110.1
GO:0009069	serine family amino acid metabolic process	biological_process	1	1	3	1751	381	42697	comp64824_c0,comp58341_c0,comp59787_c0
GO:0004553	hydrolase activity, hydrolyzing O-glycosyl compounds	molecular_function	1	1	7	1751	544	42697	comp57354_c0,comp51400_c0,comp57296_c0,comp63467_c0,comp54428_c0,comp57481_c0,comp66774_c2
GO:0007264	small GTPase mediated signal transduction	biological_process	1	1	3	1751	334	42697	comp66410_c0,comp57571_c0,comp310213_c0
GO:0009165	nucleotide biosynthetic process	biological_process	1	1	4	1751	471	42697	comp34199_c0,comp61237_c0,comp50113_c0,comp51884_c0
GO:1901293	nucleoside phosphate biosynthetic process	biological_process	1	1	4	1751	474	42697	comp51884_c0,comp50113_c0,comp61237_c0,comp34199_c0
GO:0006260	DNA replication	biological_process	1	1	13	1751	848	42697	comp66573_c0,comp56911_c0,comp50303_c0,comp50634_c0,comp60056_c0,comp53213_c0,comp66170_c0,comp18781_c0,comp47078_c0,comp61953_c0,comp33902_c0,comp60365_c0,comp57594_c0
GO:0044429	mitochondrial part	cellular_component	1	1	6	1751	570	42697	comp61237_c0,comp34199_c0,comp51884_c0,comp58206_c0,comp50113_c0,comp66573_c0
GO:0034061	DNA polymerase activity	molecular_function	1	1	3	1751	474	42697	comp47078_c0,comp66573_c0,comp57594_c0
GO:0009405	pathogenesis	biological_process	1	1	5	1751	491	42697	comp21050_c1,comp66962_c0,comp66140_c0,comp31786_c0,comp52759_c0
GO:0016779	nucleotidyltransferase activity	molecular_function	1	1	22	1751	1168	42697	Solyc12g008410.1,comp47078_c0,comp60365_c0,Solyc03g005250.2,comp57594_c0,Solyc01g009670.2,Solyc01g034150.2,Solyc01g107510.2,Solyc12g011120.1,Solyc09g082860.2,comp71227_c0,comp64645_c1,comp66590_c0,Solyc08g066200.2,Solyc10g080350.1,comp66573_c0,Solyc03g097830.2,Solyc09g065010.2,Solyc01g094000.2,Solyc03g005260.2,comp52438_c0,Solyc02g082810.2
GO:1901607	alpha-amino acid biosynthetic process	biological_process	1	1	4	1751	435	42697	comp33928_c0,comp33248_c0,comp28353_c0,comp61326_c0
GO:0044262	cellular carbohydrate metabolic process	biological_process	1	1	13	1751	733	42697	comp59998_c0,comp64317_c0,comp34575_c0,comp65665_c1,comp67101_c0,comp57296_c0,comp65282_c0,comp57354_c0,comp66250_c0,comp211963_c0,comp61334_c0,comp63467_c0,comp28353_c0
GO:0090407	organophosphate biosynthetic process	biological_process	1	1	8	1751	634	42697	comp61237_c0,comp49188_c0,comp19946_c0,comp51884_c0,comp50113_c0,comp34199_c0,comp95664_c0,comp58287_c0
GO:0020037	heme binding	molecular_function	1	1	2	1751	434	42697	comp33902_c0,comp51884_c0
GO:0034062	RNA polymerase activity	molecular_function	1	1	3	1751	414	42697	comp60365_c0,comp66590_c0,comp71227_c0
GO:0051716	cellular response to stimulus	biological_process	1	1	95	1751	2986	42697	Solyc01g104680.2,comp25449_c0,Solyc01g098920.2,comp95664_c0,comp354903_c0,comp66774_c2,comp50634_c0,Solyc01g008800.1,Solyc10g079030.1,comp66410_c0,Solyc01g113620.1,Solyc04g007710.2,Solyc09g007710.2,Solyc07g045480.2,Solyc09g065130.2,comp35045_c0,comp62344_c0,Solyc11g062150.1,Solyc02g021650.2,comp61193_c0,comp50819_c0,comp52947_c0,Solyc04g008050.2,Solyc08g080460.1,comp29327_c0,Solyc03g120500.2,comp…
GO:0009057	macromolecule catabolic process	biological_process	1	1	4	1751	448	42697	comp33829_c0,comp57481_c0,comp44615_c0,comp57354_c0
GO:0050896	response to stimulus	biological_process	1	1	141	1751	4356	42697	Solyc04g080760.2,Solyc03g119060.2,comp66827_c0,comp47078_c0,comp66750_c0,comp31968_c0,comp67101_c0,Solyc01g008850.2,Solyc04g051700.2,Solyc11g007240.1,comp29327_c0,Solyc03g120500.2,Solyc08g007630.1,comp59393_c0,Solyc03g115770.2,comp65665_c1,Solyc12g099520.1,comp50684_c0,comp60176_c0,Solyc03g079900.2,Solyc05g054150.2,Solyc11g071420.1,comp88193_c0,Solyc10g079030.1,Solyc01g008800.1,Solyc01g113620.1,c…
GO:0022804	active transmembrane transporter activity	molecular_function	1	1	4	1751	451	42697	comp57571_c0,comp53636_c0,comp66410_c0,comp66560_c0
GO:0006144	purine nucleobase metabolic process	biological_process	1	1	6	1751	567	42697	comp52760_c0,comp71227_c0,comp64645_c1,comp66590_c0,comp66560_c0,comp52438_c0
GO:0044765	single-organism transport	biological_process	1	1	118	1751	3833	42697	Solyc06g008820.2,Solyc11g065820.1,Solyc11g012880.1,comp34857_c0,comp66699_c0,Solyc07g063920.2,comp71616_c0,Solyc05g050360.2,Solyc06g073590.2,Solyc07g006970.2,Solyc06g006110.2,Solyc12g011070.1,Solyc01g100720.2,Solyc10g081260.1,comp66560_c0,Solyc03g031920.2,Solyc03g097860.1,Solyc09g031750.2,comp51884_c0,Solyc10g076480.1,Solyc07g053970.2,comp48536_c0,Solyc07g008320.2,Solyc05g008500.1,comp53636_c0,So…
GO:0016788	hydrolase activity, acting on ester bonds	molecular_function	1	1	39	1751	1631	42697	comp18781_c0,comp66902_c0,comp64271_c0,Solyc05g006090.2,Solyc07g008570.2,Solyc01g105970.2,comp44793_c0,Solyc04g064560.2,comp59393_c0,Solyc09g007370.2,Solyc04g051490.2,Solyc09g009340.1,Solyc11g016990.1,Solyc01g006740.2,comp181360_c0,comp64734_c0,comp66068_c0,comp66560_c0,comp310213_c0,Solyc11g012410.1,Solyc04g076610.1,comp57594_c0,comp50113_c0,comp53234_c0,comp66987_c0,Solyc05g009430.2,Solyc11g008…
GO:0043231	intracellular membrane-bounded organelle	cellular_component	1	1	203	1751	5977	42697	comp66410_c0,Solyc08g077520.2,comp58573_c0,Solyc05g015510.2,Solyc12g010120.1,Solyc04g045560.2,comp50426_c0,comp35291_c0,Solyc02g085570.2,Solyc01g098920.2,comp50113_c0,Solyc01g090470.2,comp63543_c0,Solyc01g104680.2,comp55398_c0,comp86432_c0,Solyc06g065730.2,Solyc02g021650.2,Solyc10g079150.1,comp50819_c0,Solyc02g031770.2,Solyc12g009590.1,Solyc11g072600.1,Solyc03g079930.2,comp58206_c0,Solyc01g006100…
GO:0000151	ubiquitin ligase complex	cellular_component	1	1	2	1751	327	42697	comp50753_c0,comp55895_c0
GO:0043227	membrane-bounded organelle	cellular_component	1	1	203	1751	5982	42697	Solyc05g055690.1,Solyc04g054700.2,Solyc10g078430.1,Solyc07g007870.2,comp53297_c0,Solyc12g011330.2,Solyc05g056400.2,comp57296_c0,comp66170_c0,Solyc01g006220.2,Solyc03g114050.2,Solyc12g096980.1,comp59242_c0,comp48536_c0,comp63934_c0,Solyc04g072260.1,Solyc02g032330.2,Solyc09g055250.2,comp66560_c0,comp65179_c0,Solyc03g031970.2,comp52006_c0,Solyc11g068400.1,Solyc03g096000.2,Solyc01g104700.2,Solyc09g00…
GO:0046873	metal ion transmembrane transporter activity	molecular_function	1	1	2	1751	360	42697	comp48536_c0,comp53234_c0
GO:0008652	cellular amino acid biosynthetic process	biological_process	1	1	5	1751	512	42697	comp61326_c0,comp28353_c0,comp56843_c0,comp33248_c0,comp33928_c0
GO:0003735	structural constituent of ribosome	molecular_function	1	1	17	1751	1338	42697	comp53158_c0,Solyc06g007470.2,Solyc09g091520.1,Solyc12g096700.1,Solyc03g114050.2,Solyc03g119360.2,Solyc01g096590.2,comp181588_c0,Solyc12g100160.1,Solyc06g083820.2,Solyc08g076340.2,comp54731_c0,comp53528_c0,Solyc01g096580.2,Solyc06g072490.2,Solyc01g058190.2,Solyc06g007360.2
GO:0016469	proton-transporting two-sector ATPase complex	cellular_component	1	1	5	1751	579	42697	comp61237_c0,comp34199_c0,comp51884_c0,comp63962_c0,comp50113_c0
GO:0005102	receptor binding	molecular_function	1	1	4	1751	493	42697	comp29327_c0,comp59309_c1,comp66590_c0,comp57571_c0
GO:0046906	tetrapyrrole binding	molecular_function	1	1	2	1751	469	42697	comp51884_c0,comp33902_c0
GO:0008610	lipid biosynthetic process	biological_process	1	1	13	1751	755	42697	comp21588_c0,comp50634_c0,comp56843_c0,comp28353_c0,comp19946_c0,comp59998_c0,comp34575_c0,comp65665_c1,comp57229_c0,comp67101_c0,comp65282_c0,comp66830_c0,comp61334_c0
GO:0044421	extracellular region part	cellular_component	1	1	3	1751	473	42697	comp52947_c0,comp61953_c0,comp54624_c0
GO:0044430	cytoskeletal part	cellular_component	1	1	1	1751	341	42697	comp67088_c0
GO:0031967	organelle envelope	cellular_component	1	1	8	1751	727	42697	Solyc04g007280.2,comp34199_c0,comp50113_c0,comp58206_c0,comp51884_c0,comp66573_c0,Solyc04g016240.2,comp61237_c0
GO:0044423	virion part	cellular_component	1	1	10	1751	731	42697	comp56679_c0,comp34199_c0,comp29327_c0,comp64327_c0,comp64824_c0,comp44615_c0,comp62344_c0,comp54624_c0,comp31968_c0,comp314441_c0
GO:0019012	virion	cellular_component	1	1	11	1751	774	42697	comp29327_c0,comp34199_c0,comp56679_c0,comp314441_c0,comp149698_c0,comp31968_c0,comp64824_c0,comp62344_c0,comp54624_c0,comp44615_c0,comp64327_c0
GO:0005667	transcription factor complex	cellular_component	1	1	20	1751	1145	42697	comp59176_c1,comp61237_c0,comp18781_c0,comp18747_c0,comp53297_c0,comp50634_c0,comp25449_c0,comp63543_c0,comp54961_c0,comp63565_c0,comp64500_c0,comp59393_c0,comp44231_c0,comp66994_c0,comp59309_c1,comp33408_c0,comp52006_c0,comp52300_c0,comp57045_c0,comp63934_c0
GO:0006118	electron transport	biological_process	1	1	10	1751	807	42697	comp38679_c0,comp66410_c0,comp34456_c0,comp59965_c1,comp26573_c0,comp58206_c0,comp33860_c0,comp51884_c0,comp66573_c0,comp32680_c0
GO:0004175	endopeptidase activity	molecular_function	1	1	9	1751	670	42697	comp61708_c0,comp66590_c0,comp71227_c0,comp61204_c0,comp53636_c0,comp59242_c0,comp53234_c0,comp59787_c0,comp33829_c0
GO:0044281	small molecule metabolic process	biological_process	1	1	128	1751	4198	42697	Solyc01g009010.2,Solyc04g009960.2,comp59787_c0,Solyc11g010300.1,Solyc10g006400.2,Solyc12g007210.1,comp34199_c0,Solyc12g098500.1,Solyc09g082060.2,Solyc01g008290.2,Solyc01g106780.2,Solyc12g008510.1,Solyc09g007920.2,Solyc01g008050.2,Solyc03g118410.2,comp66560_c0,comp61326_c0,Solyc11g007990.1,Solyc05g051850.2,Solyc12g056940.1,comp62036_c0,Solyc01g104700.2,Solyc07g008320.2,comp63536_c0,Solyc09g098580.…
GO:0009112	nucleobase metabolic process	biological_process	1	1	6	1751	614	42697	comp52438_c0,comp66560_c0,comp64645_c1,comp66590_c0,comp52760_c0,comp71227_c0
GO:0009066	aspartate family amino acid metabolic process	biological_process	1	1	1	1751	332	42697	comp28353_c0
GO:0008236	serine-type peptidase activity	molecular_function	1	1	2	1751	380	42697	comp61204_c0,comp33829_c0
GO:0017171	serine hydrolase activity	molecular_function	1	1	2	1751	380	42697	comp61204_c0,comp33829_c0
GO:0043436	oxoacid metabolic process	biological_process	1	1	45	1751	1884	42697	comp62036_c0,Solyc05g051250.2,comp57229_c0,Solyc10g007110.2,Solyc11g008780.1,comp61326_c0,comp65308_c0,Solyc09g007540.2,Solyc03g063560.2,Solyc11g044840.1,comp33928_c0,Solyc12g095850.1,Solyc05g005800.2,comp33248_c0,comp164463_c0,comp28353_c0,Solyc07g005560.2,comp58341_c0,Solyc08g007040.2,Solyc10g006400.2,Solyc05g056150.2,Solyc06g019170.2,Solyc12g041870.1,Solyc10g083830.1,Solyc04g009960.2,Solyc06g0…
GO:0006082	organic acid metabolic process	biological_process	1	1	45	1751	1889	42697	Solyc01g107550.2,Solyc09g007920.2,Solyc10g078550.1,Solyc04g005520.2,Solyc01g008050.2,Solyc09g008670.2,comp64824_c0,Solyc12g019110.1,comp21588_c0,Solyc09g082060.2,Solyc11g011920.1,comp51400_c0,Solyc06g019170.2,Solyc10g006400.2,Solyc05g056150.2,Solyc08g007040.2,Solyc07g063510.2,Solyc11g012970.1,Solyc06g007180.2,Solyc04g009960.2,Solyc10g083830.1,Solyc12g041870.1,comp56843_c0,Solyc05g052100.2,comp506…
GO:0050662	coenzyme binding	molecular_function	1	1	6	1751	585	42697	comp34575_c0,comp67101_c0,comp60157_c0,comp45003_c0,comp28353_c0,comp56843_c0
GO:0019752	carboxylic acid metabolic process	biological_process	1	1	44	1751	1870	42697	Solyc11g008780.1,Solyc10g007110.2,comp57229_c0,comp62036_c0,Solyc05g051250.2,Solyc09g007540.2,comp65308_c0,comp61326_c0,comp33928_c0,Solyc11g044840.1,Solyc03g063560.2,Solyc07g005560.2,comp28353_c0,comp58341_c0,comp33248_c0,Solyc05g005800.2,Solyc12g095850.1,Solyc06g019170.2,Solyc10g006400.2,Solyc05g056150.2,Solyc08g007040.2,comp56843_c0,Solyc05g052100.2,comp50683_c0,comp59787_c0,Solyc04g054710.2,S…
GO:0009144	purine nucleoside triphosphate metabolic process	biological_process	1	1	5	1751	609	42697	comp61237_c0,comp34199_c0,comp63536_c0,comp51884_c0,comp50113_c0
GO:0009199	ribonucleoside triphosphate metabolic process	biological_process	1	1	5	1751	609	42697	comp51884_c0,comp50113_c0,comp63536_c0,comp34199_c0,comp61237_c0
GO:0009205	purine ribonucleoside triphosphate metabolic process	biological_process	1	1	5	1751	609	42697	comp61237_c0,comp34199_c0,comp63536_c0,comp50113_c0,comp51884_c0
GO:0003700	sequence-specific DNA binding transcription factor activity	molecular_function	1	1	13	1751	956	42697	comp18781_c0,comp33408_c0,comp18747_c0,comp44231_c0,comp59176_c1,comp61237_c0,comp54961_c0,comp63543_c0,comp63565_c0,comp63934_c0,comp52300_c0,comp53297_c0,comp57045_c0
GO:0009141	nucleoside triphosphate metabolic process	biological_process	1	1	5	1751	617	42697	comp63536_c0,comp61237_c0,comp34199_c0,comp50113_c0,comp51884_c0
GO:0015078	hydrogen ion transmembrane transporter activity	molecular_function	1	1	7	1751	722	42697	comp61237_c0,comp34199_c0,comp66573_c0,comp58206_c0,comp63962_c0,comp50113_c0,comp51884_c0
GO:0009150	purine ribonucleotide metabolic process	biological_process	1	1	6	1751	659	42697	comp58101_c0,comp50113_c0,comp51884_c0,comp34199_c0,comp61237_c0,comp63536_c0
GO:0016705	oxidoreductase activity, acting on paired donors, with incorporation or reduction of molecular oxygen	molecular_function	1	1	3	1751	510	42697	comp56843_c0,comp51884_c0,comp47329_c0
GO:0005654	nucleoplasm	cellular_component	1	1	25	1751	1384	42697	comp52006_c0,comp59393_c0,Solyc03g025880.2,Solyc12g044640.1,comp66994_c0,comp59309_c1,comp44231_c0,comp33408_c0,comp64500_c0,comp63934_c0,comp57045_c0,comp52300_c0,Solyc04g076580.2,comp18747_c0,comp18781_c0,comp61237_c0,comp59176_c1,Solyc09g010670.2,comp63565_c0,comp63543_c0,comp54961_c0,comp25449_c0,comp53297_c0,Solyc10g078430.1,comp50634_c0
GO:0035556	intracellular signal transduction	biological_process	1	1	5	1751	541	42697	comp62805_c0,comp66410_c0,comp354903_c0,comp310213_c0,comp57571_c0
GO:0006259	DNA metabolic process	biological_process	1	1	51	1751	2215	42697	Solyc04g008600.2,comp19958_c0,Solyc04g054700.2,Solyc01g107510.2,Solyc07g018350.2,comp53213_c0,comp47078_c0,Solyc07g049720.2,Solyc01g095650.2,comp66170_c0,comp18781_c0,comp60365_c0,Solyc08g007330.2,comp66492_c0,Solyc12g010050.1,comp66573_c0,Solyc01g020440.2,Solyc09g090870.2,Solyc01g088380.1,comp88193_c0,comp52006_c0,Solyc08g079530.2,comp59393_c0,comp40475_c0,Solyc09g009340.1,comp61953_c0,Solyc04g0…
GO:0034220	ion transmembrane transport	biological_process	1	1	5	1751	640	42697	comp51884_c0,comp50113_c0,comp63962_c0,comp34199_c0,comp61237_c0
GO:0006163	purine nucleotide metabolic process	biological_process	1	1	6	1751	667	42697	comp63536_c0,comp34199_c0,comp61237_c0,comp51884_c0,comp50113_c0,comp58101_c0
GO:0046907	intracellular transport	biological_process	1	1	17	1751	996	42697	Solyc01g104700.2,comp23712_c0,comp66560_c0,Solyc03g079900.2,Solyc05g054150.2,comp67101_c0,Solyc10g086350.1,comp59213_c0,comp53874_c0,comp50426_c0,Solyc01g100720.2,Solyc10g079030.1,comp71260_c0,comp29327_c0,comp44793_c0,Solyc01g104680.2,Solyc08g041890.2
GO:1901565	organonitrogen compound catabolic process	biological_process	1	1	3	1751	465	42697	comp63536_c0,comp58101_c0,comp33248_c0
GO:0022613	ribonucleoprotein complex biogenesis	biological_process	1	1	11	1751	1106	42697	comp71382_c0,Solyc09g091520.1,Solyc10g078540.1,Solyc11g020820.1,comp53158_c0,comp181588_c0,comp64154_c1,comp53528_c0,comp54731_c0,Solyc09g007370.2,Solyc11g020810.1
GO:0042254	ribosome biogenesis	biological_process	1	1	11	1751	1106	42697	Solyc11g020810.1,comp53528_c0,comp54731_c0,Solyc09g007370.2,comp64154_c1,comp181588_c0,Solyc11g020820.1,Solyc10g078540.1,comp53158_c0,comp71382_c0,Solyc09g091520.1
GO:0009259	ribonucleotide metabolic process	biological_process	1	1	6	1751	676	42697	comp34199_c0,comp61237_c0,comp63536_c0,comp58101_c0,comp50113_c0,comp51884_c0
GO:0019693	ribose phosphate metabolic process	biological_process	1	1	6	1751	676	42697	comp51884_c0,comp50113_c0,comp58101_c0,comp63536_c0,comp61237_c0,comp34199_c0
GO:0005840	ribosome	cellular_component	1	1	19	1751	1513	42697	Solyc01g058190.2,Solyc06g072490.2,Solyc06g007360.2,comp53528_c0,comp54731_c0,Solyc01g096580.2,Solyc06g083820.2,Solyc08g076340.2,Solyc12g100160.1,comp181588_c0,Solyc01g096590.2,Solyc03g119360.2,Solyc03g114050.2,Solyc12g096700.1,Solyc06g073090.2,Solyc09g091520.1,comp58456_c0,comp53158_c0,Solyc06g007470.2
GO:0012505	endomembrane system	cellular_component	1	1	5	1751	571	42697	comp71260_c0,comp19946_c0,Solyc04g007280.2,comp44793_c0,Solyc04g016240.2
GO:0031975	envelope	cellular_component	1	1	8	1751	785	42697	comp61237_c0,Solyc04g016240.2,Solyc04g007280.2,comp34199_c0,comp51884_c0,comp58206_c0,comp50113_c0,comp66573_c0
GO:0016053	organic acid biosynthetic process	biological_process	1	1	7	1751	683	42697	comp61326_c0,comp21588_c0,comp57229_c0,comp33928_c0,comp33248_c0,comp56843_c0,comp28353_c0
GO:0046394	carboxylic acid biosynthetic process	biological_process	1	1	7	1751	683	42697	comp28353_c0,comp56843_c0,comp33248_c0,comp33928_c0,comp57229_c0,comp61326_c0,comp21588_c0
GO:0006886	intracellular protein transport	biological_process	1	1	11	1751	811	42697	comp29327_c0,comp44793_c0,comp66560_c0,Solyc08g041890.2,comp59213_c0,comp67101_c0,comp53874_c0,comp71260_c0,comp50426_c0,Solyc01g100720.2,comp23712_c0
GO:0019538	protein metabolic process	biological_process	1	1	218	1751	6816	42697	Solyc09g018230.1,Solyc11g042990.1,comp65326_c1,Solyc07g062040.2,comp44533_c0,comp61204_c0,Solyc01g008850.2,Solyc03g005960.2,Solyc09g010190.2,Solyc03g119360.2,comp50753_c0,comp56679_c0,Solyc09g007170.2,Solyc10g006340.2,Solyc07g006110.2,comp53158_c0,comp44793_c0,Solyc09g014720.1,Solyc12g013980.1,Solyc05g056370.2,comp54731_c0,comp65665_c1,Solyc10g078260.1,Solyc10g085570.1,Solyc11g016990.1,Solyc06g00…
GO:0042278	purine nucleoside metabolic process	biological_process	1	1	5	1751	663	42697	comp61237_c0,comp34199_c0,comp63536_c0,comp51884_c0,comp50113_c0
GO:0046128	purine ribonucleoside metabolic process	biological_process	1	1	5	1751	663	42697	comp63536_c0,comp34199_c0,comp61237_c0,comp50113_c0,comp51884_c0
GO:0016043	cellular component organization	biological_process	1	1	24	1751	1452	42697	Solyc08g014430.2,Solyc09g009430.2,Solyc04g072260.1,comp49188_c0,comp55735_c0,comp34456_c0,Solyc02g031770.2,comp61995_c0,comp33902_c0,Solyc11g066110.1,Solyc12g049310.1,comp51236_c0,comp29327_c0,comp61190_c0,comp95664_c0,Solyc06g083870.2,Solyc01g095650.2,Solyc05g043350.2,Solyc01g103320.2,Solyc11g067020.1,Solyc12g014560.1,Solyc12g010110.1,Solyc02g093690.2,comp66410_c0
GO:1901657	glycosyl compound metabolic process	biological_process	1	1	7	1751	759	42697	comp50113_c0,comp51884_c0,comp63536_c0,comp34575_c0,comp67101_c0,comp61237_c0,comp34199_c0
GO:0048037	cofactor binding	molecular_function	1	1	9	1751	784	42697	comp45003_c0,comp60157_c0,comp56843_c0,comp28353_c0,comp51400_c0,comp33248_c0,comp65308_c0,comp67101_c0,comp34575_c0
GO:0009119	ribonucleoside metabolic process	biological_process	1	1	5	1751	678	42697	comp51884_c0,comp50113_c0,comp63536_c0,comp34199_c0,comp61237_c0
GO:0015077	monovalent inorganic cation transmembrane transporter activity	molecular_function	1	1	8	1751	844	42697	comp61237_c0,comp34199_c0,comp51884_c0,comp58206_c0,comp63962_c0,comp50113_c0,comp48536_c0,comp66573_c0
GO:0044764	multi-organism cellular process	biological_process	1	1	6	1751	692	42697	comp25449_c0,comp61039_c0,comp50634_c0,comp60454_c0,comp50426_c0,comp56257_c0
GO:1901137	carbohydrate derivative biosynthetic process	biological_process	1	1	13	1751	938	42697	comp61334_c0,comp65282_c0,comp67101_c0,comp61237_c0,comp65665_c1,comp34575_c0,comp59998_c0,comp19946_c0,comp50113_c0,comp51884_c0,comp66564_c1,comp164463_c0,comp34199_c0
GO:0030529	ribonucleoprotein complex	cellular_component	1	1	20	1751	1622	42697	Solyc08g076340.2,Solyc06g083820.2,Solyc12g100160.1,comp181588_c0,Solyc06g007360.2,Solyc01g058190.2,comp60027_c0,Solyc06g072490.2,Solyc01g096580.2,comp53528_c0,comp54731_c0,Solyc06g073090.2,Solyc09g091520.1,Solyc06g007470.2,comp58456_c0,comp53158_c0,Solyc01g096590.2,Solyc03g119360.2,Solyc03g114050.2,Solyc12g096700.1
GO:0009116	nucleoside metabolic process	biological_process	1	1	5	1751	694	42697	comp61237_c0,comp34199_c0,comp63536_c0,comp50113_c0,comp51884_c0
GO:0034613	cellular protein localization	biological_process	1	1	11	1751	874	42697	Solyc01g100720.2,comp23712_c0,comp50426_c0,comp71260_c0,comp53874_c0,comp67101_c0,comp59213_c0,Solyc08g041890.2,comp66560_c0,comp44793_c0,comp29327_c0
GO:0070727	cellular macromolecule localization	biological_process	1	1	11	1751	874	42697	comp53874_c0,comp59213_c0,comp67101_c0,comp23712_c0,Solyc01g100720.2,comp50426_c0,comp71260_c0,comp66560_c0,comp44793_c0,comp29327_c0,Solyc08g041890.2
GO:0044248	cellular catabolic process	biological_process	1	1	19	1751	1232	42697	comp53158_c0,Solyc01g104680.2,comp33248_c0,Solyc10g086350.1,comp66699_c0,Solyc12g014560.1,Solyc10g079030.1,comp44615_c0,Solyc03g079900.2,comp57045_c0,Solyc05g054150.2,comp33829_c0,Solyc09g009430.2,comp61273_c0,Solyc01g104700.2,Solyc11g064920.1,comp63536_c0,comp58101_c0,Solyc12g007210.1
GO:0006468	protein phosphorylation	biological_process	1	1	20	1751	1128	42697	comp51101_c0,comp59998_c0,comp65665_c1,comp65282_c0,comp61334_c0,comp61995_c0,comp66768_c0,comp59787_c0,comp57571_c0,comp59176_c1,comp64824_c0,comp57296_c0,comp66830_c0,comp65326_c1,comp44533_c0,comp21556_c0,comp47570_c1,comp55304_c0,comp56679_c0,comp60315_c0
GO:0044451	nucleoplasm part	cellular_component	1	1	20	1751	1339	42697	comp52300_c0,comp57045_c0,comp63934_c0,comp64500_c0,comp59393_c0,comp59309_c1,comp66994_c0,comp33408_c0,comp44231_c0,comp52006_c0,comp53297_c0,comp50634_c0,comp25449_c0,comp63543_c0,comp54961_c0,comp63565_c0,comp59176_c1,comp61237_c0,comp18781_c0,comp18747_c0
GO:1901575	organic substance catabolic process	biological_process	1	1	24	1751	1391	42697	comp28353_c0,Solyc01g104680.2,comp33248_c0,Solyc10g079030.1,comp44615_c0,Solyc10g086350.1,comp64824_c2,comp57481_c0,Solyc12g014560.1,comp66699_c0,comp56843_c0,Solyc09g009430.2,comp61273_c0,comp63962_c0,Solyc03g079900.2,comp33829_c0,Solyc05g054150.2,Solyc12g007210.1,comp58101_c0,comp52760_c0,comp57354_c0,Solyc01g104700.2,Solyc11g064920.1,comp63536_c0
GO:0006818	hydrogen transport	biological_process	1	1	9	1751	941	42697	comp66699_c0,comp61237_c0,comp34199_c0,comp51884_c0,comp63962_c0,comp58206_c0,comp50113_c0,comp66573_c0,comp34857_c0
GO:0015992	proton transport	biological_process	1	1	9	1751	941	42697	comp34199_c0,comp34857_c0,comp66573_c0,comp50113_c0,comp63962_c0,comp58206_c0,comp51884_c0,comp61237_c0,comp66699_c0
GO:0051649	establishment of localization in cell	biological_process	1	1	17	1751	1102	42697	Solyc03g079900.2,comp66560_c0,Solyc05g054150.2,comp23712_c0,Solyc01g104700.2,Solyc08g041890.2,Solyc01g104680.2,comp44793_c0,comp29327_c0,Solyc01g100720.2,Solyc10g079030.1,comp50426_c0,comp71260_c0,comp53874_c0,Solyc10g086350.1,comp59213_c0,comp67101_c0
GO:0070011	peptidase activity, acting on L-amino acid peptides	molecular_function	1	1	12	1751	934	42697	comp66360_c1,comp61204_c0,comp71227_c0,comp66590_c0,comp61708_c0,comp53636_c0,comp59242_c0,comp59787_c0,comp53234_c0,comp544698_c0,comp21588_c0,comp33829_c0
GO:0044723	single-organism carbohydrate metabolic process	biological_process	1	1	17	1751	1081	42697	comp67101_c0,comp34575_c0,comp64824_c2,comp57296_c0,comp63467_c0,comp28353_c0,comp66564_c1,comp51400_c0,comp65665_c1,comp59998_c0,comp64317_c0,comp57354_c0,comp66250_c0,comp61334_c0,comp52760_c0,comp65282_c0,comp26573_c0
GO:0031981	nuclear lumen	cellular_component	1	1	31	1751	1711	42697	Solyc09g007370.2,comp52006_c0,Solyc12g044640.1,Solyc03g025880.2,comp66994_c0,comp59309_c1,comp44231_c0,comp33408_c0,comp59393_c0,comp64500_c0,Solyc02g086540.1,comp63934_c0,comp49188_c0,Solyc11g008740.1,comp57045_c0,comp52300_c0,Solyc04g076580.2,comp18747_c0,comp18781_c0,Solyc09g010670.2,comp59176_c1,comp61237_c0,comp60365_c0,comp63565_c0,comp54961_c0,comp63543_c0,comp95664_c0,comp25449_c0,comp506…
GO:0016032	viral process	biological_process	1	1	4	1751	632	42697	comp50426_c0,comp60454_c0,comp50634_c0,comp25449_c0
GO:0043228	non-membrane-bounded organelle	cellular_component	1	1	60	1751	2875	42697	Solyc06g073090.2,Solyc09g091520.1,comp58456_c0,Solyc10g008470.2,comp53158_c0,comp19958_c0,Solyc11g010560.1,Solyc01g096590.2,comp60365_c0,Solyc03g119360.2,comp66492_c0,Solyc03g114050.2,Solyc06g083870.2,Solyc07g049720.2,Solyc01g095650.2,comp47078_c0,comp18781_c0,Solyc06g083820.2,Solyc08g076340.2,Solyc12g100160.1,comp67088_c0,comp88193_c0,Solyc11g008740.1,Solyc06g072490.2,comp61953_c0,comp63536_c0,c…
GO:0043232	intracellular non-membrane-bounded organelle	cellular_component	1	1	60	1751	2875	42697	comp55735_c0,Solyc07g041150.2,comp49188_c0,Solyc02g086540.1,Solyc09g091080.2,comp181588_c0,Solyc06g083960.1,Solyc01g058190.2,comp45989_c0,comp33902_c0,Solyc10g062220.1,comp52947_c0,Solyc06g007360.2,comp44231_c0,comp95664_c0,comp25449_c0,comp50634_c0,comp50303_c0,Solyc06g007470.2,Solyc01g068070.2,comp57594_c0,comp34426_c0,Solyc08g077520.2,Solyc12g096700.1,Solyc12g021230.1,Solyc10g062200.1,Solyc05g…
GO:0006412	translation	biological_process	1	1	24	1751	1828	42697	comp181588_c0,Solyc09g007540.2,Solyc06g083820.2,Solyc08g076340.2,Solyc12g100160.1,Solyc01g096580.2,comp54731_c0,comp53528_c0,Solyc06g007360.2,Solyc06g008940.2,Solyc01g058190.2,Solyc06g072490.2,Solyc06g007470.2,Solyc05g005800.2,comp58456_c0,Solyc07g005560.2,comp53158_c0,Solyc12g095850.1,Solyc09g091520.1,Solyc12g019110.1,Solyc03g114050.2,Solyc12g096700.1,Solyc01g096590.2,Solyc03g119360.2
GO:0009117	nucleotide metabolic process	biological_process	1	1	11	1751	990	42697	comp34199_c0,comp50113_c0,comp51400_c0,comp51884_c0,comp28353_c0,comp34575_c0,comp63536_c0,comp64824_c2,comp67101_c0,comp61237_c0,comp58101_c0
GO:0030001	metal ion transport	biological_process	1	1	6	1751	743	42697	comp53234_c0,comp34857_c0,comp56843_c0,comp48536_c0,comp60157_c0,comp66699_c0
GO:0006508	proteolysis	biological_process	1	1	11	1751	896	42697	comp61708_c0,comp66590_c0,comp44615_c0,comp66360_c1,comp71227_c0,comp61204_c0,comp53636_c0,comp59242_c0,comp53234_c0,comp544698_c0,comp33829_c0
GO:0000166	nucleotide binding	molecular_function	1	1	80	1751	3661	42697	comp58101_c0,comp64327_c0,comp66994_c0,comp59309_c1,comp45989_c0,comp60027_c0,comp38679_c0,comp59998_c0,comp57571_c0,comp59787_c0,comp65590_c0,comp52300_c0,comp66830_c0,comp64824_c0,comp310213_c0,comp57594_c0,comp252670_c0,comp50303_c0,comp66987_c0,comp52006_c0,comp66250_c0,comp61995_c0,comp65282_c0,comp61953_c0,comp51101_c0,comp66068_c0,comp66560_c0,comp67088_c0,comp181360_c0,comp64271_c0,comp70…
GO:0001882	nucleoside binding	molecular_function	1	1	73	1751	3166	42697	comp58456_c0,comp19958_c0,comp164463_c0,comp61178_c0,comp55304_c0,comp47570_c1,comp64271_c0,comp70118_c0,comp57296_c0,comp66170_c0,comp64962_c0,comp66492_c0,comp66068_c0,comp66560_c0,comp67088_c0,comp181360_c0,comp52006_c0,comp61995_c0,comp66250_c0,comp65282_c0,comp61953_c0,comp51101_c0,comp252670_c0,comp50303_c0,comp66987_c0,comp66830_c0,comp64824_c0,comp310213_c0,comp57594_c0,comp57571_c0,comp5…
GO:0001883	purine nucleoside binding	molecular_function	1	1	73	1751	3157	42697	comp57594_c0,comp64824_c0,comp310213_c0,comp66830_c0,comp66987_c0,comp50303_c0,comp252670_c0,comp59998_c0,comp38679_c0,comp45989_c0,comp59309_c1,comp66994_c0,comp58101_c0,comp64327_c0,comp59787_c0,comp57571_c0,comp66492_c0,comp64962_c0,comp66170_c0,comp57296_c0,comp70118_c0,comp64271_c0,comp47570_c1,comp55304_c0,comp61178_c0,comp164463_c0,comp19958_c0,comp58456_c0,comp51101_c0,comp61953_c0,comp65…
GO:0004672	protein kinase activity	molecular_function	1	1	23	1751	1268	42697	comp57296_c0,comp64824_c0,comp44533_c0,comp65326_c1,comp66902_c0,comp66830_c0,comp56679_c0,comp60315_c0,comp58341_c0,comp66774_c2,comp47570_c1,comp21556_c0,comp95664_c0,comp55304_c0,comp65282_c0,comp66768_c0,comp61334_c0,comp61995_c0,comp59998_c0,comp51101_c0,comp65665_c1,comp50684_c0,comp59787_c0
GO:0005488	binding	molecular_function	1	1	583	1751	19353	42697	Solyc01g109970.2,Solyc11g010570.1,Solyc10g080350.1,Solyc06g008360.2,comp59393_c0,Solyc09g014720.1,Solyc04g078210.1,Solyc10g084760.1,Solyc01g006540.2,Solyc09g010990.2,Solyc01g020440.2,Solyc10g061870.1,comp31968_c0,comp50753_c0,comp67101_c0,comp60365_c0,Solyc12g035520.1,Solyc01g088760.2,Solyc03g118680.2,Solyc01g008600.2,comp69171_c0,Solyc12g038520.1,Solyc01g005100.2,comp34456_c0,Solyc11g006420.1,So…
GO:0005515	protein binding	molecular_function	1	1	89	1751	5251	42697	comp50113_c0,comp60315_c0,comp54863_c0,comp64275_c0,comp50634_c0,comp61190_c0,comp25449_c0,comp55895_c0,comp50426_c0,comp58375_c0,comp59603_c0,comp59213_c0,comp58771_c0,comp66410_c0,comp61237_c0,comp30102_c0,comp63962_c0,comp35919_c0,Solyc05g056230.2,comp56911_c0,comp60157_c0,Solyc05g006820.2,comp47838_c0,Solyc07g041150.2,comp53037_c0,comp33408_c0,comp44231_c0,comp41934_c0,comp65709_c0,comp45003_…
GO:0005524	ATP binding	molecular_function	1	1	58	1751	2755	42697	comp66560_c0,comp66068_c0,comp88193_c0,comp67088_c0,comp181360_c0,comp65665_c1,comp40475_c0,comp61953_c0,comp51101_c0,comp52006_c0,comp61334_c0,comp66250_c0,comp61995_c0,comp59393_c0,comp65282_c0,comp55304_c0,comp47570_c1,comp21556_c0,comp19958_c0,comp53158_c0,comp56679_c0,comp53874_c0,comp66492_c0,comp66993_c0,comp64271_c0,comp65326_c1,comp44533_c0,comp66902_c0,comp53213_c0,comp57296_c0,comp6682…
GO:0005575	cellular_component	cellular_component	1	1	616	1751	18378	42697	comp57296_c0,Solyc07g006970.2,Solyc01g006220.2,Solyc07g063920.2,Solyc08g007420.2,Solyc01g067100.2,Solyc11g065820.1,Solyc05g012520.2,Solyc10g008470.2,Solyc07g007870.2,Solyc12g007120.1,Solyc12g011330.2,comp65179_c0,Solyc07g042500.2,comp61953_c0,comp48536_c0,Solyc08g015870.2,Solyc10g080210.1,Solyc03g031990.2,Solyc10g017550.2,comp822796_c0,Solyc12g021230.1,Solyc07g005470.2,Solyc09g007920.2,comp66962_…
GO:0005622	intracellular	cellular_component	1	1	351	1751	11333	42697	comp66560_c0,comp181360_c0,comp48536_c0,Solyc04g072260.1,Solyc05g007750.2,Solyc07g016200.2,comp61953_c0,comp63536_c0,comp52006_c0,comp65179_c0,Solyc12g011330.2,Solyc07g007870.2,Solyc05g055690.1,Solyc10g008470.2,Solyc01g006710.2,Solyc01g067100.2,comp66492_c0,Solyc08g007420.2,Solyc01g006220.2,Solyc05g056400.2,comp57296_c0,Solyc06g083870.2,Solyc01g095650.2,Solyc01g009010.2,Solyc02g092440.2,Solyc12g0…
GO:0005623	cell	cellular_component	1	1	370	1751	11966	42697	Solyc07g065360.1,Solyc11g065950.1,Solyc09g065130.2,comp54887_c0,Solyc11g062150.1,Solyc06g019170.2,Solyc02g021650.2,comp50819_c0,Solyc10g062220.1,Solyc01g111530.2,Solyc08g007040.2,Solyc12g009590.1,Solyc11g072600.1,Solyc01g098920.2,Solyc02g085570.2,Solyc08g015660.2,comp35291_c0,Solyc01g104680.2,Solyc01g090470.2,comp63543_c0,comp50113_c0,Solyc09g007710.2,Solyc05g054110.2,Solyc12g010120.1,Solyc04g045…
GO:0006139	nucleobase-containing compound metabolic process	biological_process	1	1	128	1751	6553	42697	comp56843_c0,comp56911_c0,comp61193_c0,comp33408_c0,comp44231_c0,Solyc06g073230.2,comp50634_c0,Solyc02g022830.2,comp25449_c0,comp95664_c0,comp61237_c0,Solyc01g068070.2,Solyc10g079030.1,comp88193_c0,Solyc05g054150.2,Solyc03g079900.2,comp57426_c0,Solyc01g020440.2,comp59393_c0,comp21050_c1,comp52760_c0,comp60454_c0,comp64154_c1,comp60365_c0,comp67101_c0,comp31968_c0,comp53213_c0,comp69152_c0,comp470…
GO:0006351	transcription, DNA-dependent	biological_process	1	1	44	1751	2635	42697	comp57426_c0,comp63934_c0,comp49120_c0,comp21050_c0,comp66590_c0,comp65179_c0,comp47122_c0,comp59393_c0,comp52006_c0,comp21050_c1,comp65633_c0,comp54961_c0,comp53297_c0,comp54259_c0,comp18781_c0,comp18747_c0,comp65326_c1,comp60365_c0,comp31968_c0,comp102671_c0,comp64653_c0,comp52300_c0,comp57045_c0,comp55735_c0,comp59309_c1,comp66994_c0,comp33408_c0,comp44231_c0,comp33902_c0,comp64500_c0,comp6119…
GO:0006725	cellular aromatic compound metabolic process	biological_process	1	1	132	1751	7038	42697	comp50426_c0,comp66410_c0,comp58573_c0,comp145759_c0,Solyc07g017990.2,Solyc01g034150.2,Solyc01g104680.2,comp63543_c0,comp50113_c0,Solyc02g085570.2,Solyc01g006260.2,comp71227_c0,Solyc03g116880.2,comp64645_c1,comp52947_c0,comp64653_c0,Solyc09g009430.2,Solyc01g006100.2,Solyc07g049720.2,comp18781_c0,comp18747_c0,Solyc10g086350.1,Solyc12g010050.1,comp64824_c2,Solyc04g008600.2,comp65633_c0,Solyc07g0183…
GO:0006753	nucleoside phosphate metabolic process	biological_process	1	1	11	1751	1015	42697	comp67101_c0,comp61237_c0,comp34575_c0,comp63536_c0,comp64824_c2,comp58101_c0,comp34199_c0,comp28353_c0,comp50113_c0,comp51884_c0,comp51400_c0
GO:0006793	phosphorus metabolic process	biological_process	1	1	47	1751	3182	42697	comp59176_c1,comp61237_c0,comp64824_c0,comp66830_c0,comp66774_c2,comp34199_c0,comp95664_c0,comp51400_c0,comp60315_c0,comp50113_c0,comp59998_c0,comp58101_c0,comp66768_c0,comp61273_c0,comp58206_c0,comp49188_c0,comp56843_c0,comp57571_c0,comp59787_c0,comp64824_c2,comp54761_c0,comp66699_c0,comp34575_c0,comp67101_c0,comp57296_c0,comp44533_c0,comp65326_c1,comp66902_c0,comp44793_c0,comp47570_c1,comp21556…
GO:0006796	phosphate-containing compound metabolic process	biological_process	1	1	47	1751	3164	42697	comp66830_c0,comp64824_c0,comp59176_c1,comp61237_c0,comp50113_c0,comp51400_c0,comp60315_c0,comp95664_c0,comp34199_c0,comp66774_c2,comp58101_c0,comp66768_c0,comp59998_c0,comp59787_c0,comp57571_c0,comp49188_c0,comp56843_c0,comp58206_c0,comp61273_c0,comp66902_c0,comp44533_c0,comp65326_c1,comp57296_c0,comp67101_c0,comp34575_c0,comp66699_c0,comp54761_c0,comp64824_c2,comp58341_c0,comp34857_c0,comp28353…
GO:0006807	nitrogen compound metabolic process	biological_process	1	1	242	1751	8862	42697	Solyc10g078550.1,comp64824_c0,Solyc08g074610.1,comp59176_c1,Solyc05g056210.2,Solyc01g107550.2,Solyc12g014560.1,Solyc12g088810.1,comp63565_c0,Solyc11g011920.1,comp51400_c0,comp482456_c0,comp65192_c0,Solyc05g009430.2,Solyc12g019110.1,Solyc06g051900.2,Solyc01g010250.2,comp58101_c0,Solyc04g016260.2,comp45989_c0,Solyc07g064890.1,comp33902_c0,comp57571_c0,Solyc10g005530.2,Solyc04g054710.2,Solyc01g07373…
GO:0006811	ion transport	biological_process	1	1	16	1751	1815	42697	comp53636_c0,comp52300_c0,comp58206_c0,comp63962_c0,comp51884_c0,comp60157_c0,comp66573_c0,comp56843_c0,comp48536_c0,comp66699_c0,comp71616_c0,comp61237_c0,comp34199_c0,comp50113_c0,comp53234_c0,comp34857_c0
GO:0006812	cation transport	biological_process	1	1	14	1751	1561	42697	comp66699_c0,comp53636_c0,comp61237_c0,comp34199_c0,comp50113_c0,comp63962_c0,comp58206_c0,comp53234_c0,comp51884_c0,comp60157_c0,comp66573_c0,comp56843_c0,comp34857_c0,comp48536_c0
GO:0008152	metabolic process	biological_process	1	1	651	1751	20100	42697	Solyc11g066150.1,Solyc10g080750.1,Solyc03g078390.2,Solyc11g013200.1,Solyc08g066270.1,comp61237_c0,Solyc04g076990.2,Solyc11g069270.1,Solyc02g022830.2,comp25449_c0,comp95664_c0,comp22086_c0,Solyc10g080350.1,Solyc11g010570.1,comp59393_c0,Solyc09g014720.1,comp21050_c1,Solyc05g056370.2,comp54731_c0,Solyc09g010990.2,Solyc01g006540.2,Solyc03g114310.2,comp13382_c0,Solyc06g007320.2,Solyc01g020440.2,Solyc1…
GO:0008270	zinc ion binding	molecular_function	1	1	14	1751	1868	42697	comp57426_c0,comp21588_c0,comp52300_c0,comp60596_c0,comp66140_c0,comp55304_c0,comp66590_c0,comp71260_c0,comp47078_c0,comp33408_c0,comp64271_c0,comp61953_c0,comp64500_c0,comp39794_c0
GO:0009058	biosynthetic process	biological_process	1	1	249	1751	8787	42697	Solyc01g099160.2,comp66830_c0,Solyc12g096700.1,comp59176_c1,Solyc01g107550.2,comp51400_c0,comp65192_c0,Solyc07g049570.2,comp63565_c0,Solyc04g054930.2,Solyc06g051900.2,Solyc12g019110.1,Solyc04g016260.2,Solyc06g007360.2,comp33902_c0,Solyc07g064890.1,comp181588_c0,Solyc12g015860.1,Solyc04g054710.2,Solyc00g030000.1,Solyc01g005940.2,comp57571_c0,comp52300_c0,Solyc01g073730.2,comp57045_c0,comp55735_c0,…
GO:0009059	macromolecule biosynthetic process	biological_process	1	1	90	1751	5702	42697	comp63565_c0,comp57202_c0,comp65192_c0,Solyc12g019110.1,comp47329_c0,comp50303_c0,Solyc12g096700.1,comp56257_c0,comp60056_c0,comp57594_c0,comp59176_c1,comp102671_c0,comp181588_c0,comp55735_c0,comp57045_c0,comp52300_c0,comp66994_c0,comp59309_c1,comp64500_c0,comp33902_c0,comp59998_c0,Solyc06g007360.2,comp58456_c0,Solyc07g005560.2,comp54961_c0,Solyc05g005800.2,comp164463_c0,comp53297_c0,Solyc03g1140…
GO:0009987	cellular process	biological_process	1	1	621	1751	20148	42697	comp64271_c0,Solyc12g096590.1,Solyc12g011070.1,Solyc01g006690.2,Solyc01g103320.2,Solyc09g090910.1,Solyc06g075510.2,Solyc08g007010.2,comp164463_c0,comp51236_c0,Solyc01g009670.2,comp34857_c0,Solyc10g047680.1,Solyc03g097780.2,Solyc08g079530.2,Solyc10g081260.1,Solyc09g065650.2,Solyc09g031750.2,Solyc05g056620.1,Solyc04g007320.1,Solyc01g086740.2,comp59176_c1,comp34426_c0,comp54624_c0,Solyc10g078550.1,S…
GO:0010467	gene expression	biological_process	1	1	80	1751	4966	42697	comp56257_c0,Solyc12g096700.1,comp59176_c1,comp65192_c0,comp57202_c0,comp63565_c0,comp66987_c0,comp47329_c0,Solyc12g019110.1,Solyc08g007970.2,comp59309_c1,comp66994_c0,Solyc06g007360.2,comp33902_c0,comp64500_c0,comp181588_c0,comp102671_c0,comp52300_c0,Solyc09g065010.2,comp57045_c0,comp55735_c0,Solyc03g114050.2,Solyc01g096590.2,Solyc05g005800.2,comp54961_c0,Solyc07g005560.2,comp58456_c0,comp53297_…
GO:0015031	protein transport	biological_process	1	1	13	1751	1031	42697	Solyc08g041890.2,comp64653_c0,comp66560_c0,comp50804_c0,comp44793_c0,comp29327_c0,Solyc01g100720.2,comp23712_c0,comp50426_c0,comp71260_c0,comp53874_c0,comp67101_c0,comp59213_c0
GO:0015075	ion transmembrane transporter activity	molecular_function	1	1	12	1751	1384	42697	comp34199_c0,comp52300_c0,comp66573_c0,comp48536_c0,comp51884_c0,comp53234_c0,comp63962_c0,comp50113_c0,comp58206_c0,comp61237_c0,comp53636_c0,comp71616_c0
GO:0016020	membrane	cellular_component	1	1	72	1751	6556	42697	comp65665_c1,comp450236_c0,comp47122_c0,comp60176_c0,comp356971_c0,comp66573_c0,comp50684_c0,comp19946_c0,comp66327_c0,comp67101_c0,comp44533_c0,comp71260_c0,comp18747_c0,comp44793_c0,comp66367_c0,comp29327_c0,comp48948_c0,comp52947_c0,comp23712_c0,comp62344_c0,comp33408_c0,comp35045_c0,comp33829_c0,comp64653_c0,comp63962_c0,comp66410_c0,comp61237_c0,comp54673_c0,comp50426_c0,comp95664_c0,comp611…
GO:0016021	integral to membrane	cellular_component	1	1	41	1751	3186	42697	comp34199_c0,comp95664_c0,comp66774_c2,comp53234_c0,comp59176_c1,comp32876_c0,comp66410_c0,comp54673_c0,comp822796_c0,comp54624_c0,comp55735_c0,comp33829_c0,comp52300_c0,comp64653_c0,comp57571_c0,comp65590_c0,comp62344_c0,comp66367_c0,comp29327_c0,comp48948_c0,comp59242_c0,comp67101_c0,comp71616_c0,comp57296_c0,comp18747_c0,comp26573_c0,comp66560_c0,comp60176_c0,comp73286_c0,comp50684_c0,comp4853…
GO:0016070	RNA metabolic process	biological_process	1	1	61	1751	3587	42697	comp21050_c0,comp49120_c0,comp71382_c0,comp57426_c0,Solyc09g007540.2,comp63934_c0,Solyc03g025880.2,comp66590_c0,comp47122_c0,comp65179_c0,comp59393_c0,Solyc09g007370.2,comp21050_c1,comp52006_c0,Solyc12g095850.1,comp53297_c0,comp54259_c0,Solyc05g005800.2,comp54961_c0,comp65633_c0,comp60454_c0,comp64154_c1,comp31968_c0,comp60365_c0,comp69152_c0,comp18747_c0,comp18781_c0,comp65326_c1,comp52300_c0,co…
GO:0017076	purine nucleotide binding	molecular_function	1	1	73	1751	3183	42697	comp65282_c0,comp52006_c0,comp66250_c0,comp61995_c0,comp61953_c0,comp51101_c0,comp67088_c0,comp181360_c0,comp66560_c0,comp66068_c0,comp57296_c0,comp66170_c0,comp64271_c0,comp70118_c0,comp66492_c0,comp64962_c0,comp164463_c0,comp61178_c0,comp58456_c0,comp19958_c0,comp47570_c1,comp55304_c0,comp66994_c0,comp59309_c1,comp58101_c0,comp64327_c0,comp59998_c0,comp45989_c0,comp38679_c0,comp57571_c0,comp597…
GO:0018130	heterocycle biosynthetic process	biological_process	1	1	59	1751	3574	42697	comp21050_c1,comp52006_c0,comp65179_c0,comp66590_c0,comp47122_c0,comp59393_c0,comp63934_c0,comp57426_c0,comp51884_c0,comp66560_c0,comp58287_c0,comp21050_c0,comp61326_c0,comp49120_c0,comp65326_c1,comp18781_c0,comp18747_c0,comp47078_c0,comp31968_c0,comp60365_c0,comp45003_c0,comp60454_c0,comp54961_c0,comp65633_c0,comp33248_c0,comp54259_c0,comp53297_c0,comp66994_c0,comp59309_c1,comp33408_c0,comp44231…
GO:0019219	regulation of nucleobase-containing compound metabolic process	biological_process	1	1	43	1751	2517	42697	comp66994_c0,comp59309_c1,comp33408_c0,comp44231_c0,comp71227_c0,comp33902_c0,comp61193_c0,comp64500_c0,comp102671_c0,comp64653_c0,comp52300_c0,comp55735_c0,comp57045_c0,comp56257_c0,comp50426_c0,comp59176_c1,comp145759_c0,comp58573_c0,comp61237_c0,comp65192_c0,comp63543_c0,comp63565_c0,comp66987_c0,comp50634_c0,comp47329_c0,comp25449_c0,comp59393_c0,comp47122_c0,comp52006_c0,comp21050_c1,comp635…
GO:0019222	regulation of metabolic process	biological_process	1	1	45	1751	2982	42697	comp18747_c0,comp18781_c0,comp53213_c0,comp31968_c0,comp54961_c0,comp65633_c0,comp58456_c0,comp53297_c0,comp54259_c0,comp47122_c0,comp59393_c0,comp52006_c0,comp21050_c1,comp63536_c0,comp57426_c0,comp63934_c0,comp21050_c0,comp49120_c0,comp56257_c0,comp50426_c0,comp61237_c0,comp59176_c1,comp145759_c0,comp58573_c0,comp65192_c0,comp63543_c0,comp63565_c0,comp47329_c0,comp66987_c0,comp50634_c0,comp2544…
GO:0019438	aromatic compound biosynthetic process	biological_process	1	1	55	1751	3501	42697	comp31968_c0,comp60365_c0,comp65326_c1,comp18781_c0,comp47078_c0,comp18747_c0,comp54259_c0,comp53297_c0,comp60454_c0,comp54961_c0,comp65633_c0,comp33248_c0,comp52006_c0,comp21050_c1,comp65179_c0,comp66590_c0,comp47122_c0,comp59393_c0,comp66560_c0,comp21050_c0,comp61326_c0,comp49120_c0,comp63934_c0,comp57426_c0,comp51884_c0,comp66410_c0,comp59176_c1,comp61237_c0,comp145759_c0,comp58573_c0,comp5042…
GO:0022891	substrate-specific transmembrane transporter activity	molecular_function	1	1	12	1751	1460	42697	comp34199_c0,comp52300_c0,comp48536_c0,comp66573_c0,comp63962_c0,comp50113_c0,comp58206_c0,comp51884_c0,comp53234_c0,comp53636_c0,comp61237_c0,comp71616_c0
GO:0031224	intrinsic to membrane	cellular_component	1	1	42	1751	3270	42697	comp95664_c0,comp34199_c0,comp66774_c2,comp53234_c0,comp32876_c0,comp66410_c0,comp59176_c1,comp54673_c0,comp822796_c0,comp54624_c0,comp55735_c0,comp52300_c0,comp33829_c0,comp64653_c0,comp57571_c0,comp65590_c0,comp62344_c0,comp66367_c0,comp29327_c0,comp44793_c0,comp48948_c0,comp67101_c0,comp59242_c0,comp71616_c0,comp18747_c0,comp57296_c0,comp60176_c0,comp66560_c0,comp26573_c0,comp73286_c0,comp1994…
GO:0031323	regulation of cellular metabolic process	biological_process	1	1	45	1751	2847	42697	comp47329_c0,comp66987_c0,comp50634_c0,comp25449_c0,comp63543_c0,comp65192_c0,comp63565_c0,comp145759_c0,comp61237_c0,comp58573_c0,comp59176_c1,comp56257_c0,comp50426_c0,comp52300_c0,comp57045_c0,comp55735_c0,comp102671_c0,comp57571_c0,comp64653_c0,comp33902_c0,comp64500_c0,comp61193_c0,comp59309_c1,comp66994_c0,comp33408_c0,comp44231_c0,comp71227_c0,comp53297_c0,comp54259_c0,comp65633_c0,comp549…
GO:0032549	ribonucleoside binding	molecular_function	1	1	73	1751	3157	42697	comp33829_c0,comp66215_c0,comp66768_c0,comp52947_c0,comp66407_c0,comp60315_c0,comp50113_c0,comp50634_c0,comp25449_c0,comp51267_c0,comp66410_c0,comp66728_c1,comp88193_c0,comp59393_c0,comp61334_c0,comp65665_c1,comp40475_c0,comp65709_c0,comp56679_c0,comp66948_c0,comp53158_c0,comp21556_c0,comp53213_c0,comp69152_c0,comp66827_c0,comp66750_c0,comp18781_c0,comp47078_c0,comp65326_c1,comp64718_c0,comp51519…
GO:0032550	purine ribonucleoside binding	molecular_function	1	1	73	1751	3157	42697	comp66993_c0,comp53874_c0,comp66750_c0,comp69152_c0,comp66827_c0,comp18781_c0,comp47078_c0,comp53213_c0,comp66902_c0,comp64718_c0,comp65326_c1,comp51519_c0,comp44533_c0,comp21556_c0,comp56679_c0,comp65709_c0,comp53158_c0,comp66948_c0,comp40475_c0,comp65665_c1,comp59393_c0,comp61334_c0,comp88193_c0,comp66728_c1,comp66410_c0,comp51267_c0,comp50634_c0,comp25449_c0,comp50113_c0,comp60315_c0,comp52947…
GO:0032553	ribonucleotide binding	molecular_function	1	1	74	1751	3194	42697	comp88193_c0,comp66728_c1,comp65665_c1,comp40475_c0,comp61334_c0,comp59393_c0,comp21556_c0,comp66948_c0,comp53158_c0,comp45003_c0,comp56679_c0,comp65709_c0,comp53874_c0,comp66993_c0,comp65326_c1,comp64718_c0,comp51519_c0,comp44533_c0,comp66902_c0,comp53213_c0,comp66827_c0,comp69152_c0,comp66750_c0,comp18781_c0,comp47078_c0,comp66215_c0,comp33829_c0,comp66407_c0,comp52947_c0,comp66768_c0,comp25449…
GO:0032555	purine ribonucleotide binding	molecular_function	1	1	73	1751	3157	42697	comp66068_c0,comp66560_c0,comp67088_c0,comp181360_c0,comp52006_c0,comp66250_c0,comp61995_c0,comp65282_c0,comp61953_c0,comp51101_c0,comp58456_c0,comp19958_c0,comp164463_c0,comp61178_c0,comp55304_c0,comp47570_c1,comp64271_c0,comp70118_c0,comp57296_c0,comp66170_c0,comp64962_c0,comp66492_c0,comp57571_c0,comp59787_c0,comp58101_c0,comp64327_c0,comp66994_c0,comp59309_c1,comp45989_c0,comp38679_c0,comp599…
GO:0032774	RNA biosynthetic process	biological_process	1	1	45	1751	2665	42697	comp61237_c0,comp145759_c0,comp59176_c1,comp58573_c0,comp56257_c0,comp50426_c0,comp47329_c0,comp50634_c0,comp25449_c0,comp63543_c0,comp65192_c0,comp57202_c0,comp63565_c0,comp33902_c0,comp64500_c0,comp61193_c0,comp66994_c0,comp44231_c0,comp33408_c0,comp59309_c1,comp52300_c0,comp57045_c0,comp55735_c0,comp102671_c0,comp64653_c0,comp60365_c0,comp31968_c0,comp18781_c0,comp18747_c0,comp65326_c1,comp532…
GO:0032991	macromolecular complex	cellular_component	1	1	121	1751	6383	42697	comp64317_c0,Solyc03g096000.2,comp61953_c0,Solyc07g016200.2,comp66590_c0,Solyc03g025880.2,comp52006_c0,comp67088_c0,Solyc08g076340.2,comp66560_c0,comp58287_c0,comp51884_c0,comp63934_c0,comp48536_c0,Solyc05g007750.2,comp66492_c0,Solyc01g096590.2,Solyc09g010670.2,comp59242_c0,Solyc01g067100.2,comp57296_c0,Solyc03g114050.2,Solyc12g096590.1,comp31999_c0,Solyc10g078430.1,Solyc07g053650.2,comp53297_c0,…
GO:0034641	cellular nitrogen compound metabolic process	biological_process	1	1	235	1751	8080	42697	Solyc01g020440.2,comp57426_c0,Solyc03g097830.2,Solyc04g082000.2,Solyc03g079900.2,Solyc05g054150.2,comp88193_c0,comp52760_c0,comp21050_c1,comp59393_c0,Solyc03g051900.2,Solyc11g010570.1,Solyc10g080350.1,Solyc05g051250.2,Solyc01g103440.2,comp60454_c0,Solyc03g120500.2,Solyc04g076580.2,comp65326_c1,comp47078_c0,comp69152_c0,comp53213_c0,Solyc03g119790.2,comp31968_c0,comp67101_c0,comp60365_c0,comp64154…
GO:0034645	cellular macromolecule biosynthetic process	biological_process	1	1	89	1751	5629	42697	Solyc06g083820.2,Solyc12g100160.1,comp66573_c0,comp19946_c0,comp57426_c0,comp65665_c1,Solyc06g072490.2,comp21050_c1,comp54731_c0,comp61334_c0,comp53528_c0,comp59393_c0,comp47122_c0,Solyc01g096580.2,comp54259_c0,comp44793_c0,Solyc12g095850.1,Solyc09g091520.1,comp53158_c0,comp65633_c0,comp60365_c0,Solyc03g119360.2,comp31968_c0,comp67101_c0,comp65326_c1,comp53213_c0,comp18781_c0,comp47078_c0,comp187…
GO:0034654	nucleobase-containing compound biosynthetic process	biological_process	1	1	48	1751	3108	42697	comp63543_c0,comp50113_c0,comp65192_c0,comp57202_c0,comp63565_c0,comp47329_c0,comp50634_c0,comp34199_c0,comp25449_c0,comp56257_c0,comp50426_c0,comp145759_c0,comp61237_c0,comp58573_c0,comp59176_c1,comp102671_c0,comp64653_c0,comp52300_c0,comp57045_c0,comp55735_c0,comp33408_c0,comp66994_c0,comp59309_c1,comp44231_c0,comp33902_c0,comp64500_c0,comp61193_c0,comp65633_c0,comp54961_c0,comp60454_c0,comp532…
GO:0035639	purine ribonucleoside triphosphate binding	molecular_function	1	1	61	1751	3043	42697	comp51267_c0,comp66830_c0,comp310213_c0,comp64824_c0,comp66410_c0,comp57594_c0,comp60315_c0,comp50113_c0,comp25449_c0,comp50634_c0,comp66987_c0,comp50303_c0,comp64327_c0,comp66768_c0,comp58101_c0,comp66994_c0,comp59309_c1,comp66407_c0,comp45989_c0,comp59998_c0,comp52947_c0,comp57571_c0,comp59787_c0,comp33829_c0,comp64271_c0,comp65326_c1,comp44533_c0,comp70118_c0,comp66902_c0,comp53213_c0,comp5729…
GO:0036094	small molecule binding	molecular_function	1	1	80	1751	3741	42697	comp33829_c0,comp66215_c0,comp60157_c0,comp56843_c0,comp52947_c0,comp66407_c0,comp66768_c0,comp50634_c0,comp25449_c0,comp50113_c0,comp60315_c0,comp66410_c0,comp51267_c0,comp88193_c0,comp66728_c1,comp40475_c0,comp65665_c1,comp59393_c0,comp61334_c0,comp21556_c0,comp65709_c0,comp56679_c0,comp53158_c0,comp45003_c0,comp66948_c0,comp66993_c0,comp53874_c0,comp66827_c0,comp69152_c0,comp66750_c0,comp18781…
GO:0043168	anion binding	molecular_function	1	1	79	1751	3739	42697	comp51101_c0,comp61953_c0,comp66250_c0,comp61995_c0,comp52006_c0,comp65282_c0,comp66560_c0,comp65308_c0,comp66068_c0,comp181360_c0,comp67088_c0,comp63934_c0,comp64962_c0,comp66492_c0,comp70118_c0,comp64271_c0,comp66170_c0,comp57296_c0,comp55304_c0,comp47570_c1,comp19958_c0,comp58456_c0,comp61178_c0,comp33248_c0,comp164463_c0,comp38679_c0,comp45989_c0,comp59998_c0,comp64327_c0,comp58101_c0,comp669…
GO:0043169	cation binding	molecular_function	1	1	33	1751	3450	42697	comp64271_c0,comp71260_c0,comp47078_c0,comp60365_c0,comp59242_c0,comp67101_c0,comp66140_c0,comp55304_c0,comp50804_c0,comp52760_c0,comp66590_c0,comp57229_c0,comp61953_c0,comp32680_c0,comp51884_c0,comp57426_c0,comp59225_c0,comp60596_c0,comp64754_c0,comp64824_c0,comp39794_c0,comp22086_c0,comp37439_c0,comp21588_c0,comp33408_c0,comp34456_c0,comp64500_c0,comp58796_c0,comp21047_c0,comp65590_c0,comp33860…
GO:0043170	macromolecule metabolic process	biological_process	1	1	314	1751	11882	42697	Solyc09g091520.1,Solyc12g006840.1,comp65633_c0,Solyc12g010050.1,Solyc07g049720.2,comp18747_c0,comp18781_c0,Solyc07g055810.2,Solyc01g088380.1,Solyc01g094660.2,comp19946_c0,Solyc01g005030.2,comp61334_c0,Solyc07g042250.2,comp47122_c0,Solyc03g044140.2,Solyc06g007470.2,comp58573_c0,comp145759_c0,Solyc04g007710.2,Solyc07g052320.2,comp50426_c0,Solyc05g013580.2,comp64653_c0,Solyc07g045480.2,Solyc01g00610…
GO:0043233	organelle lumen	cellular_component	1	1	31	1751	1740	42697	comp64500_c0,comp52006_c0,Solyc09g007370.2,comp59393_c0,comp66994_c0,Solyc12g044640.1,Solyc03g025880.2,comp59309_c1,comp33408_c0,comp44231_c0,comp57045_c0,comp52300_c0,comp49188_c0,Solyc02g086540.1,comp63934_c0,Solyc11g008740.1,comp60365_c0,comp61237_c0,comp59176_c1,Solyc09g010670.2,Solyc04g076580.2,comp18781_c0,comp18747_c0,comp25449_c0,comp95664_c0,comp53297_c0,Solyc10g078430.1,comp50634_c0,com…
GO:0043234	protein complex	cellular_component	1	1	101	1751	4898	42697	comp64500_c0,comp45989_c0,comp59309_c1,Solyc12g044640.1,comp66994_c0,comp52300_c0,comp57045_c0,Solyc01g073730.2,Solyc12g009890.1,Solyc06g084210.2,comp49188_c0,comp57571_c0,Solyc12g017250.1,Solyc12g014560.1,comp59176_c1,Solyc04g082440.2,comp57594_c0,Solyc04g016240.2,comp60056_c0,Solyc04g025870.2,comp50303_c0,comp34199_c0,comp63565_c0,comp61953_c0,Solyc03g096000.2,comp64317_c0,Solyc07g016200.2,comp…
GO:0044237	cellular metabolic process	biological_process	1	1	464	1751	15661	42697	Solyc10g006400.2,Solyc11g010300.1,Solyc03g118530.2,comp64500_c0,Solyc11g067090.1,Solyc12g019460.1,comp59998_c0,Solyc04g016510.2,comp66994_c0,Solyc01g081490.2,Solyc04g058110.2,Solyc12g096440.1,Solyc09g065010.2,Solyc01g017090.2,comp59787_c0,comp49188_c0,comp102671_c0,Solyc03g121820.2,Solyc05g016410.2,Solyc01g010030.2,Solyc11g061960.1,comp56257_c0,comp34199_c0,comp66987_c0,Solyc09g082060.2,Solyc01g0…
GO:0044238	primary metabolic process	biological_process	1	1	505	1751	15867	42697	comp50634_c0,Solyc08g008670.2,comp66774_c2,Solyc05g008940.2,comp60315_c0,comp66564_c1,Solyc07g049300.2,Solyc10g007690.2,Solyc05g053280.2,Solyc01g068070.2,Solyc09g011320.2,comp44615_c0,Solyc09g008670.2,Solyc06g069610.1,comp33829_c0,Solyc11g005660.1,Solyc06g007180.2,Solyc11g012970.1,Solyc05g056230.2,Solyc05g052100.2,Solyc12g009250.1,Solyc05g056150.2,Solyc12g008980.1,Solyc01g058190.2,Solyc04g012110.…
GO:0044249	cellular biosynthetic process	biological_process	1	1	109	1751	7152	42697	Solyc12g096700.1,comp56257_c0,comp60056_c0,comp57594_c0,comp59176_c1,comp63565_c0,comp57202_c0,comp65192_c0,comp34199_c0,Solyc12g019110.1,comp47329_c0,comp50303_c0,comp59309_c1,comp66994_c0,comp64500_c0,comp33902_c0,Solyc06g007360.2,comp59998_c0,comp49188_c0,comp57571_c0,comp181588_c0,comp102671_c0,comp55735_c0,comp57045_c0,comp52300_c0,Solyc03g114050.2,comp66170_c0,comp33928_c0,Solyc01g096590.2,…
GO:0044260	cellular macromolecule metabolic process	biological_process	1	1	304	1751	11101	42697	comp65633_c0,Solyc12g006840.1,Solyc09g091520.1,comp18747_c0,comp18781_c0,Solyc07g049720.2,Solyc07g055810.2,Solyc12g010050.1,comp19946_c0,Solyc01g094660.2,Solyc01g088380.1,comp47122_c0,comp61334_c0,Solyc07g042250.2,Solyc01g005030.2,Solyc06g007470.2,Solyc03g044140.2,comp50426_c0,Solyc04g007710.2,Solyc07g052320.2,comp145759_c0,comp58573_c0,Solyc01g006100.2,comp64653_c0,Solyc07g045480.2,Solyc05g01358…
GO:0044271	cellular nitrogen compound biosynthetic process	biological_process	1	1	58	1751	3623	42697	comp56257_c0,comp50426_c0,comp145759_c0,comp66410_c0,comp61237_c0,comp59176_c1,comp58573_c0,comp63543_c0,comp50113_c0,comp65192_c0,comp57202_c0,comp63565_c0,comp50634_c0,comp50303_c0,comp47329_c0,comp34199_c0,comp25449_c0,comp33408_c0,comp66994_c0,comp59309_c1,comp44231_c0,comp33902_c0,comp64500_c0,comp61193_c0,comp102671_c0,comp56843_c0,comp64653_c0,comp57571_c0,comp52300_c0,comp57045_c0,comp557…
GO:0044283	small molecule biosynthetic process	biological_process	1	1	12	1751	1017	42697	comp34575_c0,comp66699_c0,comp67101_c0,comp57229_c0,comp33928_c0,comp21588_c0,comp61326_c0,comp33248_c0,comp56843_c0,comp28353_c0,comp34857_c0,comp45003_c0
GO:0044403	symbiosis, encompassing mutualism through parasitism	biological_process	1	1	5	1751	732	42697	comp64500_c0,comp25449_c0,comp50634_c0,comp50426_c0,comp60454_c0
GO:0044419	interspecies interaction between organisms	biological_process	1	1	5	1751	734	42697	comp50634_c0,comp25449_c0,comp64500_c0,comp50426_c0,comp60454_c0
GO:0044422	organelle part	cellular_component	1	1	60	1751	3762	42697	comp49188_c0,Solyc02g086540.1,comp57571_c0,comp58206_c0,comp55735_c0,comp57045_c0,comp52300_c0,comp66994_c0,Solyc12g044640.1,comp44231_c0,comp33408_c0,comp59309_c1,comp45989_c0,comp64500_c0,comp33902_c0,comp52947_c0,comp63565_c0,comp50113_c0,comp63543_c0,comp95664_c0,comp34199_c0,comp25449_c0,comp50303_c0,Solyc04g007280.2,comp50634_c0,comp60056_c0,comp57594_c0,Solyc04g016240.2,comp59176_c1,comp66…
GO:0044424	intracellular part	cellular_component	1	1	291	1751	9908	42697	Solyc01g093960.2,Solyc08g079800.2,comp18781_c0,comp18747_c0,Solyc07g049720.2,Solyc02g087840.2,Solyc09g091520.1,comp65633_c0,Solyc01g010760.2,Solyc01g006930.2,Solyc04g081000.2,Solyc06g075150.2,Solyc11g064920.1,Solyc07g042250.2,Solyc03g044300.2,comp19946_c0,Solyc05g051410.2,Solyc08g077520.2,comp58573_c0,comp66410_c0,comp50426_c0,Solyc05g015510.2,comp55933_c0,comp55398_c0,Solyc06g007470.2,Solyc10g07…
GO:0044425	membrane part	cellular_component	1	1	52	1751	4308	42697	comp50684_c0,comp66573_c0,comp48536_c0,comp19946_c0,comp51884_c0,comp66327_c0,comp66560_c0,comp26573_c0,comp60176_c0,comp73286_c0,comp63537_c0,comp66060_c0,comp61310_c0,comp66590_c0,comp47122_c0,comp9311_c0,comp53636_c0,comp64317_c0,comp63536_c0,comp48948_c0,comp44793_c0,comp66367_c0,comp29327_c0,comp31999_c0,comp57296_c0,comp71260_c0,comp18747_c0,comp67101_c0,comp59242_c0,comp71616_c0,comp64653_…
GO:0044444	cytoplasmic part	cellular_component	1	1	80	1751	4054	42697	Solyc02g032330.2,comp51884_c0,Solyc08g076340.2,Solyc09g055250.2,comp66560_c0,Solyc03g097780.2,Solyc11g068400.1,Solyc02g094500.2,Solyc03g096000.2,comp173414_c0,comp34857_c0,comp58456_c0,Solyc05g055690.1,Solyc12g011330.2,Solyc07g007870.2,Solyc06g073090.2,Solyc03g114050.2,Solyc05g056400.2,comp57296_c0,Solyc01g096590.2,comp59242_c0,comp57571_c0,Solyc06g084210.2,comp181588_c0,Solyc12g009890.1,Solyc01g…
GO:0044446	intracellular organelle part	cellular_component	1	1	60	1751	3739	42697	Solyc09g010670.2,comp60365_c0,comp66492_c0,Solyc04g076580.2,comp66170_c0,comp18781_c0,comp47078_c0,comp18747_c0,comp57296_c0,comp71260_c0,comp29327_c0,comp44793_c0,Solyc10g078430.1,comp53297_c0,comp19958_c0,comp54961_c0,comp61953_c0,Solyc09g007370.2,comp52006_c0,Solyc03g025880.2,comp59393_c0,comp66560_c0,comp67088_c0,comp88193_c0,comp19946_c0,comp63934_c0,comp66573_c0,Solyc11g008740.1,comp51884_c…
GO:0044464	cell part	cellular_component	1	1	367	1751	11960	42697	Solyc11g020820.1,Solyc07g066660.2,Solyc08g005220.2,Solyc08g041890.2,comp50303_c0,Solyc10g078700.1,Solyc10g017550.2,comp60056_c0,Solyc07g005470.2,Solyc12g021230.1,Solyc09g007920.2,comp57594_c0,comp32876_c0,Solyc02g092440.2,Solyc01g009010.2,comp59309_c1,Solyc12g044640.1,Solyc02g093150.2,Solyc04g007510.2,Solyc12g007210.1,Solyc08g005290.2,Solyc12g049310.1,Solyc01g006710.2,Solyc10g008470.2,Solyc05g055…
GO:0044699	single-organism process	biological_process	1	1	259	1751	8981	42697	Solyc09g007710.2,Solyc10g044510.1,Solyc01g098920.2,comp53234_c0,comp50113_c0,Solyc01g104680.2,Solyc11g062150.1,comp50819_c0,Solyc02g021650.2,Solyc07g065360.1,Solyc11g010690.1,Solyc06g060370.2,comp63962_c0,Solyc09g065130.2,comp53874_c0,Solyc12g095750.1,comp64718_c0,Solyc12g098720.1,Solyc08g080460.1,comp66367_c0,Solyc01g109310.2,Solyc04g008050.2,Solyc04g008600.2,Solyc03g032240.2,comp40475_c0,Solyc0…
GO:0045184	establishment of protein localization	biological_process	1	1	13	1751	1031	42697	comp71260_c0,comp23712_c0,Solyc01g100720.2,comp50426_c0,comp53874_c0,comp67101_c0,comp59213_c0,comp64653_c0,Solyc08g041890.2,comp50804_c0,comp44793_c0,comp29327_c0,comp66560_c0
GO:0046483	heterocycle metabolic process	biological_process	1	1	134	1751	7077	42697	comp102671_c0,comp49188_c0,comp68024_c0,Solyc09g065010.2,comp66994_c0,comp59309_c1,Solyc12g007210.1,comp64500_c0,comp57202_c0,Solyc11g065760.1,comp47329_c0,comp50303_c0,comp66987_c0,comp34199_c0,comp60056_c0,comp56257_c0,Solyc12g021230.1,comp57594_c0,comp63934_c0,comp61326_c0,comp66560_c0,comp65179_c0,comp52006_c0,comp61953_c0,Solyc01g104700.2,comp63536_c0,comp33248_c0,Solyc01g107510.2,Solyc04g05…
GO:0046872	metal ion binding	molecular_function	1	1	33	1751	3397	42697	comp33408_c0,comp34456_c0,comp64500_c0,comp21047_c0,comp58796_c0,comp33860_c0,comp65590_c0,comp61273_c0,comp52300_c0,comp64754_c0,comp64824_c0,comp39794_c0,comp22086_c0,comp37439_c0,comp21588_c0,comp52760_c0,comp66590_c0,comp57229_c0,comp61953_c0,comp32680_c0,comp51884_c0,comp57426_c0,comp59225_c0,comp60596_c0,comp64271_c0,comp71260_c0,comp47078_c0,comp60365_c0,comp67101_c0,comp59242_c0,comp66140…
GO:0046914	transition metal ion binding	molecular_function	1	1	27	1751	2537	42697	comp59225_c0,comp60596_c0,comp52300_c0,comp32680_c0,comp51884_c0,comp33860_c0,comp57426_c0,comp64500_c0,comp57229_c0,comp58796_c0,comp21047_c0,comp61953_c0,comp66590_c0,comp33408_c0,comp34456_c0,comp37439_c0,comp55304_c0,comp66140_c0,comp21588_c0,comp22086_c0,comp39794_c0,comp67101_c0,comp64754_c0,comp64271_c0,comp71260_c0,comp64824_c0,comp47078_c0
GO:0050789	regulation of biological process	biological_process	1	1	121	1751	5338	42697	Solyc04g007710.2,Solyc09g007710.2,Solyc01g113620.1,comp66410_c0,comp61237_c0,comp58573_c0,comp145759_c0,comp50426_c0,Solyc10g079030.1,Solyc01g008800.1,comp50634_c0,comp66774_c2,comp95664_c0,comp354903_c0,comp25449_c0,Solyc01g098920.2,comp63543_c0,Solyc01g104680.2,Solyc02g021650.2,comp61193_c0,comp50819_c0,Solyc11g062150.1,comp62344_c0,comp44231_c0,comp35045_c0,comp33408_c0,comp71227_c0,Solyc09g06…
GO:0050794	regulation of cellular process	biological_process	1	1	121	1751	5155	42697	comp59176_c1,Solyc04g007320.1,comp310213_c0,comp54624_c0,comp56257_c0,Solyc10g079700.1,comp47329_c0,comp66987_c0,Solyc04g015350.2,comp63565_c0,comp66962_c0,comp65192_c0,comp64500_c0,comp33902_c0,Solyc12g019460.1,Solyc12g007210.1,Solyc02g032200.2,Solyc08g014420.2,comp66994_c0,comp59309_c1,comp57045_c0,comp55735_c0,comp52300_c0,Solyc08g005510.1,comp57571_c0,Solyc01g008770.2,comp102671_c0,Solyc08g06…
GO:0051171	regulation of nitrogen compound metabolic process	biological_process	1	1	43	1751	2517	42697	comp33408_c0,comp66994_c0,comp44231_c0,comp59309_c1,comp71227_c0,comp33902_c0,comp61193_c0,comp64500_c0,comp102671_c0,comp64653_c0,comp52300_c0,comp55735_c0,comp57045_c0,comp56257_c0,comp50426_c0,comp58573_c0,comp145759_c0,comp59176_c1,comp61237_c0,comp65192_c0,comp63543_c0,comp63565_c0,comp47329_c0,comp66987_c0,comp50634_c0,comp25449_c0,comp59393_c0,comp47122_c0,comp52006_c0,comp21050_c1,comp635…
GO:0051641	cellular localization	biological_process	1	1	17	1751	1164	42697	comp23712_c0,Solyc01g104700.2,Solyc05g054150.2,Solyc03g079900.2,comp66560_c0,comp71260_c0,Solyc10g079030.1,Solyc01g100720.2,comp50426_c0,comp53874_c0,comp67101_c0,Solyc10g086350.1,comp59213_c0,Solyc08g041890.2,Solyc01g104680.2,comp44793_c0,comp29327_c0
GO:0055114	oxidation-reduction process	biological_process	1	1	33	1751	2692	42697	comp60157_c0,comp50683_c0,comp56843_c0,comp58206_c0,comp21047_c0,comp33902_c0,comp37439_c0,comp47329_c0,comp22086_c0,comp60315_c0,comp50645_c0,comp64754_c0,comp26573_c0,comp59225_c0,comp66573_c0,comp51884_c0,comp13382_c0,comp57229_c0,comp19958_c0,comp45003_c0,comp34857_c0,comp28353_c0,comp67101_c0,comp53874_c0,comp324973_c0,comp66699_c0,comp54761_c0,comp34575_c0,comp64824_c2,comp44533_c0,comp6471…
GO:0060255	regulation of macromolecule metabolic process	biological_process	1	1	44	1751	2652	42697	comp59393_c0,comp47122_c0,comp21050_c1,comp52006_c0,comp21050_c0,comp49120_c0,comp57426_c0,comp63934_c0,comp31968_c0,comp18747_c0,comp18781_c0,comp53213_c0,comp53297_c0,comp54259_c0,comp54961_c0,comp65633_c0,comp58456_c0,comp33902_c0,comp61193_c0,comp64500_c0,comp59309_c1,comp66994_c0,comp33408_c0,comp44231_c0,comp71227_c0,comp52300_c0,comp55735_c0,comp57045_c0,comp102671_c0,comp64653_c0,comp5757…
GO:0065007	biological regulation	biological_process	1	1	131	1751	5756	42697	Solyc08g014420.2,Solyc02g032200.2,comp33902_c0,comp57571_c0,Solyc01g008770.2,comp52300_c0,Solyc08g005510.1,comp57045_c0,comp55735_c0,comp310213_c0,comp54624_c0,Solyc09g015820.2,Solyc04g007320.1,comp59176_c1,comp65192_c0,Solyc04g015350.2,comp63565_c0,Solyc10g079700.1,comp66590_c0,comp63537_c0,comp54200_c0,Solyc05g008790.2,comp49120_c0,comp21050_c0,Solyc05g006620.2,comp66068_c0,Solyc08g006500.2,Sol…
GO:0070013	intracellular organelle lumen	cellular_component	1	1	31	1751	1740	42697	comp64500_c0,Solyc03g025880.2,Solyc12g044640.1,comp59309_c1,comp66994_c0,comp33408_c0,comp44231_c0,comp59393_c0,Solyc09g007370.2,comp52006_c0,comp52300_c0,comp57045_c0,Solyc11g008740.1,Solyc02g086540.1,comp63934_c0,comp49188_c0,Solyc09g010670.2,comp59176_c1,comp61237_c0,comp60365_c0,comp18781_c0,comp18747_c0,Solyc04g076580.2,comp50634_c0,comp53297_c0,Solyc10g078430.1,comp95664_c0,comp25449_c0,com…
GO:0071704	organic substance metabolic process	biological_process	1	1	508	1751	16447	42697	Solyc06g069610.1,Solyc09g008670.2,comp44615_c0,Solyc09g011320.2,Solyc01g068070.2,Solyc07g049300.2,Solyc10g007690.2,Solyc05g053280.2,comp60315_c0,comp66564_c1,Solyc05g008940.2,comp66774_c2,Solyc08g008670.2,comp50634_c0,Solyc12g094610.1,Solyc03g005280.2,Solyc06g073230.2,Solyc01g058190.2,Solyc04g012110.1,Solyc12g009250.1,Solyc05g056150.2,Solyc12g008980.1,Solyc05g052100.2,Solyc05g056230.2,Solyc11g012…
GO:0080090	regulation of primary metabolic process	biological_process	1	1	45	1751	2761	42697	comp145759_c0,comp61237_c0,comp58573_c0,comp59176_c1,comp50426_c0,comp56257_c0,comp25449_c0,comp50634_c0,comp66987_c0,comp47329_c0,comp63565_c0,comp63543_c0,comp65192_c0,comp64500_c0,comp61193_c0,comp33902_c0,comp71227_c0,comp59309_c1,comp66994_c0,comp33408_c0,comp44231_c0,comp57045_c0,comp55735_c0,comp52300_c0,comp64653_c0,comp57571_c0,comp102671_c0,comp31968_c0,comp53213_c0,comp18747_c0,comp187…
GO:0090304	nucleic acid metabolic process	biological_process	1	1	105	1751	5401	42697	comp49188_c0,comp102671_c0,comp55735_c0,comp57045_c0,Solyc09g065010.2,comp52300_c0,comp68024_c0,comp59309_c1,comp66994_c0,comp45989_c0,comp64500_c0,comp33902_c0,Solyc11g065760.1,comp63565_c0,comp57202_c0,comp65192_c0,comp482456_c0,Solyc12g019110.1,Solyc05g009430.2,comp66987_c0,comp50303_c0,comp47329_c0,Solyc12g021230.1,comp56257_c0,comp60056_c0,comp57594_c0,comp59176_c1,Solyc08g074610.1,Solyc09g0…
GO:0097159	organic cyclic compound binding	molecular_function	1	1	310	1751	10368	42697	Solyc09g009800.2,Solyc01g088380.1,Solyc03g044300.2,Solyc12g008670.1,Solyc06g075150.2,Solyc04g081000.2,Solyc10g084380.1,comp61334_c0,Solyc03g005460.2,Solyc08g008480.2,Solyc08g006110.2,Solyc02g087840.2,Solyc09g056260.2,comp65633_c0,Solyc09g083350.2,Solyc04g016370.2,comp66993_c0,Solyc01g096860.1,Solyc01g093960.2,Solyc07g049720.2,comp18781_c0,comp18747_c0,Solyc10g084340.1,comp66902_c0,Solyc12g010330.…
GO:1901135	carbohydrate derivative metabolic process	biological_process	1	1	17	1751	1474	42697	comp34575_c0,comp61237_c0,comp67101_c0,comp66564_c1,comp164463_c0,comp50113_c0,comp44793_c0,comp34199_c0,comp65282_c0,comp58101_c0,comp61334_c0,comp59998_c0,comp63536_c0,comp65665_c1,comp51884_c0,comp56843_c0,comp19946_c0
GO:1901265	nucleoside phosphate binding	molecular_function	1	1	80	1751	3661	42697	comp64271_c0,comp70118_c0,comp57296_c0,comp66170_c0,comp64962_c0,comp66492_c0,comp58456_c0,comp28353_c0,comp19958_c0,comp164463_c0,comp61178_c0,comp55304_c0,comp47570_c1,comp52006_c0,comp61995_c0,comp66250_c0,comp65282_c0,comp61953_c0,comp51101_c0,comp66068_c0,comp66560_c0,comp67088_c0,comp181360_c0,comp66830_c0,comp64824_c0,comp310213_c0,comp57594_c0,comp252670_c0,comp66987_c0,comp50303_c0,comp6…
GO:1901360	organic cyclic compound metabolic process	biological_process	1	1	135	1751	7191	42697	Solyc05g054150.2,comp88193_c0,Solyc03g079900.2,comp57426_c0,Solyc01g020440.2,comp59393_c0,comp52760_c0,comp21050_c1,comp60454_c0,comp64154_c1,comp31968_c0,comp67101_c0,comp60365_c0,comp47078_c0,comp69152_c0,comp53213_c0,comp65326_c1,comp56911_c0,comp56843_c0,comp61193_c0,Solyc06g073230.2,comp44231_c0,comp33408_c0,Solyc02g022830.2,comp50634_c0,comp95664_c0,comp25449_c0,Solyc01g068070.2,comp61237_c…
GO:1901362	organic cyclic compound biosynthetic process	biological_process	1	1	63	1751	3705	42697	comp33408_c0,comp66994_c0,comp59309_c1,comp44231_c0,comp33902_c0,comp64500_c0,comp61193_c0,comp102671_c0,comp64653_c0,comp49188_c0,comp57571_c0,comp52300_c0,comp57045_c0,comp55735_c0,comp56257_c0,comp66830_c0,comp50426_c0,comp66410_c0,comp145759_c0,comp61237_c0,comp59176_c1,comp58573_c0,comp63543_c0,comp50113_c0,comp65192_c0,comp57202_c0,comp63565_c0,comp50303_c0,comp50634_c0,comp47329_c0,comp254…
GO:1901363	heterocyclic compound binding	molecular_function	1	1	310	1751	10366	42697	comp56843_c0,Solyc10g009080.2,Solyc10g081350.1,comp44231_c0,comp33408_c0,Solyc11g045680.1,Solyc01g090460.2,comp61193_c0,Solyc08g080120.2,comp95664_c0,comp25449_c0,comp52278_c0,Solyc07g049210.2,comp61237_c0,Solyc03g120230.2,Solyc03g097830.2,Solyc01g020440.2,comp88193_c0,Solyc04g078210.1,comp59393_c0,Solyc06g008360.2,Solyc10g080350.1,Solyc01g109970.2,Solyc11g010570.1,comp56679_c0,Solyc12g038520.1,c…
GO:1901564	organonitrogen compound metabolic process	biological_process	1	1	65	1751	3460	42697	comp64824_c2,comp47078_c0,Solyc12g095850.1,comp58341_c0,comp45003_c0,Solyc05g051250.2,Solyc11g008780.1,comp52760_c0,comp66410_c0,comp61237_c0,Solyc09g008670.2,Solyc04g005520.2,comp50634_c0,comp95664_c0,comp50113_c0,Solyc08g007040.2,Solyc06g019170.2,Solyc05g056150.2,comp64645_c1,comp71227_c0,Solyc12g041870.1,Solyc10g083830.1,Solyc11g012970.1,Solyc06g007180.2,Solyc05g052100.2,comp56843_c0,comp50683…
GO:1901576	organic substance biosynthetic process	biological_process	1	1	112	1751	7379	42697	comp33408_c0,comp44231_c0,Solyc06g008940.2,comp61193_c0,Solyc01g058190.2,comp56911_c0,comp64653_c0,comp56843_c0,comp50426_c0,comp66410_c0,comp58573_c0,comp61237_c0,comp145759_c0,comp50113_c0,comp63543_c0,Solyc06g007470.2,comp66564_c1,comp50634_c0,comp21588_c0,comp95664_c0,comp25449_c0,Solyc01g096580.2,comp59393_c0,comp47122_c0,comp61334_c0,comp52760_c0,comp54731_c0,comp53528_c0,comp21050_c1,Solyc…
GO:0005737	cytoplasm	cellular_component	1	1	123	1751	5181	42697	Solyc11g068400.1,Solyc03g097780.2,Solyc02g094500.2,Solyc03g096000.2,Solyc12g098650.1,Solyc02g032330.2,Solyc09g007540.2,comp51884_c0,comp66560_c0,comp26573_c0,Solyc09g055250.2,Solyc08g076340.2,Solyc02g070670.2,comp71382_c0,Solyc12g042180.1,comp31999_c0,Solyc03g114050.2,Solyc01g100720.2,Solyc05g046340.1,comp57296_c0,Solyc05g056400.2,comp59242_c0,Solyc01g096590.2,Solyc08g007420.2,Solyc08g079020.2,co…
GO:0010468	regulation of gene expression	biological_process	1	1	40	1751	2417	42697	comp21050_c1,comp52006_c0,comp59393_c0,comp47122_c0,comp63934_c0,comp57426_c0,comp49120_c0,comp21050_c0,comp18781_c0,comp18747_c0,comp31968_c0,comp58456_c0,comp65633_c0,comp54961_c0,comp54259_c0,comp53297_c0,comp66994_c0,comp33408_c0,comp44231_c0,comp59309_c1,comp64500_c0,comp61193_c0,comp33902_c0,comp64653_c0,comp102671_c0,comp57045_c0,comp55735_c0,comp52300_c0,comp50426_c0,comp56257_c0,comp5917…
GO:0030554	adenyl nucleotide binding	molecular_function	1	1	70	1751	2900	42697	comp59787_c0,comp57571_c0,comp38679_c0,comp45989_c0,comp59998_c0,comp64327_c0,comp58101_c0,comp66994_c0,comp59309_c1,comp50303_c0,comp66987_c0,comp252670_c0,comp57594_c0,comp66830_c0,comp64824_c0,comp310213_c0,comp66560_c0,comp66068_c0,comp181360_c0,comp67088_c0,comp51101_c0,comp61953_c0,comp66250_c0,comp61995_c0,comp52006_c0,comp65282_c0,comp55304_c0,comp47570_c1,comp19958_c0,comp61178_c0,comp16…
GO:0032559	adenyl ribonucleotide binding	molecular_function	1	1	70	1751	2874	42697	comp59787_c0,comp57571_c0,comp58101_c0,comp64327_c0,comp66994_c0,comp59309_c1,comp38679_c0,comp45989_c0,comp59998_c0,comp66987_c0,comp50303_c0,comp252670_c0,comp66830_c0,comp310213_c0,comp64824_c0,comp57594_c0,comp66068_c0,comp66560_c0,comp181360_c0,comp67088_c0,comp66250_c0,comp61995_c0,comp52006_c0,comp65282_c0,comp51101_c0,comp61953_c0,comp19958_c0,comp61178_c0,comp164463_c0,comp55304_c0,comp4…
GO:0016310	phosphorylation	biological_process	1	1	30	1751	1861	42697	comp54761_c0,comp66699_c0,comp59176_c1,comp57296_c0,comp64824_c0,comp65326_c1,comp44533_c0,comp66830_c0,comp66902_c0,comp47570_c1,comp66774_c2,comp21556_c0,comp95664_c0,comp55304_c0,comp60315_c0,comp56679_c0,comp58341_c0,comp34857_c0,comp59998_c0,comp51101_c0,comp65665_c1,comp65282_c0,comp66768_c0,comp61995_c0,comp61334_c0,comp58206_c0,comp66573_c0,comp57571_c0,comp50684_c0,comp59787_c0
GO:0055086	nucleobase-containing small molecule metabolic process	biological_process	1	1	17	1751	1506	42697	comp34199_c0,comp50113_c0,comp51400_c0,comp28353_c0,comp34575_c0,comp64824_c2,comp67101_c0,comp61237_c0,comp52438_c0,comp66560_c0,comp51884_c0,comp63536_c0,comp66590_c0,comp64645_c1,comp52760_c0,comp71227_c0,comp58101_c0
GO:0071840	cellular component organization or biogenesis	biological_process	1	1	44	1751	2804	42697	comp57481_c0,Solyc12g014560.1,Solyc02g093690.2,comp66410_c0,Solyc05g043350.2,Solyc01g098940.2,Solyc03g121050.2,Solyc06g069610.1,Solyc05g005540.2,comp95664_c0,comp61190_c0,Solyc11g020820.1,comp33902_c0,Solyc12g049310.1,Solyc02g031770.2,comp34456_c0,Solyc07g065360.1,comp55735_c0,comp181588_c0,Solyc08g014430.2,comp49188_c0,Solyc09g009430.2,Solyc10g078540.1,Solyc12g010110.1,comp64154_c1,Solyc01g09565…
GO:0009889	regulation of biosynthetic process	biological_process	1	1	41	1751	2389	42697	comp63543_c0,comp65192_c0,comp63565_c0,comp50634_c0,comp47329_c0,comp25449_c0,comp56257_c0,comp50426_c0,comp61237_c0,comp58573_c0,comp59176_c1,comp145759_c0,comp102671_c0,comp64653_c0,comp52300_c0,comp57045_c0,comp55735_c0,comp66994_c0,comp44231_c0,comp33408_c0,comp59309_c1,comp33902_c0,comp64500_c0,comp61193_c0,comp65633_c0,comp54961_c0,comp58456_c0,comp53297_c0,comp54259_c0,comp53213_c0,comp187…
GO:0010556	regulation of macromolecule biosynthetic process	biological_process	1	1	41	1751	2387	42697	comp54961_c0,comp65633_c0,comp58456_c0,comp53297_c0,comp54259_c0,comp18781_c0,comp18747_c0,comp53213_c0,comp31968_c0,comp57426_c0,comp63934_c0,comp21050_c0,comp49120_c0,comp47122_c0,comp59393_c0,comp21050_c1,comp52006_c0,comp65192_c0,comp63543_c0,comp63565_c0,comp47329_c0,comp50634_c0,comp25449_c0,comp56257_c0,comp50426_c0,comp61237_c0,comp59176_c1,comp145759_c0,comp58573_c0,comp102671_c0,comp646…
GO:0031326	regulation of cellular biosynthetic process	biological_process	1	1	41	1751	2387	42697	comp25449_c0,comp47329_c0,comp50634_c0,comp63565_c0,comp65192_c0,comp63543_c0,comp58573_c0,comp61237_c0,comp145759_c0,comp59176_c1,comp50426_c0,comp56257_c0,comp55735_c0,comp57045_c0,comp52300_c0,comp64653_c0,comp102671_c0,comp61193_c0,comp64500_c0,comp33902_c0,comp66994_c0,comp44231_c0,comp33408_c0,comp59309_c1,comp54259_c0,comp53297_c0,comp58456_c0,comp54961_c0,comp65633_c0,comp31968_c0,comp187…
GO:0051252	regulation of RNA metabolic process	biological_process	1	1	41	1751	2361	42697	comp54259_c0,comp53297_c0,comp54961_c0,comp65633_c0,comp31968_c0,comp18747_c0,comp18781_c0,comp21050_c0,comp49120_c0,comp63934_c0,comp57426_c0,comp52006_c0,comp21050_c1,comp47122_c0,comp59393_c0,comp25449_c0,comp47329_c0,comp66987_c0,comp50634_c0,comp63565_c0,comp65192_c0,comp63543_c0,comp61237_c0,comp145759_c0,comp59176_c1,comp58573_c0,comp50426_c0,comp56257_c0,comp55735_c0,comp57045_c0,comp5230…
GO:2000112	regulation of cellular macromolecule biosynthetic process	biological_process	1	1	41	1751	2378	42697	comp18781_c0,comp18747_c0,comp53213_c0,comp31968_c0,comp54961_c0,comp65633_c0,comp58456_c0,comp53297_c0,comp54259_c0,comp59393_c0,comp47122_c0,comp52006_c0,comp21050_c1,comp57426_c0,comp63934_c0,comp21050_c0,comp49120_c0,comp56257_c0,comp50426_c0,comp61237_c0,comp58573_c0,comp145759_c0,comp59176_c1,comp65192_c0,comp63543_c0,comp63565_c0,comp47329_c0,comp50634_c0,comp25449_c0,comp66994_c0,comp3340…
GO:0044428	nuclear part	cellular_component	1	1	34	1751	2131	42697	comp63934_c0,Solyc11g008740.1,Solyc09g007370.2,comp52006_c0,Solyc03g025880.2,comp59393_c0,comp53297_c0,Solyc10g078430.1,comp54961_c0,Solyc09g010670.2,comp60365_c0,Solyc04g076580.2,comp18747_c0,comp66170_c0,comp18781_c0,comp57045_c0,comp52300_c0,Solyc02g086540.1,comp49188_c0,comp64500_c0,Solyc12g044640.1,comp59309_c1,comp44231_c0,comp66994_c0,comp33408_c0,comp95664_c0,comp25449_c0,comp50634_c0,Sol…
GO:0043167	ion binding	molecular_function	1	1	310	1751	9541	42697	Solyc01g008110.2,comp66590_c0,comp66250_c0,comp61995_c0,Solyc09g014240.2,Solyc06g008600.2,Solyc02g085640.2,comp57229_c0,comp51884_c0,Solyc05g043360.1,Solyc07g053970.2,Solyc01g087420.2,Solyc02g070670.2,comp65308_c0,Solyc01g095070.2,comp70118_c0,Solyc04g077780.2,Solyc07g014590.2,Solyc05g055630.2,comp61178_c0,Solyc03g006420.2,Solyc09g009960.2,comp47570_c1,Solyc04g078900.2,Solyc10g080570.1,comp38679_…
GO:0071702	organic substance transport	biological_process	1	1	16	1751	1401	42697	comp53874_c0,comp67101_c0,comp59213_c0,Solyc01g100720.2,comp50426_c0,comp71260_c0,comp44793_c0,comp50804_c0,comp29327_c0,Solyc08g041890.2,comp53636_c0,comp63537_c0,comp23712_c0,comp66560_c0,comp64653_c0,comp66327_c0
GO:1901605	alpha-amino acid metabolic process	biological_process	1	1	8	1751	1076	42697	comp58341_c0,comp28353_c0,comp59787_c0,comp33248_c0,comp61326_c0,comp33928_c0,comp64824_c0,comp62036_c0
GO:0016773	phosphotransferase activity, alcohol group as acceptor	molecular_function	1	1	26	1751	1564	42697	comp58341_c0,comp56679_c0,comp60315_c0,comp95664_c0,comp55304_c0,comp47570_c1,comp66774_c2,comp21556_c0,comp44533_c0,comp65326_c1,comp66902_c0,comp66830_c0,comp57296_c0,comp64824_c0,comp66699_c0,comp50684_c0,comp59787_c0,comp66560_c0,comp66768_c0,comp61995_c0,comp61334_c0,comp52760_c0,comp65282_c0,comp65665_c1,comp59998_c0,comp51101_c0
GO:0044710	single-organism metabolic process	biological_process	1	1	227	1751	7524	42697	comp54761_c0,Solyc08g007420.2,Solyc12g038160.1,Solyc06g076760.1,Solyc11g044840.1,Solyc03g044710.2,Solyc10g076710.1,Solyc01g009870.2,Solyc01g104140.2,Solyc07g007870.2,Solyc12g009820.1,Solyc06g071510.2,Solyc12g040790.1,comp33248_c0,Solyc02g086180.2,Solyc01g058390.2,Solyc12g049550.1,comp19958_c0,comp63536_c0,Solyc07g008320.2,Solyc04g007440.1,Solyc01g104700.2,comp62036_c0,Solyc10g085740.1,Solyc09g009…
GO:0008324	cation transmembrane transporter activity	molecular_function	1	1	10	1751	1182	42697	comp53636_c0,comp61237_c0,comp34199_c0,comp66573_c0,comp48536_c0,comp50113_c0,comp63962_c0,comp58206_c0,comp51884_c0,comp53234_c0
GO:0022892	substrate-specific transporter activity	molecular_function	1	1	21	1751	1608	42697	comp53234_c0,comp50113_c0,Solyc08g041890.2,Solyc06g071200.2,Solyc04g025870.2,comp34199_c0,Solyc01g100720.2,comp71616_c0,comp61237_c0,comp67101_c0,comp51884_c0,comp58206_c0,Solyc01g056520.2,comp63962_c0,comp48536_c0,comp66573_c0,Solyc09g005130.2,comp52300_c0,Solyc08g068210.2,comp53636_c0,Solyc01g008470.2
GO:0051704	multi-organism process	biological_process	1	1	18	1751	1452	42697	comp60454_c0,comp51400_c0,comp66962_c0,comp25449_c0,comp95664_c0,comp66140_c0,comp50634_c0,comp50426_c0,comp214512_c0,comp64824_c0,comp56257_c0,comp59787_c0,comp61039_c0,comp73286_c0,comp21050_c1,comp64500_c0,comp31786_c0,comp52759_c0
GO:0044763	single-organism cellular process	biological_process	1	1	245	1751	7752	42697	Solyc03g005950.1,Solyc01g094830.2,Solyc03g063320.2,Solyc05g010060.2,Solyc10g006080.1,Solyc12g007230.1,Solyc09g082550.2,comp66327_c0,Solyc07g032080.2,Solyc10g006800.2,comp40475_c0,Solyc06g075150.2,Solyc03g032240.2,Solyc02g071220.2,Solyc03g005860.2,Solyc01g109310.2,comp66367_c0,Solyc12g099070.1,Solyc08g080460.1,Solyc05g026380.1,Solyc04g008600.2,Solyc09g008240.2,Solyc04g008050.2,Solyc10g007100.2,Sol…
GO:2001141	regulation of RNA biosynthetic process	biological_process	1	1	39	1751	2200	42697	comp52006_c0,comp21050_c1,comp59393_c0,comp47122_c0,comp63934_c0,comp57426_c0,comp49120_c0,comp21050_c0,comp18747_c0,comp18781_c0,comp31968_c0,comp65633_c0,comp54961_c0,comp54259_c0,comp53297_c0,comp33408_c0,comp66994_c0,comp44231_c0,comp59309_c1,comp64500_c0,comp61193_c0,comp33902_c0,comp64653_c0,comp102671_c0,comp57045_c0,comp55735_c0,comp52300_c0,comp50426_c0,comp56257_c0,comp58573_c0,comp6123…
GO:0006355	regulation of transcription, DNA-dependent	biological_process	1	1	39	1751	2191	42697	comp63565_c0,comp65192_c0,comp63543_c0,comp25449_c0,comp50634_c0,comp47329_c0,comp50426_c0,comp56257_c0,comp58573_c0,comp61237_c0,comp145759_c0,comp59176_c1,comp64653_c0,comp102671_c0,comp55735_c0,comp57045_c0,comp52300_c0,comp33408_c0,comp66994_c0,comp59309_c1,comp44231_c0,comp61193_c0,comp64500_c0,comp33902_c0,comp54961_c0,comp65633_c0,comp54259_c0,comp53297_c0,comp18781_c0,comp18747_c0,comp319…
GO:0033036	macromolecule localization	biological_process	1	1	13	1751	1194	42697	comp66560_c0,comp50804_c0,comp44793_c0,comp29327_c0,Solyc08g041890.2,comp64653_c0,comp53874_c0,comp59213_c0,comp67101_c0,Solyc01g100720.2,comp23712_c0,comp50426_c0,comp71260_c0
GO:0044085	cellular component biogenesis	biological_process	1	1	20	1751	1839	42697	comp71382_c0,Solyc04g072260.1,Solyc10g078540.1,Solyc09g009430.2,comp181588_c0,Solyc12g049310.1,Solyc09g007370.2,comp54731_c0,comp53528_c0,Solyc02g031770.2,comp34456_c0,Solyc11g020810.1,Solyc09g091520.1,comp53158_c0,Solyc11g020820.1,comp51236_c0,Solyc02g093690.2,Solyc12g014560.1,comp64154_c1,Solyc01g095650.2
GO:0005198	structural molecule activity	molecular_function	1	1	24	1751	1992	42697	comp149698_c0,Solyc01g096590.2,Solyc03g119360.2,comp54624_c0,Solyc03g114050.2,Solyc12g096700.1,comp29327_c0,Solyc09g091520.1,Solyc06g007470.2,Solyc12g043000.1,Solyc08g005220.2,comp53158_c0,Solyc03g096000.2,Solyc06g007360.2,comp314441_c0,Solyc01g058190.2,Solyc06g072490.2,Solyc01g096580.2,comp53528_c0,comp54731_c0,Solyc08g076340.2,Solyc06g083820.2,Solyc12g100160.1,comp181588_c0
GO:0072521	purine-containing compound metabolic process	biological_process	1	1	12	1751	1175	42697	comp61237_c0,comp63536_c0,comp71227_c0,comp52760_c0,comp58101_c0,comp66590_c0,comp64645_c1,comp66560_c0,comp34199_c0,comp52438_c0,comp50113_c0,comp51884_c0
GO:0019637	organophosphate metabolic process	biological_process	1	1	19	1751	1362	42697	comp67101_c0,comp61237_c0,comp66699_c0,comp34575_c0,comp64824_c2,comp95664_c0,comp34199_c0,comp44793_c0,comp28353_c0,comp50113_c0,comp51400_c0,comp63536_c0,comp58101_c0,comp58287_c0,comp19946_c0,comp56843_c0,comp49188_c0,comp61273_c0,comp51884_c0
GO:0043226	organelle	cellular_component	1	1	243	1751	7921	42697	comp44231_c0,comp33408_c0,Solyc11g072450.1,comp61193_c0,Solyc12g021130.1,Solyc12g008980.1,Solyc06g083960.1,Solyc01g090460.2,Solyc01g058190.2,comp66407_c0,Solyc05g056230.2,Solyc10g009080.2,Solyc01g105800.2,Solyc11g013520.1,Solyc07g017400.2,comp52278_c0,Solyc05g043350.2,Solyc09g008670.2,Solyc01g068070.2,comp61237_c0,Solyc10g086130.1,Solyc07g008350.2,Solyc10g007690.2,comp50634_c0,Solyc04g007280.2,co…
GO:0043229	intracellular organelle	cellular_component	1	1	243	1751	7896	42697	comp49188_c0,Solyc06g084210.2,comp102671_c0,Solyc12g009890.1,Solyc02g092440.2,Solyc01g009010.2,Solyc02g093150.2,comp59309_c1,Solyc12g044640.1,comp66994_c0,Solyc12g087830.1,comp64500_c0,Solyc08g005290.2,Solyc11g020820.1,Solyc07g066660.2,Solyc08g041890.2,comp57202_c0,Solyc08g005220.2,Solyc05g047450.1,comp34199_c0,comp50303_c0,Solyc09g059570.2,Solyc10g078700.1,Solyc07g005470.2,Solyc07g062980.2,Solyc…
GO:1901566	organonitrogen compound biosynthetic process	biological_process	1	1	20	1751	1350	42697	comp61237_c0,comp66410_c0,comp33928_c0,comp47078_c0,comp34199_c0,comp95664_c0,comp50303_c0,comp50634_c0,comp28353_c0,comp45003_c0,comp33248_c0,comp164463_c0,comp50113_c0,comp58287_c0,comp66560_c0,comp61326_c0,comp56843_c0,comp57571_c0,comp49188_c0,comp51884_c0
GO:0008104	protein localization	biological_process	1	1	13	1751	1084	42697	comp50426_c0,comp23712_c0,Solyc01g100720.2,comp71260_c0,comp67101_c0,comp59213_c0,comp53874_c0,comp64653_c0,Solyc08g041890.2,comp66560_c0,comp29327_c0,comp44793_c0,comp50804_c0
GO:0003824	catalytic activity	molecular_function	1	1	702	1751	18855	42697	Solyc04g016260.2,Solyc11g008620.1,Solyc09g005180.2,Solyc10g079620.1,Solyc05g056540.2,Solyc12g056230.1,Solyc04g054710.2,Solyc05g055700.2,Solyc04g056280.2,Solyc06g060220.1,Solyc11g066710.1,Solyc10g078550.1,Solyc01g011100.2,Solyc04g049380.2,comp66830_c0,Solyc08g075750.2,comp51400_c0,Solyc08g014330.2,comp54428_c0,Solyc05g009430.2,Solyc03g097780.2,Solyc08g079530.2,Solyc11g065360.1,Solyc12g100180.1,Sol…
GO:0008150	biological_process	biological_process	1	1	1131	1751	29748	42697	Solyc01g098940.2,Solyc05g043350.2,Solyc05g016330.2,comp52759_c0,Solyc06g073230.2,Solyc01g108920.2,Solyc05g056230.2,Solyc11g007240.1,Solyc04g080760.2,Solyc08g076220.2,comp44793_c0,Solyc12g098810.1,Solyc07g005840.2,Solyc12g017910.1,comp57354_c0,Solyc11g071420.1,comp60176_c0,Solyc07g018290.2,Solyc09g009490.2,Solyc11g010850.1,Solyc10g085570.1,comp57426_c0,Solyc09g074800.2,Solyc03g031990.2,Solyc02g020…
GO:0031090	organelle membrane	cellular_component	1	1	10	1751	996	42697	comp66573_c0,comp19946_c0,comp51884_c0,comp50113_c0,comp34199_c0,comp44793_c0,comp29327_c0,comp71260_c0,comp61237_c0,comp66410_c0
GO:0015672	monovalent inorganic cation transport	biological_process	1	1	12	1751	1129	42697	comp50113_c0,comp63962_c0,comp58206_c0,comp51884_c0,comp60157_c0,comp66573_c0,comp34857_c0,comp56843_c0,comp48536_c0,comp34199_c0,comp66699_c0,comp61237_c0
GO:0044711	single-organism biosynthetic process	biological_process	1	1	12	1751	1048	42697	comp61326_c0,comp21588_c0,comp33248_c0,comp45003_c0,comp34857_c0,comp56843_c0,comp28353_c0,comp34575_c0,comp66699_c0,comp67101_c0,comp57229_c0,comp33928_c0
GO:0022890	inorganic cation transmembrane transporter activity	molecular_function	1	1	9	1751	999	42697	comp34199_c0,comp48536_c0,comp66573_c0,comp53234_c0,comp51884_c0,comp63962_c0,comp58206_c0,comp50113_c0,comp61237_c0
GO:0044255	cellular lipid metabolic process	biological_process	1	1	14	1751	1014	42697	comp59998_c0,comp66699_c0,comp65665_c1,comp57229_c0,comp65282_c0,comp61334_c0,comp57354_c0,comp21588_c0,comp44793_c0,comp50634_c0,comp61273_c0,comp63962_c0,comp56843_c0,comp19946_c0
GO:0031974	membrane-enclosed lumen	cellular_component	1	1	31	1751	1775	42697	Solyc09g010670.2,comp61237_c0,comp59176_c1,comp60365_c0,Solyc04g076580.2,comp18747_c0,comp18781_c0,comp95664_c0,comp25449_c0,comp50634_c0,comp53297_c0,Solyc10g078430.1,comp63565_c0,comp54961_c0,comp63543_c0,comp64500_c0,Solyc09g007370.2,comp52006_c0,Solyc12g044640.1,Solyc03g025880.2,comp59309_c1,comp66994_c0,comp33408_c0,comp44231_c0,comp59393_c0,comp57045_c0,comp52300_c0,Solyc02g086540.1,comp491…

## Sheet: Sheet2
Table S5.2: Most enriched pathways of KEGG analysis in SFGvsSFC libraries of tomato
The most enriched pathways :
Statistic method: hypergeometric test
FDR correction method: Benjamini and Hochberg (1995)
Term	Database	Id	Sample number	Background number	P-Value	Corrected P-Value	Number of miRNAs	Corresponding miRNAs	Genes	Hyperlink
Regulation of autophagy	KEGG PATHWAY	sly04140	8	17	0.000207518	0.0246947	4	sly-miR5303,stu-miR5303g,stu-miR7997a,stu-miR7997c	Solyc02g067030.2|Solyc04g015350.2|Solyc09g011320.2|Solyc08g007400.2|Solyc12g049310.1|Solyc07g064680.2|Solyc04g012170.2|Solyc06g034160.2	http://www.genome.jp/kegg-bin/show_pathway?sly04140
Steroid biosynthesis	KEGG PATHWAY	sly00100	6	19	0.0135963	0.553296	3	stu-miR7997c,stu-miR5303j,stu-miR7997a	Solyc02g086180.2|Solyc10g080150.1|Solyc02g032330.2|Solyc01g008110.2|Solyc12g098640.1|Solyc04g070980.2	http://www.genome.jp/kegg-bin/show_pathway?sly00100
Alanine, aspartate and glutamate metabolism	KEGG PATHWAY	sly00250	10	42	0.0139486	0.553296	5	stu-miR7997a,stu-miR5303j,sly-miR5303,stu-miR5303g,sly-miR156a	Solyc12g006450.1|Solyc11g011920.1|Solyc05g052100.2|Solyc10g078550.1|Solyc05g051250.2|Solyc12g099930.1|Solyc06g007180.2|Solyc01g007940.2|comp62036_c0|Solyc08g041870.2	http://www.genome.jp/kegg-bin/show_pathway?sly00250
Riboflavin metabolism	KEGG PATHWAY	sly00740	3	8	0.0490089	1	3	sly-miR1917,sly-miR5303,stu-miR7997a	Solyc08g015660.2|Solyc12g096590.1|Solyc11g010300.1	http://www.genome.jp/kegg-bin/show_pathway?sly00740
Ubiquitin mediated proteolysis	KEGG PATHWAY	sly04120	16	96	0.0597381	1	14	stu-miR8007a-5p,sly-miR399,stu-miR5303h,stu-miR7997a,stu-miR5303j,sly-miR156a,sly-miR5303,stu-miR5303g,nta-miR156g,nta-miR156a,stu-miR156f-5p,sly-miR160a,sly-miR6022,stu-miR6024-3p	Solyc12g005950.1|comp64653_c0|Solyc01g067100.2|Solyc05g007750.2|Solyc10g080570.1|comp44894_c0|Solyc01g111530.2|Solyc10g012240.2|Solyc09g031610.2|comp30954_c0|Solyc02g084760.2|Solyc06g007320.2|comp35919_c0|Solyc09g008430.2|comp50819_c0|Solyc02g021650.2|Solyc01g067490.2	http://www.genome.jp/kegg-bin/show_pathway?sly04120
SNARE interactions in vesicular transport	KEGG PATHWAY	sly04130	7	35	0.0840236	1	6	sly-miR6023,stu-miR7997a,nta-miR156a,stu-miR5303f,sly-miR5303,stu-miR172c-3p	Solyc01g091150.2|Solyc06g008520.2|Solyc08g076540.2|Solyc11g066910.1|Solyc08g067910.2|Solyc05g012520.2|Solyc01g006950.2	http://www.genome.jp/kegg-bin/show_pathway?sly04130
Inositol phosphate metabolism	KEGG PATHWAY	sly00562	9	49	0.0847893	1	5	stu-miR5303g,stu-miR5303h,sly-miR397,sly-miR5303,stu-miR5303f	Solyc12g049590.1|Solyc11g005910.1|Solyc04g015350.2|Solyc10g076710.1|Solyc05g051850.2|Solyc01g104140.2|Solyc12g088200.1|Solyc11g012410.1|Solyc01g008790.2	http://www.genome.jp/kegg-bin/show_pathway?sly00562
Isoquinoline alkaloid biosynthesis	KEGG PATHWAY	sly00950	4	16	0.0912378	1	4	stu-miR5303g,sly-miR1916,sly-miR1917,sly-miR156a	Solyc04g054710.2|Solyc08g014330.2|Solyc10g007110.2|Solyc08g041870.2	http://www.genome.jp/kegg-bin/show_pathway?sly00950
Pantothenate and CoA biosynthesis	KEGG PATHWAY	sly00770	5	23	0.101554	1	4	stu-miR8039,stu-miR7997c,stu-miR5303j,stu-miR5303h	Solyc09g009960.2|comp33928_c0|Solyc11g064920.1|Solyc03g112910.2|Solyc11g008780.1	http://www.genome.jp/kegg-bin/show_pathway?sly00770
Tropane, piperidine and pyridine alkaloid biosynthesis	KEGG PATHWAY	sly00960	4	18	0.128973	1	4	stu-miR5303j,sly-miR1916,sly-miR1917,sly-miR156a	Solyc04g054710.2|Solyc08g014330.2|Solyc10g007110.2|Solyc08g041870.2	http://www.genome.jp/kegg-bin/show_pathway?sly00960
Ether lipid metabolism	KEGG PATHWAY	sly00565	4	19	0.149903	1	4	stu-miR172c-3p,sly-miR5303,stu-miR5303g,sly-miR1916	comp41934_c0|Solyc04g082000.2|Solyc01g008790.2|Solyc01g065720.2	http://www.genome.jp/kegg-bin/show_pathway?sly00565
Sulfur metabolism	KEGG PATHWAY	sly00920	5	26	0.151747	1	3	nta-miR164a,sly-miR395a,sly-miR1916,	comp33902_c0|Solyc11g065620.1|comp52438_c0|Solyc09g082860.2|Solyc09g082060.2|Solyc06g009850.1|comp64645_c1|Solyc03g005260.2	http://www.genome.jp/kegg-bin/show_pathway?sly00920
Phosphatidylinositol signaling system	KEGG PATHWAY	sly04070	7	42	0.174828	1	5	sly-miR5303,stu-miR5303g,stu-miR7997a,stu-miR5303j,sly-miR397	Solyc12g049590.1|Solyc11g005910.1|Solyc04g015350.2|Solyc01g104140.2|Solyc12g088200.1|Solyc11g012410.1|Solyc10g076710.1	http://www.genome.jp/kegg-bin/show_pathway?sly04070
Propanoate metabolism	KEGG PATHWAY	sly00640	6	35	0.182707	1	4	sly-miR5303,stu-miR7997a,stu-miR5303j,stu-miR7997c	Solyc08g007420.2|Solyc12g056940.1|Solyc09g013080.2|comp28291_c0|Solyc12g011160.1|Solyc02g094640.2|Solyc01g080930.2	http://www.genome.jp/kegg-bin/show_pathway?sly00640
Fatty acid biosynthesis	KEGG PATHWAY	sly00061	5	28	0.18992	1	3	stu-miR7997c,stu-miR5303j,stu-miR7997a	Solyc08g082620.2|Solyc01g006980.2|Solyc09g013080.2|Solyc07g049570.2|Solyc12g056940.1	http://www.genome.jp/kegg-bin/show_pathway?sly00061
Carbon fixation in photosynthetic organisms	KEGG PATHWAY	sly00710	10	67	0.199614	1	7	stu-miR5303j,stu-miR8039,nta-miR156g,stu-miR5303f,stu-miR7997c,sly-miR5303,stu-miR7997a	Solyc12g094640.1|Solyc06g071920.2|Solyc10g005510.2|Solyc04g009030.2|Solyc11g007990.1|comp64824_c2|Solyc04g006970.2|Solyc08g076220.2|Solyc01g007940.2|Solyc07g065900.2	http://www.genome.jp/kegg-bin/show_pathway?sly00710
Ribosome biogenesis in eukaryotes	KEGG PATHWAY	sly03008	11	75	0.200278	1	8	stu-miR5303f,stu-miR172c-3p,sly-miR5303,stu-miR7997a,stu-miR5303g,sly-miR1916,stu-miR6024-3p,stu-miR7997c	Solyc01g006260.2|Solyc03g044140.2|Solyc09g007370.2|Solyc11g065980.1|Solyc09g066500.2|Solyc02g032920.2|Solyc01g104680.2|Solyc01g104700.2|Solyc04g072260.1|Solyc04g064560.2|Solyc06g036120.2|Solyc10g078540.1	http://www.genome.jp/kegg-bin/show_pathway?sly03008
Metabolic pathways	KEGG PATHWAY	sly01100	172	1478	0.218038	1	21	sly-miR1917,sly-miR5303,stu-miR5303g,stu-miR5303j,sly-miR397,stu-miR166a-5p,stu-miR8039,stu-miR7997a,sly-miR156a,stu-miR5303f,stu-miR5303h,sly-miR6023,nta-miR156g,stu-miR156f-5p,stu-miR172c-3p,stu-miR7997c,sly-miR395a,sly-miR1919a,stu-miR319b,	Solyc04g082170.2|Solyc11g008780.1|Solyc12g098500.1|Solyc05g032820.1|Solyc01g107550.2|Solyc10g007840.2|Solyc07g040740.2|Solyc10g076710.1|Solyc06g034150.2|Solyc11g072450.1|Solyc04g015350.2|Solyc12g006450.1|Solyc02g077300.1|Solyc05g032660.2|Solyc09g082060.2|Solyc03g063880.2|comp50645_c0|comp32131_c0|Solyc01g017090.2|Solyc05g051250.2|comp52760_c0|Solyc01g106780.2|Solyc01g009240.2|Solyc10g006400.2|Sol…	http://www.genome.jp/kegg-bin/show_pathway?sly01100
Non-homologous end-joining	KEGG PATHWAY	sly03450	2	8	0.218052	1	2	sly-miR1916,sly-miR319,stu-miR7997a	Solyc07g017990.2|Solyc09g009340.1	http://www.genome.jp/kegg-bin/show_pathway?sly03450
Carotenoid biosynthesis	KEGG PATHWAY	sly00906	4	23	0.243989	1	2	stu-miR5303h,sly-miR5303	Solyc01g005940.2|Solyc08g005610.2|Solyc12g008980.1|Solyc04g078900.2	http://www.genome.jp/kegg-bin/show_pathway?sly00906
Nicotinate and nicotinamide metabolism	KEGG PATHWAY	sly00760	3	16	0.255859	1			Solyc09g009690.2|Solyc11g006420.1|Solyc01g008560.2	http://www.genome.jp/kegg-bin/show_pathway?sly00760
Linoleic acid metabolism	KEGG PATHWAY	sly00591	2	9	0.261029	1			Solyc01g006540.2|Solyc01g099160.2	http://www.genome.jp/kegg-bin/show_pathway?sly00591
Biotin metabolism	KEGG PATHWAY	sly00780	3	17	0.287249	1			Solyc08g082620.2|Solyc06g034150.2|Solyc07g049570.2	http://www.genome.jp/kegg-bin/show_pathway?sly00780
2-Oxocarboxylic acid metabolism	KEGG PATHWAY	sly01210	7	49	0.293127	1			Solyc11g008780.1|Solyc07g055840.2|comp50645_c0|comp33928_c0|Solyc11g011930.1|Solyc01g007940.2|Solyc08g041870.2	http://www.genome.jp/kegg-bin/show_pathway?sly01210
Glycerolipid metabolism	KEGG PATHWAY	sly00561	7	49	0.293127	1			Solyc08g006640.2|Solyc04g008730.2|Solyc03g063880.2|Solyc10g017580.2|Solyc07g040740.2|Solyc12g009820.1|Solyc07g005580.2	http://www.genome.jp/kegg-bin/show_pathway?sly00561
Sphingolipid metabolism	KEGG PATHWAY	sly00600	4	25	0.295118	1			Solyc04g008730.2|Solyc09g092120.2|Solyc01g103230.2|comp66699_c0|Solyc05g008790.2	http://www.genome.jp/kegg-bin/show_pathway?sly00600
beta-Alanine metabolism	KEGG PATHWAY	sly00410	5	33	0.296766	1			Solyc11g011920.1|Solyc08g014330.2|Solyc01g080930.2|comp28291_c0|Solyc12g011160.1|Solyc11g064920.1	http://www.genome.jp/kegg-bin/show_pathway?sly00410
Arginine and proline metabolism	KEGG PATHWAY	sly00330	9	66	0.301775	1			Solyc01g080530.2|Solyc05g052100.2|Solyc05g014970.2|Solyc01g010040.2|Solyc01g010050.2|Solyc10g078550.1|Solyc05g051250.2|Solyc06g019170.2|Solyc04g081930.2|Solyc08g041870.2	http://www.genome.jp/kegg-bin/show_pathway?sly00330
Thiamine metabolism	KEGG PATHWAY	sly00730	2	10	0.304049	1			Solyc11g010850.1|comp56003_c0	http://www.genome.jp/kegg-bin/show_pathway?sly00730
Cysteine and methionine metabolism	KEGG PATHWAY	sly00270	9	67	0.317628	1			Solyc10g007110.2|Solyc08g007420.2|Solyc12g098500.1|Solyc05g032820.1|Solyc09g082060.2|Solyc01g010040.2|Solyc01g010050.2|Solyc06g009850.1|Solyc01g107550.2|Solyc09g082460.2|Solyc08g041870.2	http://www.genome.jp/kegg-bin/show_pathway?sly00270
Valine, leucine and isoleucine biosynthesis	KEGG PATHWAY	sly00290	3	18	0.318904	1			Solyc09g008670.2|comp33928_c0|Solyc11g008780.1	http://www.genome.jp/kegg-bin/show_pathway?sly00290
Circadian rhythm - plant	KEGG PATHWAY	sly04712	4	26	0.321186	1			Solyc12g005950.1|Solyc10g005080.2|Solyc03g044140.2|Solyc03g115770.2	http://www.genome.jp/kegg-bin/show_pathway?sly04712
Peroxisome	KEGG PATHWAY	sly04146	9	68	0.333648	1			Solyc11g071330.1|Solyc12g088420.1|comp50645_c0|Solyc11g067190.1|Solyc12g099930.1|Solyc09g092450.2|Solyc11g011930.1|Solyc03g031600.2|comp50684_c0	http://www.genome.jp/kegg-bin/show_pathway?sly04146
Tyrosine metabolism	KEGG PATHWAY	sly00350	5	35	0.342122	1			Solyc04g054710.2|Solyc10g007110.2|Solyc08g014330.2|Solyc04g082170.2|Solyc08g041870.2	http://www.genome.jp/kegg-bin/show_pathway?sly00350
Starch and sucrose metabolism	KEGG PATHWAY	sly00500	18	147	0.35571	1			Solyc01g081170.1|Solyc12g011120.1|Solyc12g008530.1|Solyc01g098940.2|Solyc07g014590.2|Solyc02g020980.2|Solyc11g042850.1|Solyc04g076090.2|Solyc01g009240.2|Solyc06g009220.2|Solyc08g075530.2|Solyc09g092130.2|Solyc04g064490.2|Solyc04g054930.2|comp63467_c0|Solyc08g082860.2|Solyc01g005210.2|Solyc03g119080.2|Solyc12g008510.1	http://www.genome.jp/kegg-bin/show_pathway?sly00500
Terpenoid backbone biosynthesis	KEGG PATHWAY	sly00900	6	44	0.356607	1			Solyc10g005820.1|Solyc12g015860.1|comp56003_c0|Solyc11g010850.1|Solyc01g009010.2|comp34857_c0	http://www.genome.jp/kegg-bin/show_pathway?sly00900
Glycine, serine and threonine metabolism	KEGG PATHWAY	sly00260	7	53	0.367349	1			Solyc09g008670.2|Solyc08g014330.2|Solyc04g009960.2|Solyc12g099930.1|Solyc10g006400.2|Solyc01g007940.2|Solyc08g008010.2	http://www.genome.jp/kegg-bin/show_pathway?sly00260
Biosynthesis of amino acids	KEGG PATHWAY	sly01230	24	201	0.371634	1			Solyc09g008670.2|Solyc11g008780.1|Solyc01g007940.2|Solyc10g007110.2|Solyc09g082060.2|comp50645_c0|Solyc05g051250.2|comp52760_c0|Solyc01g106780.2|comp33928_c0|Solyc10g006400.2|Solyc05g056150.2|Solyc07g065900.2|Solyc10g005510.2|Solyc04g009960.2|comp64824_c2|Solyc04g054710.2|Solyc11g011930.1|Solyc08g041870.2|Solyc06g071920.2|comp61326_c0|Solyc07g055840.2|Solyc11g044840.1|Solyc04g015200.2|Solyc06g019…	http://www.genome.jp/kegg-bin/show_pathway?sly01230
Butanoate metabolism	KEGG PATHWAY	sly00650	4	28	0.373654	1			Solyc11g011920.1|Solyc12g006450.1|comp50684_c0|Solyc11g008780.1	http://www.genome.jp/kegg-bin/show_pathway?sly00650
Phagosome	KEGG PATHWAY	sly04145	8	62	0.375697	1			Solyc12g049590.1|Solyc12g098720.1|Solyc04g015350.2|Solyc07g032080.2|Solyc12g009890.1|Solyc05g056230.2|Solyc08g076540.2|Solyc11g066910.1	http://www.genome.jp/kegg-bin/show_pathway?sly04145
Sulfur relay system	KEGG PATHWAY	sly04122	2	12	0.38821	1			Solyc06g009850.1|Solyc01g073730.2	http://www.genome.jp/kegg-bin/show_pathway?sly04122
Arachidonic acid metabolism	KEGG PATHWAY	sly00590	2	12	0.38821	1			comp21588_c0|comp50683_c0|Solyc12g056230.1	http://www.genome.jp/kegg-bin/show_pathway?sly00590
Nitrogen metabolism	KEGG PATHWAY	sly00910	4	29	0.399812	1			Solyc03g063560.2|Solyc05g051250.2|Solyc05g052100.2|Solyc10g078550.1	http://www.genome.jp/kegg-bin/show_pathway?sly00910
Fatty acid metabolism	KEGG PATHWAY	sly01212	8	64	0.410673	1			Solyc12g056940.1|Solyc07g005510.2|Solyc09g013080.2|Solyc07g049570.2|Solyc01g006980.2|Solyc08g082620.2|Solyc11g073130.1|Solyc09g092450.2	http://www.genome.jp/kegg-bin/show_pathway?sly01212
Carbon metabolism	KEGG PATHWAY	sly01200	23	197	0.419195	1			Solyc09g008670.2|Solyc04g082170.2|Solyc04g076090.2|Solyc01g006280.2|Solyc12g094640.1|Solyc09g082060.2|comp50645_c0|comp52760_c0|Solyc01g106780.2|Solyc12g099930.1|Solyc07g065900.2|Solyc10g005510.2|Solyc02g094640.2|comp64824_c2|Solyc01g010250.2|Solyc04g006970.2|Solyc11g011930.1|Solyc12g008510.1|Solyc06g071920.2|Solyc07g055840.2|Solyc04g009030.2|Solyc04g015200.2|Solyc08g076220.2|Solyc09g013080.2	http://www.genome.jp/kegg-bin/show_pathway?sly01200
Glyoxylate and dicarboxylate metabolism	KEGG PATHWAY	sly00630	7	56	0.423861	1			Solyc08g007040.2|Solyc05g051250.2|Solyc11g008620.1|Solyc07g055840.2|Solyc03g063560.2|Solyc12g099930.1|Solyc01g007940.2	http://www.genome.jp/kegg-bin/show_pathway?sly00630
ABC transporters	KEGG PATHWAY	sly02010	2	13	0.428617	1			Solyc09g008240.2|Solyc07g064120.1	http://www.genome.jp/kegg-bin/show_pathway?sly02010
Folate biosynthesis	KEGG PATHWAY	sly00790	2	13	0.428617	1			Solyc01g073730.2|Solyc04g016550.2	http://www.genome.jp/kegg-bin/show_pathway?sly00790
Homologous recombination	KEGG PATHWAY	sly03440	6	48	0.438755	1			Solyc04g051490.2|Solyc01g008520.2|Solyc04g056410.2|Solyc05g005510.2|Solyc09g009340.1|Solyc01g109970.2	http://www.genome.jp/kegg-bin/show_pathway?sly03440
Sesquiterpenoid and triterpenoid biosynthesis	KEGG PATHWAY	sly00909	1	5	0.442694	1			Solyc12g006530.1	http://www.genome.jp/kegg-bin/show_pathway?sly00909
Glycosylphosphatidylinositol(GPI)-anchor biosynthesis	KEGG PATHWAY	sly00563	3	22	0.443897	1			Solyc02g067820.2|comp65345_c0|Solyc11g010550.1|Solyc08g005210.2	http://www.genome.jp/kegg-bin/show_pathway?sly00563
Spliceosome	KEGG PATHWAY	sly03040	18	155	0.446075	1			Solyc02g085570.2|Solyc02g061840.2|Solyc10g005530.2|Solyc07g022760.2|Solyc09g010190.2|Solyc09g008120.2|Solyc04g016510.2|Solyc03g026240.2|Solyc09g072970.2|Solyc09g072570.2|comp53758_c0|Solyc05g017890.2|Solyc09g009300.2|comp287239_c0|comp58101_c0|comp33811_c0|Solyc11g008470.1|Solyc01g103020.2|comp33248_c0	http://www.genome.jp/kegg-bin/show_pathway?sly03040
Endocytosis	KEGG PATHWAY	sly04144	10	85	0.465222	1			Solyc12g098740.1|Solyc01g104140.2|Solyc08g076920.2|Solyc12g042180.1|comp41934_c0|Solyc04g082000.2|comp29027_c0|Solyc12g014460.1|Solyc11g066260.1|Solyc11g070110.1|Solyc01g065720.2	http://www.genome.jp/kegg-bin/show_pathway?sly04144
Selenocompound metabolism	KEGG PATHWAY	sly00450	2	14	0.467565	1			comp52438_c0|Solyc09g082860.2|comp64645_c1|Solyc03g005260.2	http://www.genome.jp/kegg-bin/show_pathway?sly00450
Proteasome	KEGG PATHWAY	sly03050	5	41	0.478273	1			Solyc01g111710.2|Solyc07g016200.2|Solyc04g012040.2|Solyc07g053650.2|Solyc07g009140.2	http://www.genome.jp/kegg-bin/show_pathway?sly03050
Glycerophospholipid metabolism	KEGG PATHWAY	sly00564	8	69	0.497272	1			Solyc04g082000.2|Solyc12g040790.1|Solyc03g063880.2|Solyc08g066820.2|comp41934_c0|Solyc01g008790.2|Solyc07g005580.2|Solyc01g065720.2	http://www.genome.jp/kegg-bin/show_pathway?sly00564
Phenylalanine, tyrosine and tryptophan biosynthesis	KEGG PATHWAY	sly00400	5	42	0.500231	1			Solyc04g054710.2|comp61326_c0|Solyc10g007110.2|Solyc10g006400.2|Solyc08g041870.2	http://www.genome.jp/kegg-bin/show_pathway?sly00400
C5-Branched dibasic acid metabolism	KEGG PATHWAY	sly00660	1	6	0.504216	1			Solyc11g008780.1	http://www.genome.jp/kegg-bin/show_pathway?sly00660
Fructose and mannose metabolism	KEGG PATHWAY	sly00051	6	52	0.518749	1			Solyc11g042850.1|comp26573_c0|Solyc08g008670.2|Solyc05g046340.1|Solyc04g015200.2|Solyc07g065900.2|Solyc12g008510.1	http://www.genome.jp/kegg-bin/show_pathway?sly00051
Mismatch repair	KEGG PATHWAY	sly03430	4	34	0.525832	1			Solyc05g005510.2|comp47078_c0|Solyc01g020440.2|comp57594_c0|Solyc07g018350.2	http://www.genome.jp/kegg-bin/show_pathway?sly03430
Protein export	KEGG PATHWAY	sly03060	5	44	0.543005	1			Solyc02g068390.2|Solyc11g066110.1|Solyc01g008470.2|Solyc09g014510.2|Solyc12g007120.1	http://www.genome.jp/kegg-bin/show_pathway?sly03060
Phenylalanine metabolism	KEGG PATHWAY	sly00360	10	91	0.555329	1			Solyc09g007920.2|Solyc10g007110.2|Solyc01g006310.2|Solyc02g077300.1|Solyc11g069050.1|Solyc04g080760.2|Solyc08g014330.2|Solyc04g054710.2|Solyc02g032830.1|Solyc08g041870.2	http://www.genome.jp/kegg-bin/show_pathway?sly00360
Nucleotide excision repair	KEGG PATHWAY	sly03420	6	54	0.557064	1			comp57594_c0|Solyc04g054700.2|comp47078_c0|Solyc01g020440.2|Solyc05g005510.2|Solyc09g031610.2|comp50819_c0|Solyc02g021650.2	http://www.genome.jp/kegg-bin/show_pathway?sly03420
Synthesis and degradation of ketone bodies	KEGG PATHWAY	sly00072	1	7	0.558953	1			comp50684_c0	http://www.genome.jp/kegg-bin/show_pathway?sly00072
Galactose metabolism	KEGG PATHWAY	sly00052	5	45	0.563735	1			Solyc04g008730.2|Solyc04g015200.2|Solyc08g075530.2|Solyc12g008510.1|Solyc01g058390.2	http://www.genome.jp/kegg-bin/show_pathway?sly00052
Basal transcription factors	KEGG PATHWAY	sly03022	4	36	0.572603	1			Solyc04g076580.2|Solyc04g054700.2|Solyc03g119790.2|Solyc06g065700.2	http://www.genome.jp/kegg-bin/show_pathway?sly03022
Amino sugar and nucleotide sugar metabolism	KEGG PATHWAY	sly00520	11	102	0.579453	1			Solyc12g011120.1|comp34575_c0|Solyc11g042850.1|Solyc04g076090.2|comp26573_c0|Solyc08g008670.2|comp67101_c0|Solyc05g046340.1|Solyc10g081120.1|Solyc04g064490.2|Solyc01g058390.2|Solyc12g008510.1	http://www.genome.jp/kegg-bin/show_pathway?sly00520
mRNA surveillance pathway	KEGG PATHWAY	sly03015	10	94	0.598112	1			Solyc03g119290.2|Solyc03g025880.2|Solyc05g055060.2|Solyc10g005530.2|Solyc03g025540.2|Solyc04g009810.2|Solyc03g007100.2|Solyc07g048030.2|comp50426_c0|Solyc08g066200.2	http://www.genome.jp/kegg-bin/show_pathway?sly03015
Glycosaminoglycan degradation	KEGG PATHWAY	sly00531	1	8	0.607654	1			Solyc09g008360.2	http://www.genome.jp/kegg-bin/show_pathway?sly00531
N-Glycan biosynthesis	KEGG PATHWAY	sly00510	4	38	0.616666	1			Solyc09g010770.2|Solyc08g076460.2|Solyc08g005210.2|Solyc05g013580.2	http://www.genome.jp/kegg-bin/show_pathway?sly00510
Pentose phosphate pathway	KEGG PATHWAY	sly00030	5	48	0.622881	1			Solyc07g065900.2|Solyc04g015200.2|comp64824_c2|Solyc01g010250.2|Solyc04g076090.2	http://www.genome.jp/kegg-bin/show_pathway?sly00030
Glycolysis / Gluconeogenesis	KEGG PATHWAY	sly00010	11	106	0.632153	1			Solyc04g082170.2|Solyc08g007420.2|Solyc06g071920.2|Solyc10g005510.2|Solyc04g076090.2|comp52760_c0|Solyc01g106780.2|Solyc07g005390.2|Solyc04g015200.2|Solyc02g094640.2|Solyc07g065900.2|Solyc12g008510.1	http://www.genome.jp/kegg-bin/show_pathway?sly00010
Ascorbate and aldarate metabolism	KEGG PATHWAY	sly00053	4	39	0.637602	1			Solyc11g062440.1|comp67101_c0|Solyc11g012410.1|comp34575_c0	http://www.genome.jp/kegg-bin/show_pathway?sly00053
RNA transport	KEGG PATHWAY	sly03013	14	135	0.638947	1			Solyc12g088810.1|Solyc10g005530.2|Solyc01g006260.2|Solyc09g098560.2|Solyc07g040790.2|comp53758_c0|Solyc05g017890.2|Solyc09g007370.2|Solyc01g104680.2|Solyc01g104700.2|Solyc12g006480.1|Solyc10g079670.1|Solyc04g007280.2|Solyc08g066580.2|comp59053_c0|Solyc11g039880.1|Solyc04g016240.2	http://www.genome.jp/kegg-bin/show_pathway?sly03013
Pyruvate metabolism	KEGG PATHWAY	sly00620	8	78	0.640886	1			Solyc08g007420.2|Solyc12g056940.1|Solyc09g013080.2|comp52760_c0|Solyc01g106780.2|Solyc11g007990.1|Solyc04g006970.2|Solyc02g094640.2|Solyc11g069040.2	http://www.genome.jp/kegg-bin/show_pathway?sly00620
Glycosphingolipid biosynthesis - globo series	KEGG PATHWAY	sly00603	1	9	0.650982	1			Solyc04g008730.2	http://www.genome.jp/kegg-bin/show_pathway?sly00603
Cyanoamino acid metabolism	KEGG PATHWAY	sly00460	3	30	0.658322	1			Solyc01g081170.1|Solyc01g009240.2|Solyc03g119080.2	http://www.genome.jp/kegg-bin/show_pathway?sly00460
Ubiquinone and other terpenoid-quinone biosynthesis	KEGG PATHWAY	sly00130	3	31	0.680488	1			Solyc01g081470.2|Solyc10g007110.2|Solyc11g069050.1	http://www.genome.jp/kegg-bin/show_pathway?sly00130
Degradation of aromatic compounds	KEGG PATHWAY	sly01220	1	10	0.68953	1			Solyc04g082170.2	http://www.genome.jp/kegg-bin/show_pathway?sly01220
Glutathione metabolism	KEGG PATHWAY	sly00480	7	72	0.694859	1			comp66360_c1|comp50683_c0|Solyc12g056230.1|comp50645_c0|Solyc11g011930.1|Solyc04g009530.2|Solyc06g069040.2|Solyc08g081250.2	http://www.genome.jp/kegg-bin/show_pathway?sly00480
Biosynthesis of secondary metabolites	KEGG PATHWAY	sly01110	78	743	0.705497	1			Solyc09g007920.2|Solyc09g008670.2|Solyc04g082170.2|Solyc12g011120.1|Solyc12g099930.1|Solyc12g008510.1|Solyc11g008780.1|Solyc11g008620.1|Solyc12g008980.1|Solyc08g041870.2|Solyc04g076090.2|Solyc04g064490.2|Solyc05g046340.1|Solyc01g009010.2|Solyc01g005940.2|Solyc04g070980.2|Solyc03g119080.2|comp50684_c0|Solyc02g086180.2|Solyc10g005820.1|Solyc10g007110.2|Solyc02g077300.1|Solyc11g069050.1|Solyc10g0069…	http://www.genome.jp/kegg-bin/show_pathway?sly01110
Cutin, suberine and wax biosynthesis	KEGG PATHWAY	sly00073	1	11	0.723824	1			Solyc11g067190.1	http://www.genome.jp/kegg-bin/show_pathway?sly00073
Taurine and hypotaurine metabolism	KEGG PATHWAY	sly00430	1	11	0.723824	1			Solyc11g011920.1	http://www.genome.jp/kegg-bin/show_pathway?sly00430
Lysine biosynthesis	KEGG PATHWAY	sly00300	1	11	0.723824	1			Solyc11g044840.1	http://www.genome.jp/kegg-bin/show_pathway?sly00300
Valine, leucine and isoleucine degradation	KEGG PATHWAY	sly00280	4	44	0.730723	1			Solyc01g080930.2|comp28291_c0|Solyc12g011160.1|comp50684_c0|Solyc02g022930.2	http://www.genome.jp/kegg-bin/show_pathway?sly00280
Photosynthesis - antenna proteins	KEGG PATHWAY	sly00196	2	23	0.738586	1			Solyc10g007690.2|Solyc12g009200.1	http://www.genome.jp/kegg-bin/show_pathway?sly00196
Plant hormone signal transduction	KEGG PATHWAY	sly04075	17	176	0.756275	1			Solyc10g081350.1|Solyc08g014420.2|Solyc03g120500.2|Solyc04g011670.2|Solyc12g011330.2|Solyc10g079750.1|Solyc10g079700.1|Solyc12g010330.1|Solyc12g089040.1|Solyc12g007230.1|comp57045_c0|Solyc12g019460.1|Solyc09g009090.2|Solyc09g090910.1|Solyc07g040690.2|comp57294_c0|Solyc04g008050.2	http://www.genome.jp/kegg-bin/show_pathway?sly04075
Purine metabolism	KEGG PATHWAY	sly00230	12	127	0.75775	1			Solyc09g007940.2|comp52438_c0|Solyc09g082860.2|Solyc05g014970.2|comp52760_c0|Solyc01g106780.2|Solyc08g079020.2|Solyc09g018650.2|Solyc02g068380.2|Solyc11g006420.1|Solyc01g103440.2|Solyc02g078400.2|comp64645_c1|Solyc03g005260.2|Solyc10g080350.1	http://www.genome.jp/kegg-bin/show_pathway?sly00230
Biosynthesis of unsaturated fatty acids	KEGG PATHWAY	sly01040	2	24	0.759993	1			Solyc07g005510.2|Solyc11g073130.1	http://www.genome.jp/kegg-bin/show_pathway?sly01040
DNA replication	KEGG PATHWAY	sly03030	4	46	0.762542	1			Solyc01g088380.1|Solyc05g005510.2|comp47078_c0|Solyc01g020440.2|comp57594_c0	http://www.genome.jp/kegg-bin/show_pathway?sly03030
Other glycan degradation	KEGG PATHWAY	sly00511	1	13	0.781478	1			Solyc01g103230.2	http://www.genome.jp/kegg-bin/show_pathway?sly00511
RNA degradation	KEGG PATHWAY	sly03018	7	80	0.794068	1			Solyc09g072970.2|Solyc01g006710.2|Solyc05g048850.2|Solyc04g007510.2|Solyc05g056110.2|Solyc06g005990.2|Solyc10g078950.1	http://www.genome.jp/kegg-bin/show_pathway?sly03018
Diterpenoid biosynthesis	KEGG PATHWAY	sly00904	1	14	0.805625	1			Solyc10g007570.2	http://www.genome.jp/kegg-bin/show_pathway?sly00904
Porphyrin and chlorophyll metabolism	KEGG PATHWAY	sly00860	3	38	0.806181	1			Solyc05g032660.2|Solyc10g006900.2|Solyc04g015750.2	http://www.genome.jp/kegg-bin/show_pathway?sly00860
Phenylpropanoid biosynthesis	KEGG PATHWAY	sly00940	9	102	0.807023	1			Solyc09g007920.2|Solyc01g081170.1|Solyc01g006310.2|Solyc02g077300.1|Solyc11g069050.1|Solyc04g080760.2|Solyc01g009240.2|Solyc02g032830.1|Solyc03g119080.2	http://www.genome.jp/kegg-bin/show_pathway?sly00940
Fatty acid elongation	KEGG PATHWAY	sly00062	1	15	0.827107	1			Solyc11g073130.1	http://www.genome.jp/kegg-bin/show_pathway?sly00062
Flavonoid biosynthesis	KEGG PATHWAY	sly00941	1	17	0.863216	1			comp47329_c0	http://www.genome.jp/kegg-bin/show_pathway?sly00941
One carbon pool by folate	KEGG PATHWAY	sly00670	1	18	0.878339	1			Solyc01g006280.2	http://www.genome.jp/kegg-bin/show_pathway?sly00670
alpha-Linolenic acid metabolism	KEGG PATHWAY	sly00592	2	32	0.882565	1			Solyc07g007870.2|Solyc01g006540.2	http://www.genome.jp/kegg-bin/show_pathway?sly00592
Histidine metabolism	KEGG PATHWAY	sly00340	1	19	0.891791	1			Solyc05g056150.2	http://www.genome.jp/kegg-bin/show_pathway?sly00340
Pyrimidine metabolism	KEGG PATHWAY	sly00240	8	103	0.894256	1			Solyc01g008290.2|Solyc08g077300.2|Solyc11g064920.1|Solyc09g009690.2|Solyc11g006420.1|Solyc11g065760.1|comp62036_c0|Solyc10g080350.1	http://www.genome.jp/kegg-bin/show_pathway?sly00240
Oxidative phosphorylation	KEGG PATHWAY	sly00190	10	130	0.920115	1			Solyc12g098720.1|Solyc11g072450.1|Solyc07g032080.2|Solyc11g068400.1|Solyc12g009890.1|Solyc04g015370.2|Solyc08g080240.2|Solyc07g007600.2|Solyc10g008630.2|comp32131_c0|Solyc01g017090.2	http://www.genome.jp/kegg-bin/show_pathway?sly00190
Pentose and glucuronate interconversions	KEGG PATHWAY	sly00040	4	62	0.92257	1			Solyc12g008530.1|Solyc01g098940.2|Solyc05g014000.2|Solyc11g008140.1	http://www.genome.jp/kegg-bin/show_pathway?sly00040
Plant-pathogen interaction	KEGG PATHWAY	sly04626	9	120	0.92447	1			Solyc12g009020.1|Solyc12g017830.1|Solyc10g005750.2|Solyc06g008940.2|Solyc01g112250.2|Solyc01g006730.2|Solyc11g006370.1|Solyc11g065660.1|Solyc07g006510.2	http://www.genome.jp/kegg-bin/show_pathway?sly04626
Citrate cycle (TCA cycle)	KEGG PATHWAY	sly00020	3	51	0.931254	1			Solyc07g055840.2|Solyc11g011930.1|comp50645_c0	http://www.genome.jp/kegg-bin/show_pathway?sly00020
Fatty acid degradation	KEGG PATHWAY	sly00071	2	38	0.933203	1			Solyc09g092450.2|Solyc04g082170.2	http://www.genome.jp/kegg-bin/show_pathway?sly00071
Tryptophan metabolism	KEGG PATHWAY	sly00380	1	24	0.939783	1			Solyc06g083700.2	http://www.genome.jp/kegg-bin/show_pathway?sly00380
Aminoacyl-tRNA biosynthesis	KEGG PATHWAY	sly00970	5	84	0.962483	1			Solyc05g005800.2|Solyc12g095850.1|Solyc10g007840.2|Solyc09g007540.2|Solyc12g019110.1	http://www.genome.jp/kegg-bin/show_pathway?sly00970
Protein processing in endoplasmic reticulum	KEGG PATHWAY	sly04141	11	156	0.965131	1			Solyc06g084210.2|Solyc01g067100.2|Solyc09g059570.2|Solyc09g011030.2|Solyc08g076460.2|Solyc11g069400.1|Solyc05g056230.2|Solyc12g013800.1|Solyc01g005430.2|Solyc01g079610.2|Solyc01g008470.2	http://www.genome.jp/kegg-bin/show_pathway?sly04141
Base excision repair	KEGG PATHWAY	sly03410	1	35	0.983437	1			Solyc12g010050.1	http://www.genome.jp/kegg-bin/show_pathway?sly03410
RNA polymerase	KEGG PATHWAY	sly03020	1	36	0.985273	1			Solyc10g080350.1	http://www.genome.jp/kegg-bin/show_pathway?sly03020
Photosynthesis	KEGG PATHWAY	sly00195	2	72	0.997871	1			comp32680_c0|Solyc10g006530.2	http://www.genome.jp/kegg-bin/show_pathway?sly00195
Ribosome	KEGG PATHWAY	sly03010	11	297	0.999999	1			Solyc01g096590.2|comp54731_c0|comp53528_c0|Solyc06g007360.2|comp181588_c0|Solyc03g119360.2|Solyc12g096700.1|Solyc06g072490.2|Solyc06g083820.2|Solyc06g007470.2|Solyc12g100160.1	http://www.genome.jp/kegg-bin/show_pathway?sly03010

## Sheet: Sheet3
Table S5.3 : Twenty top most enriched pathways in SFGvsSFC libraries
pathway_term	rich_factor	qvalue	gene_number
Regulation of autophagy	0.470588	0.0246947	8
Steroid biosynthesis	0.315789	0.553296	6
Alanine, aspartate and glutamate metabolism	0.238095	0.553296	10
Riboflavin metabolism	0.375	1	3
Ubiquitin mediated proteolysis	0.166667	1	16
SNARE interactions in vesicular transport	0.2	1	7
Inositol phosphate metabolism	0.183673	1	9
Isoquinoline alkaloid biosynthesis	0.25	1	4
Pantothenate and CoA biosynthesis	0.217391	1	5
Tropane, piperidine and pyridine alkaloid biosynthesis	0.222222	1	4
Ether lipid metabolism	0.210526	1	4
Sulfur metabolism	0.192308	1	5
Phosphatidylinositol signaling system	0.166667	1	7
Propanoate metabolism	0.171429	1	6
Fatty acid biosynthesis	0.178571	1	5
Carbon fixation in photosynthetic organisms	0.149254	1	10
Ribosome biogenesis in eukaryotes	0.146667	1	11
Metabolic pathways	0.116373	1	172
Non-homologous end-joining	0.25	1	2
Carotenoid biosynthesis	0.173913	1	4

## Sheet: Sheet4
Table S5.4 : GO annotation of the differential expressed miRNAs in SSGvsSSC libraries
GO_accession	Description	Term_type	Over_represented_PValue	Corrected_PValue	CAD_item	CAD_list	Bg_item	Bg_list	Gene_names
GO:0043531	ADP binding	molecular_function	7.9445e-19	3.6068e-15	23	216	256	42697	comp310213_c0,comp66948_c0,comp164463_c0,comp64271_c0,comp252670_c0,comp66750_c0,comp66728_c1,comp65709_c0,comp64962_c0,comp66902_c0,comp50634_c0,comp66068_c0,comp66250_c0,comp59393_c0,comp64327_c0,comp25449_c0,comp88193_c0,comp51519_c0,comp18781_c0,comp19958_c0,comp53158_c0,comp66560_c0,comp61178_c0
GO:0019008	molybdopterin synthase complex	cellular_component	5.5459e-06	0.012589	3	216	5	42697	comp49188_c0,comp58287_c0,comp95664_c0
GO:0005634	nucleus	cellular_component	1.6399e-05	0.024817	45	216	4064	42697	comp52278_c0,Solyc09g009300.2,comp59176_c1,comp48536_c0,comp65192_c0,comp86432_c0,Solyc06g075510.2,Solyc10g009080.2,Solyc09g009340.1,Solyc05g015510.2,Solyc03g114850.2,comp55398_c0,Solyc01g090470.2,comp49188_c0,comp63543_c0,Solyc02g021650.2,comp50426_c0,Solyc03g044300.2,comp58287_c0,Solyc04g045560.2,Solyc05g015840.2,comp53297_c0,Solyc07g062980.2,Solyc11g072600.1,comp54887_c0,comp50634_c0,comp35291…
GO:0003724	RNA helicase activity	molecular_function	3.8961e-05	0.04422	8	216	154	42697	comp66560_c0,comp64962_c0,comp50634_c0,comp66068_c0,comp66902_c0,comp310213_c0,comp25449_c0,comp64271_c0
GO:0003674	molecular_function	molecular_function	8.3141e-05	0.066747	209	216	37687	42697	comp54887_c0,Solyc11g064770.1,comp65709_c0,Solyc11g006530.1,Solyc12g038520.1,Solyc03g097670.2,Solyc01g014930.1,Solyc06g072330.2,comp66410_c0,Solyc06g062440.2,Solyc04g049800.2,comp66560_c0,Solyc01g094660.2,Solyc12g098200.1,Solyc01g005870.1,Solyc02g084760.2,comp61178_c0,Solyc08g007630.1,Solyc01g006550.2,comp19958_c0,comp18781_c0,comp41934_c0,comp34199_c0,Solyc01g073640.2,Solyc11g010650.2,Solyc01g09…
GO:0019204	nucleotide phosphatase activity	molecular_function	0.00011002	0.066747	6	216	87	42697	comp59393_c0,comp310213_c0,comp66560_c0,comp64271_c0,comp18781_c0,comp66068_c0
GO:0006777	Mo-molybdopterin cofactor biosynthetic process	biological_process	0.00011762	0.066747	3	216	13	42697	comp58287_c0,comp95664_c0,comp49188_c0
GO:0019720	Mo-molybdopterin cofactor metabolic process	biological_process	0.00011762	0.066747	3	216	13	42697	comp58287_c0,comp95664_c0,comp49188_c0
GO:0032324	molybdopterin cofactor biosynthetic process	biological_process	0.00017255	0.071217	3	216	16	42697	comp49188_c0,comp58287_c0,comp95664_c0
GO:0043545	molybdopterin cofactor metabolic process	biological_process	0.00017255	0.071217	3	216	16	42697	comp95664_c0,comp58287_c0,comp49188_c0
GO:0051189	prosthetic group metabolic process	biological_process	0.00017255	0.071217	3	216	16	42697	comp58287_c0,comp95664_c0,comp49188_c0
GO:0004779	sulfate adenylyltransferase activity	molecular_function	0.00027386	0.09564	2	216	5	42697	comp64645_c1,comp52438_c0
GO:0004781	sulfate adenylyltransferase (ATP) activity	molecular_function	0.00027386	0.09564	2	216	5	42697	comp52438_c0,comp64645_c1
GO:0003677	DNA binding	molecular_function	0.00094156	0.30533	43	216	4716	42697	comp60176_c0,Solyc02g077920.2,comp63536_c0,Solyc09g007260.2,Solyc02g064960.2,Solyc09g059520.2,comp60056_c0,Solyc10g084340.1,Solyc09g072830.2,Solyc01g090460.2,comp32995_c0,comp66410_c0,Solyc04g049800.2,Solyc10g078700.1,comp63434_c0,Solyc05g012040.2,comp95664_c0,Solyc02g093150.2,Solyc12g038520.1,comp35291_c0,comp54887_c0,Solyc11g072600.1,Solyc07g062980.2,comp50634_c0,Solyc01g009070.2,Solyc05g015840…
GO:0009378	four-way junction helicase activity	molecular_function	0.0014964	0.37743	6	216	136	42697	comp50634_c0,comp19958_c0,comp18781_c0,comp88193_c0,comp59393_c0,comp25449_c0
GO:0009379	Holliday junction helicase complex	cellular_component	0.0014964	0.37743	6	216	136	42697	comp88193_c0,comp25449_c0,comp59393_c0,comp50634_c0,comp19958_c0,comp18781_c0
GO:0033202	DNA helicase complex	cellular_component	0.0014964	0.37743	6	216	136	42697	comp50634_c0,comp19958_c0,comp18781_c0,comp88193_c0,comp59393_c0,comp25449_c0
GO:0048476	Holliday junction resolvase complex	cellular_component	0.0014964	0.37743	6	216	136	42697	comp88193_c0,comp59393_c0,comp25449_c0,comp50634_c0,comp18781_c0,comp19958_c0
GO:0048869	cellular developmental process	biological_process	0.0016125	0.3853	5	216	139	42697	comp95664_c0,comp49188_c0,comp61995_c0,comp66410_c0,comp54200_c0
GO:0030154	cell differentiation	biological_process	0.0022054	0.46581	4	216	90	42697	comp54200_c0,comp66410_c0,comp49188_c0,comp95664_c0
GO:0043231	intracellular membrane-bounded organelle	cellular_component	0.002776	0.46581	51	216	5977	42697	Solyc10g078700.1,Solyc01g104700.2,comp66410_c0,comp32995_c0,Solyc01g090460.2,Solyc01g104680.2,comp66560_c0,Solyc09g059520.2,comp60056_c0,comp34199_c0,Solyc02g064960.2,comp18781_c0,comp51884_c0,Solyc09g059570.2,comp65179_c0,comp59393_c0,Solyc02g077920.2,comp60176_c0,comp25449_c0,comp50634_c0,comp53297_c0,Solyc07g062980.2,Solyc11g072600.1,comp54887_c0,comp35291_c0,Solyc12g038520.1,Solyc02g093150.2,…
GO:0043227	membrane-bounded organelle	cellular_component	0.0028256	0.46581	51	216	5982	42697	Solyc05g012040.2,comp95664_c0,Solyc02g093150.2,Solyc12g038520.1,comp35291_c0,comp54887_c0,Solyc11g072600.1,comp53297_c0,Solyc07g062980.2,comp50634_c0,Solyc02g077920.2,comp60176_c0,comp25449_c0,comp59393_c0,Solyc09g059570.2,comp51884_c0,comp65179_c0,comp18781_c0,Solyc02g064960.2,comp34199_c0,comp60056_c0,Solyc09g059520.2,comp66560_c0,Solyc01g104680.2,Solyc01g090460.2,comp32995_c0,comp66410_c0,Soly…
GO:0002064	epithelial cell development	biological_process	0.0028891	0.46581	2	216	14	42697	comp49188_c0,comp95664_c0
GO:0007281	germ cell development	biological_process	0.0028891	0.46581	2	216	14	42697	comp49188_c0,comp95664_c0
GO:0007286	spermatid development	biological_process	0.0028891	0.46581	2	216	14	42697	comp49188_c0,comp95664_c0
GO:0007289	spermatid nucleus differentiation	biological_process	0.0028891	0.46581	2	216	14	42697	comp49188_c0,comp95664_c0
GO:0035092	sperm chromatin condensation	biological_process	0.0028891	0.46581	2	216	14	42697	comp95664_c0,comp49188_c0
GO:0048515	spermatid differentiation	biological_process	0.0028891	0.46581	2	216	14	42697	comp95664_c0,comp49188_c0
GO:0004386	helicase activity	molecular_function	0.0029754	0.46581	13	216	669	42697	comp18781_c0,comp19958_c0,comp64271_c0,comp88193_c0,comp310213_c0,comp25449_c0,comp59393_c0,comp66068_c0,comp50634_c0,comp66902_c0,comp64962_c0,comp66560_c0,comp53158_c0
GO:0051539	4 iron, 4 sulfur cluster binding	molecular_function	0.0037799	0.57202	3	216	35	42697	comp49188_c0,comp58287_c0,comp95664_c0
GO:0045596	negative regulation of cell differentiation	biological_process	0.0043588	0.63835	1	216	1	42697	comp54200_c0
GO:0006997	nucleus organization	biological_process	0.0056381	0.79991	2	216	21	42697	comp95664_c0,comp49188_c0
GO:0051093	negative regulation of developmental process	biological_process	0.006546	0.90057	1	216	2	42697	comp54200_c0
GO:0016791	phosphatase activity	molecular_function	0.0080408	1	7	216	344	42697	comp66068_c0,comp66902_c0,comp18781_c0,comp64271_c0,comp66560_c0,comp310213_c0,comp59393_c0
GO:0030855	epithelial cell differentiation	biological_process	0.0083468	1	2	216	19	42697	comp49188_c0,comp95664_c0
GO:0060429	epithelium development	biological_process	0.0083468	1	2	216	19	42697	comp49188_c0,comp95664_c0
GO:0003678	DNA helicase activity	molecular_function	0.0089361	1	6	216	204	42697	comp88193_c0,comp25449_c0,comp59393_c0,comp50634_c0,comp18781_c0,comp19958_c0
GO:0006790	sulfur compound metabolic process	biological_process	0.0090134	1	6	216	289	42697	comp52438_c0,Solyc03g005260.2,comp64645_c1,comp164463_c0,comp66560_c0,Solyc09g082860.2
GO:0045595	regulation of cell differentiation	biological_process	0.0096348	1	1	216	2	42697	comp54200_c0
GO:0005694	chromosome	cellular_component	0.011492	1	10	216	661	42697	comp19958_c0,comp18781_c0,comp60056_c0,comp59393_c0,comp25449_c0,comp95664_c0,comp63536_c0,comp88193_c0,comp50634_c0,comp49188_c0
GO:0001071	nucleic acid binding transcription factor activity	molecular_function	0.011659	1	15	216	1527	42697	Solyc02g093150.2,comp18781_c0,Solyc02g064960.2,Solyc09g059520.2,Solyc06g075510.2,Solyc09g007260.2,comp53297_c0,Solyc11g072600.1,Solyc04g049800.2,Solyc10g084340.1,comp59176_c1,Solyc01g106030.2,comp63543_c0,Solyc03g044300.2,Solyc01g090460.2
GO:0048468	cell development	biological_process	0.013583	1	2	216	33	42697	comp95664_c0,comp49188_c0
GO:0022412	cellular process involved in reproduction in multicellular organism	biological_process	0.013603	1	2	216	34	42697	comp95664_c0,comp49188_c0
GO:0007283	spermatogenesis	biological_process	0.01428	1	2	216	37	42697	comp95664_c0,comp49188_c0
GO:0048232	male gamete generation	biological_process	0.01428	1	2	216	37	42697	comp95664_c0,comp49188_c0
GO:0005657	replication fork	cellular_component	0.016909	1	6	216	253	42697	comp59393_c0,comp25449_c0,comp88193_c0,comp18781_c0,comp19958_c0,comp50634_c0
GO:0001518	voltage-gated sodium channel complex	cellular_component	0.016985	1	1	216	5	42697	comp48536_c0
GO:0005248	voltage-gated sodium channel activity	molecular_function	0.016985	1	1	216	5	42697	comp48536_c0
GO:0034706	sodium channel complex	cellular_component	0.016985	1	1	216	5	42697	comp48536_c0
GO:0070566	adenylyltransferase activity	molecular_function	0.020035	1	2	216	31	42697	comp64645_c1,comp52438_c0
GO:0043229	intracellular organelle	cellular_component	0.023463	1	57	216	7896	42697	comp58287_c0,comp49188_c0,Solyc03g044300.2,Solyc02g021650.2,comp50426_c0,comp63543_c0,Solyc01g090470.2,comp53158_c0,comp55398_c0,Solyc03g114850.2,Solyc05g015510.2,Solyc05g015840.2,Solyc04g045560.2,Solyc09g055250.2,comp59176_c1,Solyc09g009300.2,comp52278_c0,Solyc09g009340.1,Solyc10g009080.2,Solyc06g075510.2,comp86432_c0,comp65192_c0,Solyc01g096590.2,comp48536_c0,Solyc01g104680.2,Solyc01g090460.2,c…
GO:0043226	organelle	cellular_component	0.024517	1	57	216	7921	42697	comp55398_c0,Solyc03g114850.2,Solyc05g015510.2,Solyc02g021650.2,Solyc03g044300.2,comp49188_c0,comp50426_c0,comp63543_c0,comp58287_c0,comp53158_c0,Solyc01g090470.2,Solyc04g045560.2,Solyc09g055250.2,Solyc05g015840.2,Solyc09g009300.2,comp52278_c0,comp59176_c1,comp65192_c0,Solyc01g096590.2,comp86432_c0,comp48536_c0,Solyc10g009080.2,Solyc09g009340.1,Solyc06g075510.2,Solyc10g078700.1,Solyc01g104700.2,c…
GO:0005092	GDP-dissociation inhibitor activity	molecular_function	0.024706	1	1	216	6	42697	comp31999_c0
GO:0005094	Rho GDP-dissociation inhibitor activity	molecular_function	0.024706	1	1	216	6	42697	comp31999_c0
GO:0044767	single-organism developmental process	biological_process	0.025535	1	4	216	206	42697	comp61995_c0,comp66410_c0,comp95664_c0,comp49188_c0
GO:0009888	tissue development	biological_process	0.029877	1	2	216	41	42697	comp95664_c0,comp49188_c0
GO:0030234	enzyme regulator activity	molecular_function	0.03078	1	10	216	927	42697	Solyc01g101090.2,comp31999_c0,Solyc01g111930.2,Solyc07g054720.1,comp63536_c0,Solyc09g072670.2,Solyc01g098940.2,Solyc01g111710.2,comp59176_c1,comp66750_c0
GO:0044427	chromosomal part	cellular_component	0.033859	1	7	216	439	42697	comp59393_c0,comp25449_c0,comp88193_c0,comp18781_c0,comp19958_c0,comp50634_c0,comp60056_c0
GO:0042578	phosphoric ester hydrolase activity	molecular_function	0.037425	1	7	216	488	42697	comp59393_c0,comp310213_c0,comp66560_c0,comp64271_c0,comp18781_c0,comp66902_c0,comp66068_c0
GO:0005143	interleukin-12 receptor binding	molecular_function	0.038175	1	1	216	5	42697	comp66590_c0
GO:0042022	interleukin-12 receptor complex	cellular_component	0.038175	1	1	216	5	42697	comp66590_c0
GO:0007276	gamete generation	biological_process	0.038405	1	2	216	59	42697	comp95664_c0,comp49188_c0
GO:0031515	tRNA (m1A) methyltransferase complex	cellular_component	0.040032	1	1	216	7	42697	comp63543_c0
GO:0043527	tRNA methyltransferase complex	cellular_component	0.040032	1	1	216	7	42697	comp63543_c0
GO:0008831	dTDP-4-dehydrorhamnose reductase activity	molecular_function	0.040647	1	2	216	57	42697	comp67101_c0,comp34575_c0
GO:0045226	extracellular polysaccharide biosynthetic process	biological_process	0.041348	1	2	216	58	42697	comp34575_c0,comp67101_c0
GO:0046379	extracellular polysaccharide metabolic process	biological_process	0.041348	1	2	216	58	42697	comp34575_c0,comp67101_c0
GO:0008466	glycogenin glucosyltransferase activity	molecular_function	0.041513	1	1	216	8	42697	comp66250_c0
GO:0003676	nucleic acid binding	molecular_function	0.042293	1	51	216	7089	42697	Solyc04g049800.2,Solyc10g078700.1,comp66410_c0,Solyc01g090460.2,comp66590_c0,comp32995_c0,comp66560_c0,Solyc10g084340.1,Solyc09g072830.2,comp60056_c0,Solyc09g059520.2,Solyc02g064960.2,comp63536_c0,Solyc09g007260.2,Solyc02g077920.2,comp60176_c0,comp25449_c0,Solyc01g009070.2,comp50634_c0,Solyc11g072600.1,comp54887_c0,Solyc07g062980.2,Solyc12g038520.1,comp35291_c0,Solyc02g093150.2,comp64271_c0,comp9…
GO:0017111	nucleoside-triphosphatase activity	molecular_function	0.042977	1	19	216	1880	42697	Solyc01g101070.2,comp25449_c0,comp59393_c0,comp88193_c0,comp18781_c0,comp19958_c0,Solyc01g011100.2,comp66560_c0,comp53158_c0,Solyc01g104680.2,comp66410_c0,Solyc01g104700.2,comp310213_c0,Solyc03g117540.2,comp64271_c0,comp64962_c0,comp66068_c0,comp50634_c0,comp66902_c0
GO:0030638	polyketide metabolic process	biological_process	0.043438	1	2	216	60	42697	comp67101_c0,comp34575_c0
GO:0030639	polyketide biosynthetic process	biological_process	0.043438	1	2	216	60	42697	comp34575_c0,comp67101_c0
GO:0034708	methyltransferase complex	cellular_component	0.044264	1	1	216	8	42697	comp63543_c0
GO:0006310	DNA recombination	biological_process	0.044466	1	6	216	313	42697	comp25449_c0,comp59393_c0,comp88193_c0,comp18781_c0,comp19958_c0,comp50634_c0
GO:0030488	tRNA methylation	biological_process	0.04605	1	1	216	9	42697	comp63543_c0
GO:0004838	L-tyrosine:2-oxoglutarate aminotransferase activity	molecular_function	0.047225	1	1	216	6	42697	comp33248_c0
GO:0006103	2-oxoglutarate metabolic process	biological_process	0.047225	1	1	216	6	42697	comp33248_c0
GO:0070547	L-tyrosine aminotransferase activity	molecular_function	0.047225	1	1	216	6	42697	comp33248_c0
GO:0006694	steroid biosynthetic process	biological_process	0.047721	1	3	216	151	42697	comp50634_c0,comp67101_c0,comp34575_c0
GO:0008202	steroid metabolic process	biological_process	0.047721	1	3	216	151	42697	comp34575_c0,comp50634_c0,comp67101_c0
GO:0032559	adenyl ribonucleotide binding	molecular_function	0.049221	1	29	216	2874	42697	comp53158_c0,comp66560_c0,comp21556_c0,comp61178_c0,comp66410_c0,comp66250_c0,comp59393_c0,comp64327_c0,comp25449_c0,comp88193_c0,comp51519_c0,comp59998_c0,comp19958_c0,comp61995_c0,comp18781_c0,comp55304_c0,comp66750_c0,comp66728_c1,comp65709_c0,comp64962_c0,comp66902_c0,comp59787_c0,comp66068_c0,comp50634_c0,comp310213_c0,comp164463_c0,comp66948_c0,comp252670_c0,comp64271_c0
GO:0016462	pyrophosphatase activity	molecular_function	0.049365	1	19	216	1915	42697	comp18781_c0,comp19958_c0,Solyc01g011100.2,Solyc01g101070.2,comp25449_c0,comp59393_c0,comp88193_c0,comp66410_c0,Solyc01g104700.2,comp66560_c0,comp53158_c0,Solyc01g104680.2,comp64271_c0,comp310213_c0,Solyc03g117540.2,comp64962_c0,comp66068_c0,comp50634_c0,comp66902_c0
GO:0048856	anatomical structure development	biological_process	0.050495	1	4	216	253	42697	comp95664_c0,comp49188_c0,comp66410_c0,comp61995_c0
GO:0016137	glycoside metabolic process	biological_process	0.051615	1	2	216	65	42697	comp67101_c0,comp34575_c0
GO:0016138	glycoside biosynthetic process	biological_process	0.051615	1	2	216	65	42697	comp67101_c0,comp34575_c0
GO:0019872	streptomycin biosynthetic process	biological_process	0.051615	1	2	216	65	42697	comp67101_c0,comp34575_c0
GO:0030647	aminoglycoside antibiotic metabolic process	biological_process	0.051615	1	2	216	65	42697	comp67101_c0,comp34575_c0
GO:0030648	aminoglycoside antibiotic biosynthetic process	biological_process	0.051615	1	2	216	65	42697	comp34575_c0,comp67101_c0
GO:0046173	polyol biosynthetic process	biological_process	0.051615	1	2	216	65	42697	comp34575_c0,comp67101_c0
GO:0046343	streptomycin metabolic process	biological_process	0.051615	1	2	216	65	42697	comp34575_c0,comp67101_c0
GO:0030554	adenyl nucleotide binding	molecular_function	0.051728	1	29	216	2900	42697	comp310213_c0,comp164463_c0,comp66948_c0,comp252670_c0,comp64271_c0,comp66750_c0,comp66728_c1,comp64962_c0,comp65709_c0,comp66068_c0,comp50634_c0,comp59787_c0,comp66902_c0,comp64327_c0,comp25449_c0,comp66250_c0,comp59393_c0,comp88193_c0,comp51519_c0,comp19958_c0,comp61995_c0,comp18781_c0,comp59998_c0,comp55304_c0,comp66560_c0,comp53158_c0,comp61178_c0,comp21556_c0,comp66410_c0
GO:0046165	alcohol biosynthetic process	biological_process	0.052487	1	2	216	66	42697	comp34575_c0,comp67101_c0
GO:1901617	organic hydroxy compound biosynthetic process	biological_process	0.052976	1	2	216	67	42697	comp34575_c0,comp67101_c0
GO:0044702	single organism reproductive process	biological_process	0.053833	1	2	216	71	42697	comp95664_c0,comp49188_c0
GO:0005272	sodium channel activity	molecular_function	0.05416	1	1	216	11	42697	comp48536_c0
GO:0015018	galactosylgalactosylxylosylprotein 3-beta-glucuronosyltransferase activity	molecular_function	0.054958	1	1	216	8	42697	comp164463_c0
GO:0015020	glucuronosyltransferase activity	molecular_function	0.054958	1	1	216	8	42697	comp164463_c0
GO:0006029	proteoglycan metabolic process	biological_process	0.057737	1	1	216	9	42697	comp164463_c0
GO:0030166	proteoglycan biosynthetic process	biological_process	0.057737	1	1	216	9	42697	comp164463_c0
GO:0030204	chondroitin sulfate metabolic process	biological_process	0.057737	1	1	216	9	42697	comp164463_c0
GO:0030206	chondroitin sulfate biosynthetic process	biological_process	0.057737	1	1	216	9	42697	comp164463_c0
GO:0050650	chondroitin sulfate proteoglycan biosynthetic process	biological_process	0.057737	1	1	216	9	42697	comp164463_c0
GO:0050654	chondroitin sulfate proteoglycan metabolic process	biological_process	0.057737	1	1	216	9	42697	comp164463_c0
GO:0051090	regulation of sequence-specific DNA binding transcription factor activity	biological_process	0.057759	1	1	216	7	42697	comp50426_c0
GO:0016426	tRNA (adenine) methyltransferase activity	molecular_function	0.058806	1	1	216	9	42697	comp63543_c0
GO:0016429	tRNA (adenine-N1-)-methyltransferase activity	molecular_function	0.058806	1	1	216	9	42697	comp63543_c0
GO:0016999	antibiotic metabolic process	biological_process	0.059837	1	2	216	72	42697	comp34575_c0,comp67101_c0
GO:0017000	antibiotic biosynthetic process	biological_process	0.059837	1	2	216	72	42697	comp34575_c0,comp67101_c0
GO:0017144	drug metabolic process	biological_process	0.059837	1	2	216	72	42697	comp34575_c0,comp67101_c0
GO:0016818	hydrolase activity, acting on acid anhydrides, in phosphorus-containing anhydrides	molecular_function	0.06061	1	19	216	1970	42697	comp66410_c0,Solyc01g104700.2,comp66560_c0,comp53158_c0,Solyc01g104680.2,comp18781_c0,comp19958_c0,Solyc01g011100.2,comp25449_c0,Solyc01g101070.2,comp59393_c0,comp88193_c0,comp64962_c0,comp50634_c0,comp66068_c0,comp66902_c0,comp64271_c0,comp310213_c0,Solyc03g117540.2
GO:0008113	peptide-methionine (S)-S-oxide reductase activity	molecular_function	0.061277	1	1	216	13	42697	comp19958_c0
GO:0009821	alkaloid biosynthetic process	biological_process	0.061703	1	1	216	10	42697	comp33248_c0
GO:0008277	regulation of G-protein coupled receptor protein signaling pathway	biological_process	0.06459	1	1	216	11	42697	comp67101_c0
GO:1901363	heterocyclic compound binding	molecular_function	0.064698	1	72	216	10366	42697	comp66750_c0,comp66728_c1,Solyc11g072060.1,comp52278_c0,comp59787_c0,comp66068_c0,Solyc06g075510.2,Solyc10g009080.2,comp66948_c0,comp164463_c0,comp48536_c0,comp53158_c0,comp50426_c0,comp49188_c0,Solyc05g015510.2,comp55398_c0,comp51519_c0,comp61995_c0,comp55304_c0,Solyc11g072600.1,Solyc07g062980.2,Solyc01g009070.2,comp63434_c0,comp95664_c0,Solyc10g084340.1,Solyc09g072830.2,Solyc10g078700.1,comp254…
GO:0071103	DNA conformation change	biological_process	0.064749	1	3	216	159	42697	comp49188_c0,comp63536_c0,comp95664_c0
GO:0097159	organic cyclic compound binding	molecular_function	0.064837	1	72	216	10368	42697	comp252670_c0,comp86432_c0,comp310213_c0,Solyc06g073640.2,comp64962_c0,comp66902_c0,Solyc04g045560.2,comp64327_c0,comp57799_c0,Solyc05g015840.2,Solyc03g114850.2,Solyc01g106030.2,Solyc03g044300.2,comp58287_c0,comp64271_c0,Solyc02g093150.2,Solyc05g012040.2,comp65709_c0,comp54887_c0,comp50634_c0,comp35291_c0,Solyc12g038520.1,comp59998_c0,comp19958_c0,comp18781_c0,comp60056_c0,comp66250_c0,comp60176_…
GO:0004161	dimethylallyltranstransferase activity	molecular_function	0.06785	1	1	216	13	42697	comp50634_c0
GO:0019953	sexual reproduction	biological_process	0.068715	1	2	216	81	42697	comp49188_c0,comp95664_c0
GO:0005887	integral to plasma membrane	cellular_component	0.069028	1	2	216	67	42697	comp66590_c0,comp48536_c0
GO:0031226	intrinsic to plasma membrane	cellular_component	0.069028	1	2	216	67	42697	comp66590_c0,comp48536_c0
GO:0005780	extrinsic to intraperoxisomal membrane	cellular_component	0.070045	1	1	216	6	42697	comp66410_c0
GO:0031312	extrinsic to organelle membrane	cellular_component	0.070045	1	1	216	6	42697	comp66410_c0
GO:0045033	peroxisome inheritance	biological_process	0.070045	1	1	216	6	42697	comp66410_c0
GO:0048308	organelle inheritance	biological_process	0.070045	1	1	216	6	42697	comp66410_c0
GO:0048609	multicellular organismal reproductive process	biological_process	0.072222	1	2	216	79	42697	comp95664_c0,comp49188_c0
GO:0032504	multicellular organism reproduction	biological_process	0.074182	1	2	216	81	42697	comp49188_c0,comp95664_c0
GO:0030435	sporulation resulting in formation of a cellular spore	biological_process	0.075372	1	1	216	13	42697	comp66410_c0
GO:0000228	nuclear chromosome	cellular_component	0.076752	1	2	216	70	42697	comp95664_c0,comp49188_c0
GO:0003006	developmental process involved in reproduction	biological_process	0.079715	1	2	216	77	42697	comp95664_c0,comp49188_c0
GO:0009074	aromatic amino acid family catabolic process	biological_process	0.081656	1	1	216	11	42697	comp33248_c0
GO:0006950	response to stress	biological_process	0.085705	1	15	216	1815	42697	comp88193_c0,comp95664_c0,Solyc09g009340.1,comp60176_c0,comp25449_c0,comp59393_c0,Solyc11g069020.1,Solyc10g008240.2,comp18781_c0,comp19958_c0,Solyc02g032830.1,Solyc08g007630.1,comp50634_c0,Solyc09g018220.1,Solyc11g071420.1
GO:0008134	transcription factor binding	molecular_function	0.08578	1	3	216	132	42697	comp25449_c0,comp59393_c0,comp50634_c0
GO:0044550	secondary metabolite biosynthetic process	biological_process	0.086125	1	2	216	92	42697	comp34575_c0,comp67101_c0
GO:0009538	photosystem I reaction center	cellular_component	0.086695	1	1	216	22	42697	comp31999_c0
GO:0051536	iron-sulfur cluster binding	molecular_function	0.086758	1	4	216	249	42697	comp49188_c0,comp95664_c0,comp58287_c0,comp65709_c0
GO:0051540	metal cluster binding	molecular_function	0.086758	1	4	216	249	42697	comp49188_c0,comp95664_c0,comp58287_c0,comp65709_c0
GO:0016538	cyclin-dependent protein serine/threonine kinase regulator activity	molecular_function	0.090222	1	1	216	15	42697	comp59176_c1
GO:0016817	hydrolase activity, acting on acid anhydrides	molecular_function	0.090241	1	19	216	2091	42697	Solyc01g104700.2,comp66410_c0,Solyc01g104680.2,comp53158_c0,comp66560_c0,Solyc01g011100.2,comp19958_c0,comp18781_c0,comp88193_c0,comp59393_c0,Solyc01g101070.2,comp25449_c0,comp66902_c0,comp66068_c0,comp50634_c0,comp64962_c0,comp64271_c0,Solyc03g117540.2,comp310213_c0
GO:0022843	voltage-gated cation channel activity	molecular_function	0.095252	1	1	216	17	42697	comp48536_c0
GO:0034702	ion channel complex	cellular_component	0.095252	1	1	216	17	42697	comp48536_c0
GO:0034703	cation channel complex	cellular_component	0.095252	1	1	216	17	42697	comp48536_c0
GO:0006323	DNA packaging	biological_process	0.099171	1	2	216	103	42697	comp49188_c0,comp95664_c0
GO:0003854	3-beta-hydroxy-delta5-steroid dehydrogenase activity	molecular_function	0.099997	1	2	216	102	42697	comp34575_c0,comp67101_c0
GO:0008207	C21-steroid hormone metabolic process	biological_process	0.099997	1	2	216	102	42697	comp67101_c0,comp34575_c0
GO:0008209	androgen metabolic process	biological_process	0.099997	1	2	216	102	42697	comp34575_c0,comp67101_c0
GO:0008210	estrogen metabolic process	biological_process	0.099997	1	2	216	102	42697	comp67101_c0,comp34575_c0
GO:0016229	steroid dehydrogenase activity	molecular_function	0.099997	1	2	216	102	42697	comp67101_c0,comp34575_c0
GO:0033764	steroid dehydrogenase activity, acting on the CH-OH group of donors, NAD or NADP as acceptor	molecular_function	0.099997	1	2	216	102	42697	comp34575_c0,comp67101_c0
GO:0004932	mating-type factor pheromone receptor activity	molecular_function	0.10336	1	1	216	18	42697	comp63537_c0
GO:0001883	purine nucleoside binding	molecular_function	0.10544	1	29	216	3157	42697	comp66750_c0,comp66728_c1,comp66902_c0,comp50634_c0,comp66068_c0,comp59787_c0,comp65709_c0,comp64962_c0,comp164463_c0,comp66948_c0,comp310213_c0,comp252670_c0,comp64271_c0,comp21556_c0,comp61178_c0,comp53158_c0,comp66560_c0,comp66410_c0,comp51519_c0,comp88193_c0,comp66250_c0,comp59393_c0,comp25449_c0,comp64327_c0,comp55304_c0,comp59998_c0,comp61995_c0,comp18781_c0,comp19958_c0
GO:0032549	ribonucleoside binding	molecular_function	0.10544	1	29	216	3157	42697	comp88193_c0,comp51519_c0,comp66250_c0,comp59393_c0,comp64327_c0,comp25449_c0,comp55304_c0,comp59998_c0,comp19958_c0,comp61995_c0,comp18781_c0,comp21556_c0,comp61178_c0,comp53158_c0,comp66560_c0,comp66410_c0,comp164463_c0,comp66948_c0,comp310213_c0,comp252670_c0,comp64271_c0,comp66728_c1,comp66750_c0,comp66902_c0,comp66068_c0,comp50634_c0,comp59787_c0,comp64962_c0,comp65709_c0
GO:0032550	purine ribonucleoside binding	molecular_function	0.10544	1	29	216	3157	42697	comp66410_c0,comp21556_c0,comp61178_c0,comp53158_c0,comp66560_c0,comp55304_c0,comp59998_c0,comp61995_c0,comp19958_c0,comp18781_c0,comp51519_c0,comp88193_c0,comp59393_c0,comp66250_c0,comp64327_c0,comp25449_c0,comp66902_c0,comp66068_c0,comp50634_c0,comp59787_c0,comp65709_c0,comp64962_c0,comp66728_c1,comp66750_c0,comp252670_c0,comp64271_c0,comp66948_c0,comp164463_c0,comp310213_c0
GO:0032555	purine ribonucleotide binding	molecular_function	0.10544	1	29	216	3157	42697	comp66410_c0,comp53158_c0,comp66560_c0,comp21556_c0,comp61178_c0,comp59998_c0,comp61995_c0,comp19958_c0,comp18781_c0,comp55304_c0,comp66250_c0,comp59393_c0,comp64327_c0,comp25449_c0,comp88193_c0,comp51519_c0,comp65709_c0,comp64962_c0,comp66902_c0,comp59787_c0,comp66068_c0,comp50634_c0,comp66728_c1,comp66750_c0,comp252670_c0,comp64271_c0,comp310213_c0,comp66948_c0,comp164463_c0
GO:0032502	developmental process	biological_process	0.10753	1	5	216	435	42697	comp49188_c0,comp95664_c0,comp54200_c0,comp66410_c0,comp61995_c0
GO:0001882	nucleoside binding	molecular_function	0.10781	1	29	216	3166	42697	comp66750_c0,comp66728_c1,comp65709_c0,comp64962_c0,comp59787_c0,comp66068_c0,comp50634_c0,comp66902_c0,comp310213_c0,comp66948_c0,comp164463_c0,comp252670_c0,comp64271_c0,comp66560_c0,comp53158_c0,comp61178_c0,comp21556_c0,comp66410_c0,comp64327_c0,comp25449_c0,comp66250_c0,comp59393_c0,comp88193_c0,comp51519_c0,comp61995_c0,comp18781_c0,comp19958_c0,comp59998_c0,comp55304_c0
GO:0050793	regulation of developmental process	biological_process	0.10854	1	1	216	29	42697	comp54200_c0
GO:0016671	oxidoreductase activity, acting on a sulfur group of donors, disulfide as acceptor	molecular_function	0.10958	1	1	216	24	42697	comp19958_c0
GO:0017076	purine nucleotide binding	molecular_function	0.10963	1	29	216	3183	42697	comp51519_c0,comp88193_c0,comp64327_c0,comp25449_c0,comp66250_c0,comp59393_c0,comp55304_c0,comp61995_c0,comp18781_c0,comp19958_c0,comp59998_c0,comp61178_c0,comp21556_c0,comp66560_c0,comp53158_c0,comp66410_c0,comp66948_c0,comp164463_c0,comp310213_c0,comp64271_c0,comp252670_c0,comp66728_c1,comp66750_c0,comp66068_c0,comp59787_c0,comp50634_c0,comp66902_c0,comp65709_c0,comp64962_c0
GO:0007600	sensory perception	biological_process	0.11449	1	2	216	87	42697	comp60176_c0,comp63537_c0
GO:0007606	sensory perception of chemical stimulus	biological_process	0.11449	1	2	216	87	42697	comp63537_c0,comp60176_c0
GO:0032553	ribonucleotide binding	molecular_function	0.11455	1	29	216	3194	42697	comp59393_c0,comp66250_c0,comp25449_c0,comp64327_c0,comp88193_c0,comp51519_c0,comp59998_c0,comp18781_c0,comp61995_c0,comp19958_c0,comp55304_c0,comp53158_c0,comp66560_c0,comp21556_c0,comp61178_c0,comp66410_c0,comp310213_c0,comp66948_c0,comp164463_c0,comp252670_c0,comp64271_c0,comp66750_c0,comp66728_c1,comp64962_c0,comp65709_c0,comp66902_c0,comp59787_c0,comp66068_c0,comp50634_c0
GO:0043934	sporulation	biological_process	0.12098	1	1	216	26	42697	comp66410_c0
GO:0019079	viral genome replication	biological_process	0.12124	1	2	216	73	42697	comp50634_c0,comp25449_c0
GO:0034754	cellular hormone metabolic process	biological_process	0.12258	1	2	216	117	42697	comp34575_c0,comp67101_c0
GO:0010817	regulation of hormone levels	biological_process	0.12354	1	2	216	118	42697	comp67101_c0,comp34575_c0
GO:0042445	hormone metabolic process	biological_process	0.12354	1	2	216	118	42697	comp34575_c0,comp67101_c0
GO:0016503	pheromone receptor activity	molecular_function	0.12446	1	1	216	22	42697	comp63537_c0
GO:0019236	response to pheromone	biological_process	0.12446	1	1	216	22	42697	comp63537_c0
GO:0005088	Ras guanyl-nucleotide exchange factor activity	molecular_function	0.12578	1	1	216	25	42697	comp63536_c0
GO:0005089	Rho guanyl-nucleotide exchange factor activity	molecular_function	0.12578	1	1	216	25	42697	comp63536_c0
GO:0009225	nucleotide-sugar metabolic process	biological_process	0.12872	1	2	216	94	42697	comp67101_c0,comp34575_c0
GO:0050896	response to stimulus	biological_process	0.13	1	32	216	4356	42697	comp63537_c0,Solyc02g071220.2,comp61995_c0,Solyc02g021650.2,comp310213_c0,Solyc09g009340.1,Solyc10g008240.2,comp66750_c0,Solyc04g007320.1,Solyc02g032830.1,Solyc11g071420.1,comp66902_c0,comp66068_c0,comp59393_c0,comp25449_c0,comp60176_c0,comp88193_c0,comp19958_c0,comp18781_c0,Solyc08g007630.1,Solyc01g104680.2,comp66590_c0,comp66410_c0,Solyc01g104700.2,Solyc11g069020.1,Solyc01g008850.2,Solyc01g0087…
GO:0010007	magnesium chelatase complex	cellular_component	0.13332	1	3	216	128	42697	comp66560_c0,comp66410_c0,comp50634_c0
GO:0016851	magnesium chelatase activity	molecular_function	0.13332	1	3	216	128	42697	comp50634_c0,comp66410_c0,comp66560_c0
GO:0051002	ligase activity, forming nitrogen-metal bonds	molecular_function	0.13332	1	3	216	128	42697	comp66410_c0,comp50634_c0,comp66560_c0
GO:0051003	ligase activity, forming nitrogen-metal bonds, forming coordination complexes	molecular_function	0.13332	1	3	216	128	42697	comp66560_c0,comp66410_c0,comp50634_c0
GO:0022414	reproductive process	biological_process	0.13362	1	3	216	198	42697	comp59787_c0,comp95664_c0,comp49188_c0
GO:0030695	GTPase regulator activity	molecular_function	0.13965	1	3	216	184	42697	comp63536_c0,comp66750_c0,comp31999_c0
GO:0003924	GTPase activity	molecular_function	0.14076	1	6	216	518	42697	comp25449_c0,comp66560_c0,comp310213_c0,Solyc01g104680.2,comp66410_c0,Solyc01g104700.2
GO:0051716	cellular response to stimulus	biological_process	0.14676	1	24	216	2986	42697	Solyc02g021650.2,Solyc01g104680.2,comp66590_c0,Solyc01g104700.2,comp66410_c0,Solyc02g071220.2,comp88193_c0,comp63537_c0,comp59393_c0,comp25449_c0,comp60176_c0,comp19958_c0,comp18781_c0,comp66750_c0,Solyc04g007320.1,comp66902_c0,Solyc05g006620.2,comp66068_c0,comp50634_c0,Solyc01g008850.2,Solyc01g008770.2,comp95664_c0,comp310213_c0,comp67101_c0
GO:0005622	intracellular	cellular_component	0.14943	1	71	216	11333	42697	comp35291_c0,Solyc12g038520.1,comp50634_c0,comp54887_c0,Solyc05g012040.2,Solyc02g093150.2,comp32995_c0,Solyc01g090460.2,comp66590_c0,Solyc01g104680.2,Solyc01g094660.2,comp66560_c0,comp66410_c0,comp63536_c0,comp88193_c0,comp51884_c0,comp60176_c0,comp60056_c0,Solyc01g096580.2,comp34199_c0,comp18781_c0,comp19958_c0,comp66902_c0,Solyc09g009340.1,comp310213_c0,Solyc01g096590.2,comp86432_c0,Solyc02g021…
GO:0019751	polyol metabolic process	biological_process	0.14977	1	2	216	126	42697	comp67101_c0,comp34575_c0
GO:0000808	origin recognition complex	cellular_component	0.15235	1	1	216	21	42697	comp60056_c0
GO:0008272	sulfate transport	biological_process	0.15567	1	1	216	25	42697	comp71616_c0
GO:0015116	sulfate transmembrane transporter activity	molecular_function	0.15567	1	1	216	25	42697	comp71616_c0
GO:0072348	sulfur compound transport	biological_process	0.15567	1	1	216	25	42697	comp71616_c0
GO:1901682	sulfur compound transmembrane transporter activity	molecular_function	0.15567	1	1	216	25	42697	comp71616_c0
GO:0008483	transaminase activity	molecular_function	0.15821	1	1	216	26	42697	comp33248_c0
GO:0016769	transferase activity, transferring nitrogenous groups	molecular_function	0.15821	1	1	216	26	42697	comp33248_c0
GO:0048646	anatomical structure formation involved in morphogenesis	biological_process	0.15882	1	1	216	32	42697	comp66410_c0
GO:0015995	chlorophyll biosynthetic process	biological_process	0.16208	1	3	216	145	42697	comp50634_c0,comp66410_c0,comp66560_c0
GO:0006536	glutamate metabolic process	biological_process	0.17178	1	1	216	27	42697	comp33248_c0
GO:0005778	peroxisomal membrane	cellular_component	0.17292	1	1	216	22	42697	comp66410_c0
GO:0031903	microbody membrane	cellular_component	0.17292	1	1	216	22	42697	comp66410_c0
GO:0044438	microbody part	cellular_component	0.17292	1	1	216	22	42697	comp66410_c0
GO:0044439	peroxisomal part	cellular_component	0.17292	1	1	216	22	42697	comp66410_c0
GO:0006281	DNA repair	biological_process	0.17315	1	6	216	522	42697	comp25449_c0,comp59393_c0,comp88193_c0,comp18781_c0,comp19958_c0,comp50634_c0
GO:0009653	anatomical structure morphogenesis	biological_process	0.17318	1	2	216	139	42697	comp61995_c0,comp66410_c0
GO:0070851	growth factor receptor binding	molecular_function	0.17471	1	1	216	30	42697	comp66590_c0
GO:0009820	alkaloid metabolic process	biological_process	0.17493	1	1	216	28	42697	comp33248_c0
GO:0006974	response to DNA damage stimulus	biological_process	0.1777	1	6	216	527	42697	comp88193_c0,comp59393_c0,comp25449_c0,comp50634_c0,comp19958_c0,comp18781_c0
GO:0006325	chromatin organization	biological_process	0.18621	1	2	216	137	42697	comp95664_c0,comp49188_c0
GO:0004673	protein histidine kinase activity	molecular_function	0.18725	1	2	216	100	42697	comp66902_c0,comp95664_c0
GO:0009365	protein histidine kinase complex	cellular_component	0.18725	1	2	216	100	42697	comp95664_c0,comp66902_c0
GO:0043235	receptor complex	cellular_component	0.18966	1	1	216	34	42697	comp66590_c0
GO:0030054	cell junction	cellular_component	0.1922	1	1	216	30	42697	comp66250_c0
GO:0019082	viral protein processing	biological_process	0.19638	1	1	216	21	42697	comp50426_c0
GO:0000003	reproduction	biological_process	0.19768	1	5	216	519	42697	comp59787_c0,comp95664_c0,Solyc10g006710.2,comp49188_c0,Solyc07g063770.2
GO:0033554	cellular response to stress	biological_process	0.19993	1	6	216	561	42697	comp19958_c0,comp18781_c0,comp50634_c0,comp59393_c0,comp25449_c0,comp88193_c0
GO:0006066	alcohol metabolic process	biological_process	0.2009	1	2	216	157	42697	comp34575_c0,comp67101_c0
GO:0044464	cell part	cellular_component	0.20433	1	73	216	11960	42697	Solyc04g009020.2,Solyc01g104700.2,Solyc10g078700.1,Solyc02g077920.2,comp25449_c0,comp59393_c0,Solyc09g059570.2,comp65179_c0,Solyc02g064960.2,Solyc01g101090.2,Solyc09g059520.2,Solyc11g072600.1,comp53297_c0,Solyc07g062980.2,Solyc05g006620.2,Solyc01g098940.2,comp95664_c0,Solyc01g008770.2,comp53158_c0,Solyc01g090470.2,comp63543_c0,comp49188_c0,comp50426_c0,Solyc05g015510.2,Solyc01g111710.2,comp55398_…
GO:0005623	cell	cellular_component	0.20545	1	73	216	11966	42697	comp66068_c0,Solyc09g009300.2,comp52278_c0,Solyc04g007320.1,comp59176_c1,comp65192_c0,comp48536_c0,Solyc10g009080.2,Solyc06g075510.2,comp55398_c0,Solyc01g111710.2,Solyc05g015510.2,comp49188_c0,comp63543_c0,comp50426_c0,Solyc01g090470.2,comp53158_c0,comp31999_c0,Solyc05g006620.2,Solyc01g098940.2,comp53297_c0,Solyc07g062980.2,Solyc11g072600.1,Solyc01g008770.2,comp95664_c0,Solyc10g078700.1,Solyc01g1…
GO:1901615	organic hydroxy compound metabolic process	biological_process	0.20858	1	2	216	161	42697	comp34575_c0,comp67101_c0
GO:0016775	phosphotransferase activity, nitrogenous group as acceptor	molecular_function	0.21031	1	2	216	111	42697	comp95664_c0,comp66902_c0
GO:0000103	sulfate assimilation	biological_process	0.21102	1	1	216	31	42697	comp66560_c0
GO:0004020	adenylylsulfate kinase activity	molecular_function	0.21102	1	1	216	31	42697	comp66560_c0
GO:0048610	cellular process involved in reproduction	biological_process	0.21381	1	3	216	246	42697	comp59787_c0,comp49188_c0,comp95664_c0
GO:0060589	nucleoside-triphosphatase regulator activity	molecular_function	0.21968	1	3	216	256	42697	comp63536_c0,comp66750_c0,comp31999_c0
GO:0006779	porphyrin-containing compound biosynthetic process	biological_process	0.22224	1	3	216	176	42697	comp50634_c0,comp66410_c0,comp66560_c0
GO:0019748	secondary metabolic process	biological_process	0.22373	1	2	216	163	42697	comp34575_c0,comp67101_c0
GO:0033692	cellular polysaccharide biosynthetic process	biological_process	0.22881	1	4	216	304	42697	comp59998_c0,comp67101_c0,comp66250_c0,comp34575_c0
GO:0009505	plant-type cell wall	cellular_component	0.23025	1	1	216	33	42697	comp59176_c1
GO:0009530	primary cell wall	cellular_component	0.23025	1	1	216	33	42697	comp59176_c1
GO:0044426	cell wall part	cellular_component	0.23025	1	1	216	33	42697	comp59176_c1
GO:0048222	glycoprotein network	cellular_component	0.23025	1	1	216	33	42697	comp59176_c1
GO:0044434	chloroplast part	cellular_component	0.23053	1	3	216	199	42697	comp50634_c0,comp66410_c0,comp66560_c0
GO:0044435	plastid part	cellular_component	0.23053	1	3	216	199	42697	comp66410_c0,comp50634_c0,comp66560_c0
GO:0019207	kinase regulator activity	molecular_function	0.23092	1	1	216	40	42697	comp59176_c1
GO:0019887	protein kinase regulator activity	molecular_function	0.23092	1	1	216	40	42697	comp59176_c1
GO:0006913	nucleocytoplasmic transport	biological_process	0.24169	1	2	216	179	42697	Solyc01g104700.2,Solyc01g104680.2
GO:0051169	nuclear transport	biological_process	0.24169	1	2	216	179	42697	Solyc01g104680.2,Solyc01g104700.2
GO:0005618	cell wall	cellular_component	0.24262	1	3	216	341	42697	Solyc01g098940.2,comp59176_c1,comp66250_c0
GO:0044424	intracellular part	cellular_component	0.24488	1	61	216	9908	42697	comp66410_c0,Solyc10g078700.1,Solyc01g104700.2,comp66560_c0,comp32995_c0,Solyc01g104680.2,comp66590_c0,Solyc01g090460.2,comp34199_c0,comp18781_c0,Solyc02g064960.2,comp19958_c0,Solyc09g059520.2,Solyc01g096580.2,comp60056_c0,comp59393_c0,comp60176_c0,Solyc02g077920.2,comp25449_c0,comp88193_c0,Solyc09g059570.2,comp65179_c0,comp51884_c0,comp63536_c0,Solyc07g062980.2,comp53297_c0,Solyc11g072600.1,comp…
GO:0007031	peroxisome organization	biological_process	0.25325	1	1	216	35	42697	comp66410_c0
GO:0006955	immune response	biological_process	0.25414	1	2	216	168	42697	comp61995_c0,comp66590_c0
GO:0000271	polysaccharide biosynthetic process	biological_process	0.25732	1	4	216	324	42697	comp59998_c0,comp67101_c0,comp66250_c0,comp34575_c0
GO:0005083	small GTPase regulator activity	molecular_function	0.25885	1	2	216	133	42697	comp31999_c0,comp63536_c0
GO:0051188	cofactor biosynthetic process	biological_process	0.2628	1	6	216	607	42697	comp50634_c0,comp66410_c0,comp49188_c0,comp58287_c0,comp95664_c0,comp66560_c0
GO:0001510	RNA methylation	biological_process	0.26292	1	1	216	45	42697	comp63543_c0
GO:0008565	protein transporter activity	molecular_function	0.26536	1	2	216	171	42697	Solyc06g071200.2,comp67101_c0
GO:0000902	cell morphogenesis	biological_process	0.26627	1	1	216	52	42697	comp61995_c0
GO:0032989	cellular component morphogenesis	biological_process	0.26627	1	1	216	52	42697	comp61995_c0
GO:0043168	anion binding	molecular_function	0.26692	1	30	216	3739	42697	comp61178_c0,comp21556_c0,comp66560_c0,comp53158_c0,comp66410_c0,comp88193_c0,comp51519_c0,comp64327_c0,comp25449_c0,comp66250_c0,comp59393_c0,comp55304_c0,comp19958_c0,comp61995_c0,comp18781_c0,comp59998_c0,comp66750_c0,comp66728_c1,comp66068_c0,comp33248_c0,comp50634_c0,comp59787_c0,comp66902_c0,comp64962_c0,comp65709_c0,comp164463_c0,comp66948_c0,comp310213_c0,comp64271_c0,comp252670_c0
GO:0007154	cell communication	biological_process	0.26818	1	19	216	2552	42697	comp67101_c0,comp95664_c0,Solyc01g008850.2,Solyc01g008770.2,comp310213_c0,comp59787_c0,comp66068_c0,Solyc05g006620.2,comp66902_c0,Solyc04g007320.1,comp66750_c0,Solyc02g071220.2,comp60176_c0,comp63537_c0,Solyc01g104700.2,comp66410_c0,comp66590_c0,Solyc01g104680.2,Solyc02g021650.2
GO:0004659	prenyltransferase activity	molecular_function	0.27335	1	1	216	54	42697	comp50634_c0
GO:0005244	voltage-gated ion channel activity	molecular_function	0.2752	1	1	216	59	42697	comp48536_c0
GO:0022832	voltage-gated channel activity	molecular_function	0.2752	1	1	216	59	42697	comp48536_c0
GO:0030244	cellulose biosynthetic process	biological_process	0.27794	1	1	216	42	42697	comp66250_c0
GO:0034637	cellular carbohydrate biosynthetic process	biological_process	0.2794	1	4	216	329	42697	comp34575_c0,comp66250_c0,comp67101_c0,comp59998_c0
GO:0007165	signal transduction	biological_process	0.28073	1	18	216	2436	42697	comp66902_c0,Solyc05g006620.2,comp66068_c0,comp66750_c0,Solyc04g007320.1,comp67101_c0,comp310213_c0,Solyc01g008770.2,Solyc01g008850.2,comp95664_c0,comp66410_c0,Solyc01g104700.2,Solyc02g021650.2,comp66590_c0,Solyc01g104680.2,comp63537_c0,comp60176_c0,Solyc02g071220.2
GO:1901659	glycosyl compound biosynthetic process	biological_process	0.28109	1	4	216	470	42697	comp67101_c0,comp34199_c0,comp51884_c0,comp34575_c0
GO:0044700	single organism signaling	biological_process	0.28452	1	18	216	2441	42697	comp66750_c0,Solyc04g007320.1,Solyc05g006620.2,comp66902_c0,comp66068_c0,comp310213_c0,Solyc01g008850.2,Solyc01g008770.2,comp95664_c0,comp67101_c0,Solyc02g021650.2,comp66590_c0,Solyc01g104680.2,comp66410_c0,Solyc01g104700.2,comp63537_c0,comp60176_c0,Solyc02g071220.2
GO:0023052	signaling	biological_process	0.28491	1	18	216	2442	42697	comp60176_c0,comp63537_c0,Solyc02g071220.2,comp66410_c0,Solyc01g104700.2,comp66590_c0,Solyc01g104680.2,Solyc02g021650.2,comp67101_c0,comp310213_c0,comp95664_c0,Solyc01g008850.2,Solyc01g008770.2,comp66068_c0,Solyc05g006620.2,comp66902_c0,Solyc04g007320.1,comp66750_c0
GO:0001932	regulation of protein phosphorylation	biological_process	0.2858	1	1	216	54	42697	comp59176_c1
GO:0031399	regulation of protein modification process	biological_process	0.2858	1	1	216	54	42697	comp59176_c1
GO:0043549	regulation of kinase activity	biological_process	0.2858	1	1	216	54	42697	comp59176_c1
GO:0045859	regulation of protein kinase activity	biological_process	0.2858	1	1	216	54	42697	comp59176_c1
GO:0051338	regulation of transferase activity	biological_process	0.2858	1	1	216	54	42697	comp59176_c1
GO:0042325	regulation of phosphorylation	biological_process	0.2887	1	1	216	55	42697	comp59176_c1
GO:0030243	cellulose metabolic process	biological_process	0.29106	1	1	216	44	42697	comp66250_c0
GO:0015994	chlorophyll metabolic process	biological_process	0.29145	1	3	216	231	42697	comp66560_c0,comp66410_c0,comp50634_c0
GO:0009522	photosystem I	cellular_component	0.29219	1	1	216	70	42697	comp31999_c0
GO:0000166	nucleotide binding	molecular_function	0.29785	1	29	216	3661	42697	comp310213_c0,comp164463_c0,comp66948_c0,comp252670_c0,comp64271_c0,comp66728_c1,comp66750_c0,comp65709_c0,comp64962_c0,comp66068_c0,comp50634_c0,comp59787_c0,comp66902_c0,comp64327_c0,comp25449_c0,comp66250_c0,comp59393_c0,comp88193_c0,comp51519_c0,comp18781_c0,comp61995_c0,comp19958_c0,comp59998_c0,comp55304_c0,comp66560_c0,comp53158_c0,comp61178_c0,comp21556_c0,comp66410_c0
GO:1901265	nucleoside phosphate binding	molecular_function	0.29785	1	29	216	3661	42697	comp66948_c0,comp164463_c0,comp310213_c0,comp252670_c0,comp64271_c0,comp66750_c0,comp66728_c1,comp66902_c0,comp66068_c0,comp59787_c0,comp50634_c0,comp65709_c0,comp64962_c0,comp88193_c0,comp51519_c0,comp66250_c0,comp59393_c0,comp64327_c0,comp25449_c0,comp55304_c0,comp59998_c0,comp61995_c0,comp18781_c0,comp19958_c0,comp21556_c0,comp61178_c0,comp53158_c0,comp66560_c0,comp66410_c0
GO:0002376	immune system process	biological_process	0.2984	1	2	216	184	42697	comp66590_c0,comp61995_c0
GO:0015081	sodium ion transmembrane transporter activity	molecular_function	0.3005	1	1	216	60	42697	comp48536_c0
GO:0005085	guanyl-nucleotide exchange factor activity	molecular_function	0.30245	1	1	216	57	42697	comp63536_c0
GO:0033014	tetrapyrrole biosynthetic process	biological_process	0.30269	1	3	216	232	42697	comp66560_c0,comp50634_c0,comp66410_c0
GO:0050877	neurological system process	biological_process	0.30493	1	2	216	155	42697	comp63537_c0,comp60176_c0
GO:0051537	2 iron, 2 sulfur cluster binding	molecular_function	0.30524	1	1	216	60	42697	comp65709_c0
GO:0017080	sodium channel regulator activity	molecular_function	0.30931	1	1	216	58	42697	comp61178_c0
GO:0019871	sodium channel inhibitor activity	molecular_function	0.30931	1	1	216	58	42697	comp61178_c0
GO:0003916	DNA topoisomerase activity	molecular_function	0.31098	1	1	216	51	42697	comp63536_c0
GO:0006265	DNA topological change	biological_process	0.31428	1	1	216	53	42697	comp63536_c0
GO:0015103	inorganic anion transmembrane transporter activity	molecular_function	0.31791	1	1	216	60	42697	comp71616_c0
GO:0006400	tRNA modification	biological_process	0.32074	1	1	216	54	42697	comp63543_c0
GO:0065009	regulation of molecular function	biological_process	0.32078	1	3	216	276	42697	comp59176_c1,comp63536_c0,comp50426_c0
GO:0006778	porphyrin-containing compound metabolic process	biological_process	0.32243	1	3	216	248	42697	comp50634_c0,comp66410_c0,comp66560_c0
GO:0006024	glycosaminoglycan biosynthetic process	biological_process	0.3249	1	1	216	53	42697	comp164463_c0
GO:0009856	pollination	biological_process	0.32646	1	1	216	53	42697	comp59787_c0
GO:0009875	pollen-pistil interaction	biological_process	0.32646	1	1	216	53	42697	comp59787_c0
GO:0048544	recognition of pollen	biological_process	0.32646	1	1	216	53	42697	comp59787_c0
GO:0046148	pigment biosynthetic process	biological_process	0.32767	1	3	216	223	42697	comp66560_c0,comp66410_c0,comp50634_c0
GO:0006857	oligopeptide transport	biological_process	0.32831	1	1	216	72	42697	comp63537_c0
GO:0005126	cytokine receptor binding	molecular_function	0.3306	1	1	216	67	42697	comp66590_c0
GO:0009507	chloroplast	cellular_component	0.33062	1	3	216	266	42697	comp66410_c0,comp50634_c0,comp66560_c0
GO:0044459	plasma membrane part	cellular_component	0.33106	1	2	216	179	42697	comp66590_c0,comp48536_c0
GO:0038023	signaling receptor activity	molecular_function	0.3315	1	3	216	287	42697	comp63537_c0,comp60176_c0,comp95664_c0
GO:0006023	aminoglycan biosynthetic process	biological_process	0.33478	1	1	216	57	42697	comp164463_c0
GO:0090407	organophosphate biosynthetic process	biological_process	0.3371	1	5	216	634	42697	comp34199_c0,comp49188_c0,comp95664_c0,comp51884_c0,comp58287_c0
GO:0015698	inorganic anion transport	biological_process	0.33733	1	1	216	65	42697	comp71616_c0
GO:0036094	small molecule binding	molecular_function	0.33832	1	29	216	3741	42697	comp252670_c0,comp64271_c0,comp310213_c0,comp164463_c0,comp66948_c0,comp64962_c0,comp65709_c0,comp66902_c0,comp66068_c0,comp50634_c0,comp59787_c0,comp66750_c0,comp66728_c1,comp59998_c0,comp61995_c0,comp18781_c0,comp19958_c0,comp55304_c0,comp66250_c0,comp59393_c0,comp25449_c0,comp64327_c0,comp51519_c0,comp88193_c0,comp66410_c0,comp53158_c0,comp66560_c0,comp21556_c0,comp61178_c0
GO:0008194	UDP-glycosyltransferase activity	molecular_function	0.34728	1	2	216	169	42697	comp66250_c0,comp164463_c0
GO:0019080	viral genome expression	biological_process	0.34898	1	1	216	57	42697	comp50426_c0
GO:0008037	cell recognition	biological_process	0.349	1	1	216	58	42697	comp59787_c0
GO:1901566	organonitrogen compound biosynthetic process	biological_process	0.35417	1	10	216	1350	42697	comp66560_c0,comp58287_c0,comp49188_c0,comp66410_c0,comp33248_c0,comp50634_c0,comp51884_c0,comp95664_c0,comp164463_c0,comp34199_c0
GO:0008175	tRNA methyltransferase activity	molecular_function	0.35497	1	1	216	55	42697	comp63543_c0
GO:0003008	system process	biological_process	0.362	1	2	216	179	42697	comp63537_c0,comp60176_c0
GO:0015833	peptide transport	biological_process	0.36468	1	1	216	81	42697	comp63537_c0
GO:0019058	viral infectious cycle	biological_process	0.36744	1	3	216	305	42697	comp25449_c0,comp50426_c0,comp50634_c0
GO:0005777	peroxisome	cellular_component	0.378	1	1	216	70	42697	comp66410_c0
GO:0042579	microbody	cellular_component	0.378	1	1	216	70	42697	comp66410_c0
GO:0042886	amide transport	biological_process	0.38031	1	1	216	85	42697	comp63537_c0
GO:0033013	tetrapyrrole metabolic process	biological_process	0.38351	1	3	216	288	42697	comp50634_c0,comp66410_c0,comp66560_c0
GO:0042626	ATPase activity, coupled to transmembrane movement of substances	molecular_function	0.38506	1	2	216	195	42697	comp66560_c0,comp66410_c0
GO:0043492	ATPase activity, coupled to movement of substances	molecular_function	0.38506	1	2	216	195	42697	comp66560_c0,comp66410_c0
GO:0042440	pigment metabolic process	biological_process	0.39554	1	3	216	272	42697	comp66560_c0,comp50634_c0,comp66410_c0
GO:0051274	beta-glucan biosynthetic process	biological_process	0.39607	1	1	216	56	42697	comp66250_c0
GO:0010628	positive regulation of gene expression	biological_process	0.39796	1	1	216	86	42697	comp65192_c0
GO:0045893	positive regulation of transcription, DNA-dependent	biological_process	0.39796	1	1	216	86	42697	comp65192_c0
GO:0006614	SRP-dependent cotranslational protein targeting to membrane	biological_process	0.40337	1	1	216	72	42697	comp66560_c0
GO:0045047	protein targeting to ER	biological_process	0.40337	1	1	216	72	42697	comp66560_c0
GO:0072599	establishment of protein localization to endoplasmic reticulum	biological_process	0.40337	1	1	216	72	42697	comp66560_c0
GO:0045935	positive regulation of nucleobase-containing compound metabolic process	biological_process	0.40667	1	1	216	90	42697	comp65192_c0
GO:0051173	positive regulation of nitrogen compound metabolic process	biological_process	0.40667	1	1	216	90	42697	comp65192_c0
GO:0051254	positive regulation of RNA metabolic process	biological_process	0.40667	1	1	216	90	42697	comp65192_c0
GO:0051273	beta-glucan metabolic process	biological_process	0.40706	1	1	216	58	42697	comp66250_c0
GO:0044706	multi-multicellular organism process	biological_process	0.41015	1	1	216	73	42697	comp59787_c0
GO:0030312	external encapsulating structure	cellular_component	0.41022	1	3	216	426	42697	comp66250_c0,comp59176_c1,Solyc01g098940.2
GO:0000276	mitochondrial proton-transporting ATP synthase complex, coupling factor F(o)	cellular_component	0.41421	1	2	216	238	42697	comp34199_c0,comp51884_c0
GO:0016485	protein processing	biological_process	0.41691	1	1	216	68	42697	comp50426_c0
GO:0042742	defense response to bacterium	biological_process	0.41707	1	1	216	87	42697	comp95664_c0
GO:0004888	transmembrane signaling receptor activity	molecular_function	0.4174	1	2	216	212	42697	comp60176_c0,comp63537_c0
GO:0009617	response to bacterium	biological_process	0.41861	1	1	216	88	42697	comp95664_c0
GO:0010033	response to organic substance	biological_process	0.4193	1	1	216	78	42697	comp63537_c0
GO:0019220	regulation of phosphate metabolic process	biological_process	0.41941	1	2	216	209	42697	comp59176_c1,comp63536_c0
GO:0051174	regulation of phosphorus metabolic process	biological_process	0.41941	1	2	216	209	42697	comp59176_c1,comp63536_c0
GO:0019439	aromatic compound catabolic process	biological_process	0.41946	1	4	216	565	42697	Solyc01g104700.2,comp33248_c0,Solyc01g104680.2,comp63536_c0
GO:1901361	organic cyclic compound catabolic process	biological_process	0.41974	1	4	216	569	42697	Solyc01g104680.2,comp63536_c0,comp33248_c0,Solyc01g104700.2
GO:0044462	external encapsulating structure part	cellular_component	0.4251	1	1	216	79	42697	comp59176_c1
GO:0032501	multicellular organismal process	biological_process	0.4283	1	5	216	714	42697	comp63537_c0,comp60176_c0,comp49188_c0,comp95664_c0,comp59787_c0
GO:0035251	UDP-glucosyltransferase activity	molecular_function	0.42903	1	1	216	61	42697	comp66250_c0
GO:0070972	protein localization to endoplasmic reticulum	biological_process	0.43085	1	1	216	84	42697	comp66560_c0
GO:0009891	positive regulation of biosynthetic process	biological_process	0.43163	1	1	216	105	42697	comp65192_c0
GO:0010557	positive regulation of macromolecule biosynthetic process	biological_process	0.43163	1	1	216	105	42697	comp65192_c0
GO:0031328	positive regulation of cellular biosynthetic process	biological_process	0.43163	1	1	216	105	42697	comp65192_c0
GO:0006613	cotranslational protein targeting to membrane	biological_process	0.432	1	1	216	82	42697	comp66560_c0
GO:0008083	growth factor activity	molecular_function	0.43455	1	1	216	96	42697	comp66590_c0
GO:0000155	phosphorelay sensor kinase activity	molecular_function	0.44032	1	1	216	66	42697	comp95664_c0
GO:0046527	glucosyltransferase activity	molecular_function	0.44321	1	1	216	64	42697	comp66250_c0
GO:0004872	receptor activity	molecular_function	0.44527	1	3	216	357	42697	comp95664_c0,comp60176_c0,comp63537_c0
GO:0051604	protein maturation	biological_process	0.44564	1	1	216	77	42697	comp50426_c0
GO:0044703	multi-organism reproductive process	biological_process	0.44864	1	1	216	81	42697	comp59787_c0
GO:0010604	positive regulation of macromolecule metabolic process	biological_process	0.44917	1	1	216	110	42697	comp65192_c0
GO:0005753	mitochondrial proton-transporting ATP synthase complex	cellular_component	0.4545	1	2	216	262	42697	comp34199_c0,comp51884_c0
GO:0016301	kinase activity	molecular_function	0.45816	1	19	216	2997	42697	comp55304_c0,comp59998_c0,comp61995_c0,comp21556_c0,Solyc04g056280.2,Solyc01g094660.2,Solyc07g063770.2,comp66560_c0,comp66410_c0,Solyc01g008850.2,comp95664_c0,Solyc12g010740.1,Solyc09g014720.1,Solyc03g121050.2,Solyc10g006710.2,comp66902_c0,comp59787_c0,comp50634_c0,Solyc08g069180.2
GO:0019898	extrinsic to membrane	cellular_component	0.45863	1	1	216	110	42697	comp66410_c0
GO:0006144	purine nucleobase metabolic process	biological_process	0.45872	1	4	216	567	42697	comp52438_c0,comp64645_c1,comp66590_c0,comp66560_c0
GO:0008289	lipid binding	molecular_function	0.46086	1	2	216	280	42697	Solyc01g008770.2,Solyc12g044220.1
GO:0051186	cofactor metabolic process	biological_process	0.46149	1	7	216	1008	42697	comp66410_c0,comp50634_c0,comp66560_c0,comp95664_c0,comp58287_c0,Solyc06g051900.2,comp49188_c0
GO:0051276	chromosome organization	biological_process	0.46181	1	2	216	305	42697	comp95664_c0,comp49188_c0
GO:0008283	cell proliferation	biological_process	0.46274	1	1	216	110	42697	comp66590_c0
GO:0015399	primary active transmembrane transporter activity	molecular_function	0.47164	1	2	216	239	42697	comp66560_c0,comp66410_c0
GO:0015405	P-P-bond-hydrolysis-driven transmembrane transporter activity	molecular_function	0.47164	1	2	216	239	42697	comp66410_c0,comp66560_c0
GO:0005261	cation channel activity	molecular_function	0.47397	1	1	216	108	42697	comp48536_c0
GO:0006612	protein targeting to membrane	biological_process	0.4744	1	1	216	89	42697	comp66560_c0
GO:0009250	glucan biosynthetic process	biological_process	0.47543	1	1	216	72	42697	comp66250_c0
GO:0030203	glycosaminoglycan metabolic process	biological_process	0.4764	1	1	216	83	42697	comp164463_c0
GO:0004930	G-protein coupled receptor activity	molecular_function	0.47714	1	1	216	103	42697	comp63537_c0
GO:0044272	sulfur compound biosynthetic process	biological_process	0.47863	1	1	216	94	42697	comp164463_c0
GO:1901657	glycosyl compound metabolic process	biological_process	0.48155	1	5	216	759	42697	comp67101_c0,comp34199_c0,comp34575_c0,comp63536_c0,comp51884_c0
GO:0005667	transcription factor complex	cellular_component	0.48596	1	7	216	1145	42697	comp50634_c0,comp53297_c0,comp18781_c0,comp63543_c0,comp59393_c0,comp25449_c0,comp59176_c1
GO:0000162	tryptophan biosynthetic process	biological_process	0.48783	1	1	216	114	42697	comp33248_c0
GO:0006571	tyrosine biosynthetic process	biological_process	0.48783	1	1	216	114	42697	comp33248_c0
GO:0009073	aromatic amino acid family biosynthetic process	biological_process	0.48783	1	1	216	114	42697	comp33248_c0
GO:0009094	L-phenylalanine biosynthetic process	biological_process	0.48783	1	1	216	114	42697	comp33248_c0
GO:0009095	aromatic amino acid family biosynthetic process, prephenate pathway	biological_process	0.48783	1	1	216	114	42697	comp33248_c0
GO:0046219	indolalkylamine biosynthetic process	biological_process	0.48783	1	1	216	114	42697	comp33248_c0
GO:1902223	erythrose 4-phosphate/phosphoenolpyruvate family amino acid biosynthetic process	biological_process	0.48783	1	1	216	114	42697	comp33248_c0
GO:0016820	hydrolase activity, acting on acid anhydrides, catalyzing transmembrane movement of substances	molecular_function	0.49651	1	2	216	250	42697	comp66410_c0,comp66560_c0
GO:0009108	coenzyme biosynthetic process	biological_process	0.49669	1	3	216	424	42697	comp49188_c0,comp58287_c0,comp95664_c0
GO:0006558	L-phenylalanine metabolic process	biological_process	0.49835	1	1	216	118	42697	comp33248_c0
GO:1902221	erythrose 4-phosphate/phosphoenolpyruvate family amino acid metabolic process	biological_process	0.49835	1	1	216	118	42697	comp33248_c0
GO:0015979	photosynthesis	biological_process	0.50165	1	4	216	574	42697	comp66560_c0,comp50634_c0,comp66410_c0,comp31999_c0
GO:0016874	ligase activity	molecular_function	0.5024	1	8	216	1205	42697	comp64271_c0,Solyc06g051900.2,comp50634_c0,comp66410_c0,comp50753_c0,Solyc02g084760.2,Solyc01g094660.2,comp66560_c0
GO:0008173	RNA methyltransferase activity	molecular_function	0.50294	1	1	216	95	42697	comp63543_c0
GO:0045263	proton-transporting ATP synthase complex, coupling factor F(o)	cellular_component	0.50362	1	2	216	288	42697	comp34199_c0,comp51884_c0
GO:0016114	terpenoid biosynthetic process	biological_process	0.50797	1	1	216	99	42697	comp50634_c0
GO:0008509	anion transmembrane transporter activity	molecular_function	0.5183	1	1	216	124	42697	comp71616_c0
GO:0009112	nucleobase metabolic process	biological_process	0.52016	1	4	216	614	42697	comp52438_c0,comp66590_c0,comp64645_c1,comp66560_c0
GO:0006721	terpenoid metabolic process	biological_process	0.52098	1	1	216	105	42697	comp50634_c0
GO:0009064	glutamine family amino acid metabolic process	biological_process	0.52341	1	1	216	121	42697	comp33248_c0
GO:0044264	cellular polysaccharide metabolic process	biological_process	0.52572	1	4	216	558	42697	comp34575_c0,comp66250_c0,comp67101_c0,comp59998_c0
GO:0009101	glycoprotein biosynthetic process	biological_process	0.52701	1	1	216	102	42697	comp164463_c0
GO:0042435	indole-containing compound biosynthetic process	biological_process	0.52898	1	1	216	130	42697	comp33248_c0
GO:0016051	carbohydrate biosynthetic process	biological_process	0.53198	1	4	216	523	42697	comp66250_c0,comp34575_c0,comp59998_c0,comp67101_c0
GO:0005525	GTP binding	molecular_function	0.53411	1	4	216	528	42697	comp66410_c0,comp66560_c0,comp310213_c0,comp25449_c0
GO:0032561	guanyl ribonucleotide binding	molecular_function	0.53411	1	4	216	528	42697	comp66560_c0,comp310213_c0,comp25449_c0,comp66410_c0
GO:0019001	guanyl nucleotide binding	molecular_function	0.53454	1	4	216	529	42697	comp66560_c0,comp25449_c0,comp310213_c0,comp66410_c0
GO:0048523	negative regulation of cellular process	biological_process	0.53503	1	1	216	140	42697	comp54200_c0
GO:0009309	amine biosynthetic process	biological_process	0.54054	1	1	216	137	42697	comp33248_c0
GO:0042401	cellular biogenic amine biosynthetic process	biological_process	0.54054	1	1	216	137	42697	comp33248_c0
GO:0071554	cell wall organization or biogenesis	biological_process	0.5409	1	2	216	372	42697	Solyc01g098940.2,Solyc03g121050.2
GO:0040007	growth	biological_process	0.54173	1	1	216	128	42697	comp66590_c0
GO:0009100	glycoprotein metabolic process	biological_process	0.54352	1	1	216	108	42697	comp164463_c0
GO:0034655	nucleobase-containing compound catabolic process	biological_process	0.54662	1	3	216	493	42697	Solyc01g104700.2,comp63536_c0,Solyc01g104680.2
GO:0071944	cell periphery	cellular_component	0.55666	1	5	216	852	42697	comp59176_c1,comp66250_c0,comp66590_c0,comp48536_c0,Solyc01g098940.2
GO:0006022	aminoglycan metabolic process	biological_process	0.55699	1	1	216	120	42697	comp164463_c0
GO:0007186	G-protein coupled receptor signaling pathway	biological_process	0.5584	1	2	216	287	42697	comp63537_c0,comp67101_c0
GO:0051707	response to other organism	biological_process	0.55996	1	1	216	142	42697	comp95664_c0
GO:0030170	pyridoxal phosphate binding	molecular_function	0.56312	1	1	216	132	42697	comp33248_c0
GO:0004197	cysteine-type endopeptidase activity	molecular_function	0.5635	1	1	216	144	42697	comp66590_c0
GO:0009536	plastid	cellular_component	0.56535	1	3	216	447	42697	comp50634_c0,comp66410_c0,comp66560_c0
GO:0005976	polysaccharide metabolic process	biological_process	0.56796	1	4	216	593	42697	comp67101_c0,comp59998_c0,comp34575_c0,comp66250_c0
GO:0008299	isoprenoid biosynthetic process	biological_process	0.57099	1	1	216	130	42697	comp50634_c0
GO:0050790	regulation of catalytic activity	biological_process	0.57724	1	2	216	269	42697	comp63536_c0,comp59176_c1
GO:0005524	ATP binding	molecular_function	0.58212	1	20	216	2755	42697	comp53158_c0,comp66560_c0,comp21556_c0,comp66410_c0,comp59393_c0,comp66250_c0,comp64327_c0,comp25449_c0,comp88193_c0,comp59998_c0,comp61995_c0,comp18781_c0,comp19958_c0,comp55304_c0,comp66902_c0,comp66068_c0,comp59787_c0,comp50634_c0,comp310213_c0,comp64271_c0
GO:0055086	nucleobase-containing small molecule metabolic process	biological_process	0.58247	1	9	216	1506	42697	comp66590_c0,comp34575_c0,comp66560_c0,comp63536_c0,comp51884_c0,comp64645_c1,comp67101_c0,comp52438_c0,comp34199_c0
GO:0006720	isoprenoid metabolic process	biological_process	0.58448	1	1	216	138	42697	comp50634_c0
GO:0022836	gated channel activity	molecular_function	0.58576	1	1	216	149	42697	comp48536_c0
GO:0022839	ion gated channel activity	molecular_function	0.58576	1	1	216	149	42697	comp48536_c0
GO:1901137	carbohydrate derivative biosynthetic process	biological_process	0.58617	1	6	216	938	42697	comp51884_c0,comp34575_c0,comp164463_c0,comp59998_c0,comp34199_c0,comp67101_c0
GO:0072521	purine-containing compound metabolic process	biological_process	0.58949	1	7	216	1175	42697	comp66560_c0,comp63536_c0,comp66590_c0,comp64645_c1,comp51884_c0,comp34199_c0,comp52438_c0
GO:0003968	RNA-directed RNA polymerase activity	molecular_function	0.59053	1	1	216	141	42697	comp66590_c0
GO:0031379	RNA-directed RNA polymerase complex	cellular_component	0.59053	1	1	216	141	42697	comp66590_c0
GO:0016765	transferase activity, transferring alkyl or aryl (other than methyl) groups	molecular_function	0.59457	1	1	216	179	42697	comp50634_c0
GO:0000160	phosphorelay signal transduction system	biological_process	0.59468	1	1	216	117	42697	comp95664_c0
GO:0015985	energy coupled proton transport, down electrochemical gradient	biological_process	0.59708	1	2	216	350	42697	comp34199_c0,comp51884_c0
GO:0015986	ATP synthesis coupled proton transport	biological_process	0.59708	1	2	216	350	42697	comp51884_c0,comp34199_c0
GO:0016667	oxidoreductase activity, acting on a sulfur group of donors	molecular_function	0.59958	1	1	216	169	42697	comp19958_c0
GO:0006952	defense response	biological_process	0.60156	1	2	216	367	42697	comp95664_c0,comp60176_c0
GO:0009063	cellular amino acid catabolic process	biological_process	0.60218	1	1	216	133	42697	comp33248_c0
GO:0004871	signal transducer activity	molecular_function	0.60431	1	4	216	632	42697	comp95664_c0,Solyc02g071220.2,comp60176_c0,comp63537_c0
GO:0060089	molecular transducer activity	molecular_function	0.60431	1	4	216	632	42697	Solyc02g071220.2,comp95664_c0,comp60176_c0,comp63537_c0
GO:0044455	mitochondrial membrane part	cellular_component	0.6045	1	2	216	350	42697	comp51884_c0,comp34199_c0
GO:0071705	nitrogen compound transport	biological_process	0.61082	1	1	216	161	42697	comp63537_c0
GO:0045259	proton-transporting ATP synthase complex	cellular_component	0.61087	1	2	216	360	42697	comp34199_c0,comp51884_c0
GO:0005886	plasma membrane	cellular_component	0.61269	1	2	216	334	42697	comp66590_c0,comp48536_c0
GO:0043648	dicarboxylic acid metabolic process	biological_process	0.61286	1	1	216	166	42697	comp33248_c0
GO:0006820	anion transport	biological_process	0.61556	1	1	216	166	42697	comp71616_c0
GO:0006754	ATP biosynthetic process	biological_process	0.61716	1	2	216	364	42697	comp51884_c0,comp34199_c0
GO:0044270	cellular nitrogen compound catabolic process	biological_process	0.61751	1	3	216	548	42697	comp63536_c0,Solyc01g104680.2,Solyc01g104700.2
GO:0043414	macromolecule methylation	biological_process	0.62092	1	1	216	138	42697	comp63543_c0
GO:0019637	organophosphate metabolic process	biological_process	0.62396	1	8	216	1362	42697	comp34575_c0,comp58287_c0,comp49188_c0,comp63536_c0,comp51884_c0,comp95664_c0,comp67101_c0,comp34199_c0
GO:0046700	heterocycle catabolic process	biological_process	0.62571	1	3	216	555	42697	comp63536_c0,Solyc01g104680.2,Solyc01g104700.2
GO:0007049	cell cycle	biological_process	0.62906	1	3	216	517	42697	comp66410_c0,comp59176_c1,comp310213_c0
GO:1901362	organic cyclic compound biosynthetic process	biological_process	0.63032	1	21	216	3705	42697	comp66410_c0,comp66560_c0,comp63543_c0,comp50426_c0,comp49188_c0,comp58287_c0,comp66590_c0,comp34199_c0,comp18781_c0,comp59393_c0,comp25449_c0,comp65179_c0,comp51884_c0,comp53297_c0,comp50634_c0,comp33248_c0,comp59176_c1,comp34575_c0,comp65192_c0,comp67101_c0,comp95664_c0
GO:0009142	nucleoside triphosphate biosynthetic process	biological_process	0.63093	1	2	216	377	42697	comp51884_c0,comp34199_c0
GO:0009145	purine nucleoside triphosphate biosynthetic process	biological_process	0.63093	1	2	216	377	42697	comp34199_c0,comp51884_c0
GO:0009201	ribonucleoside triphosphate biosynthetic process	biological_process	0.63093	1	2	216	377	42697	comp34199_c0,comp51884_c0
GO:0009206	purine ribonucleoside triphosphate biosynthetic process	biological_process	0.63093	1	2	216	377	42697	comp51884_c0,comp34199_c0
GO:0005743	mitochondrial inner membrane	cellular_component	0.63284	1	2	216	370	42697	comp34199_c0,comp51884_c0
GO:0009118	regulation of nucleoside metabolic process	biological_process	0.63647	1	1	216	139	42697	comp63536_c0
GO:0030811	regulation of nucleotide catabolic process	biological_process	0.63647	1	1	216	139	42697	comp63536_c0
GO:0033121	regulation of purine nucleotide catabolic process	biological_process	0.63647	1	1	216	139	42697	comp63536_c0
GO:0033124	regulation of GTP catabolic process	biological_process	0.63647	1	1	216	139	42697	comp63536_c0
GO:0043087	regulation of GTPase activity	biological_process	0.63647	1	1	216	139	42697	comp63536_c0
GO:1900542	regulation of purine nucleotide metabolic process	biological_process	0.63647	1	1	216	139	42697	comp63536_c0
GO:0016054	organic acid catabolic process	biological_process	0.63687	1	1	216	144	42697	comp33248_c0
GO:0046395	carboxylic acid catabolic process	biological_process	0.63687	1	1	216	144	42697	comp33248_c0
GO:0048519	negative regulation of biological process	biological_process	0.6384	1	1	216	175	42697	comp54200_c0
GO:0009451	RNA modification	biological_process	0.64323	1	1	216	146	42697	comp63543_c0
GO:0044282	small molecule catabolic process	biological_process	0.64411	1	1	216	151	42697	comp33248_c0
GO:0044712	single-organism catabolic process	biological_process	0.64411	1	1	216	151	42697	comp33248_c0
GO:0044451	nucleoplasm part	cellular_component	0.6481	1	7	216	1339	42697	comp18781_c0,comp53297_c0,comp50634_c0,comp59176_c1,comp25449_c0,comp59393_c0,comp63543_c0
GO:0004222	metalloendopeptidase activity	molecular_function	0.64911	1	1	216	131	42697	comp59787_c0
GO:0019866	organelle inner membrane	cellular_component	0.6512	1	2	216	384	42697	comp51884_c0,comp34199_c0
GO:0004842	ubiquitin-protein ligase activity	molecular_function	0.65216	1	2	216	315	42697	comp64271_c0,comp50753_c0
GO:0019787	small conjugating protein ligase activity	molecular_function	0.65216	1	2	216	315	42697	comp50753_c0,comp64271_c0
GO:0006140	regulation of nucleotide metabolic process	biological_process	0.65505	1	1	216	149	42697	comp63536_c0
GO:0042451	purine nucleoside biosynthetic process	biological_process	0.65951	1	2	216	393	42697	comp51884_c0,comp34199_c0
GO:0046129	purine ribonucleoside biosynthetic process	biological_process	0.65951	1	2	216	393	42697	comp51884_c0,comp34199_c0
GO:0051336	regulation of hydrolase activity	biological_process	0.66053	1	1	216	151	42697	comp63536_c0
GO:0031981	nuclear lumen	cellular_component	0.66326	1	9	216	1711	42697	comp59176_c1,comp49188_c0,comp63543_c0,comp53297_c0,comp50634_c0,comp25449_c0,comp59393_c0,comp95664_c0,comp18781_c0
GO:0046034	ATP metabolic process	biological_process	0.66395	1	2	216	397	42697	comp51884_c0,comp34199_c0
GO:0016567	protein ubiquitination	biological_process	0.66481	1	2	216	321	42697	comp50753_c0,comp64271_c0
GO:0032259	methylation	biological_process	0.66661	1	1	216	157	42697	comp63543_c0
GO:0008757	S-adenosylmethionine-dependent methyltransferase activity	molecular_function	0.66982	1	1	216	149	42697	comp63543_c0
GO:0009607	response to biotic stimulus	biological_process	0.67036	1	1	216	208	42697	comp95664_c0
GO:0006568	tryptophan metabolic process	biological_process	0.67048	1	1	216	184	42697	comp33248_c0
GO:0006586	indolalkylamine metabolic process	biological_process	0.67048	1	1	216	184	42697	comp33248_c0
GO:0005507	copper ion binding	molecular_function	0.67244	1	1	216	180	42697	comp67101_c0
GO:0016616	oxidoreductase activity, acting on the CH-OH group of donors, NAD or NADP as acceptor	molecular_function	0.67251	1	2	216	393	42697	comp67101_c0,comp34575_c0
GO:0006914	autophagy	biological_process	0.67264	1	1	216	200	42697	comp53158_c0
GO:0005654	nucleoplasm	cellular_component	0.67445	1	7	216	1384	42697	comp50634_c0,comp18781_c0,comp53297_c0,comp63543_c0,comp59176_c1,comp25449_c0,comp59393_c0
GO:0009163	nucleoside biosynthetic process	biological_process	0.67493	1	2	216	404	42697	comp34199_c0,comp51884_c0
GO:0042455	ribonucleoside biosynthetic process	biological_process	0.67493	1	2	216	404	42697	comp51884_c0,comp34199_c0
GO:0032446	protein modification by small protein conjugation	biological_process	0.67691	1	2	216	329	42697	comp50753_c0,comp64271_c0
GO:0072594	establishment of protein localization to organelle	biological_process	0.6791	1	1	216	153	42697	comp66560_c0
GO:0008200	ion channel inhibitor activity	molecular_function	0.68216	1	1	216	199	42697	comp61178_c0
GO:0016248	channel inhibitor activity	molecular_function	0.68216	1	1	216	199	42697	comp61178_c0
GO:0016772	transferase activity, transferring phosphorus-containing groups	molecular_function	0.68515	1	24	216	4307	42697	comp66902_c0,comp50634_c0,comp59787_c0,Solyc08g069180.2,Solyc10g006710.2,Solyc09g014720.1,Solyc12g010740.1,Solyc03g005260.2,Solyc03g121050.2,Solyc01g008850.2,comp95664_c0,comp66410_c0,comp21556_c0,comp66590_c0,Solyc04g056280.2,Solyc01g094660.2,Solyc07g063770.2,comp66560_c0,comp52438_c0,comp55304_c0,comp59998_c0,comp61995_c0,comp64645_c1,Solyc09g082860.2
GO:0043233	organelle lumen	cellular_component	0.68582	1	9	216	1740	42697	comp25449_c0,comp59393_c0,comp95664_c0,comp18781_c0,comp59176_c1,comp49188_c0,comp63543_c0,comp53297_c0,comp50634_c0
GO:0070013	intracellular organelle lumen	cellular_component	0.68582	1	9	216	1740	42697	comp18781_c0,comp95664_c0,comp25449_c0,comp59393_c0,comp50634_c0,comp53297_c0,comp63543_c0,comp49188_c0,comp59176_c1
GO:0006570	tyrosine metabolic process	biological_process	0.68659	1	1	216	183	42697	comp33248_c0
GO:0007059	chromosome segregation	biological_process	0.68774	1	1	216	141	42697	comp66410_c0
GO:0009966	regulation of signal transduction	biological_process	0.68813	1	1	216	168	42697	comp67101_c0
GO:0009152	purine ribonucleotide biosynthetic process	biological_process	0.69162	1	2	216	417	42697	comp34199_c0,comp51884_c0
GO:0050794	regulation of cellular process	biological_process	0.69252	1	29	216	5155	42697	Solyc02g021650.2,comp63543_c0,comp50426_c0,Solyc01g104680.2,comp66590_c0,Solyc01g104700.2,comp66410_c0,Solyc02g071220.2,comp63536_c0,comp59393_c0,comp63537_c0,comp25449_c0,comp60176_c0,comp18781_c0,comp66750_c0,Solyc04g007320.1,comp59176_c1,Solyc05g006620.2,comp66902_c0,comp50634_c0,comp66068_c0,comp53297_c0,comp54200_c0,Solyc01g008850.2,Solyc01g008770.2,comp95664_c0,comp310213_c0,comp65192_c0,co…
GO:0007155	cell adhesion	biological_process	0.69337	1	1	216	217	42697	comp19958_c0
GO:0030246	carbohydrate binding	molecular_function	0.69567	1	1	216	183	42697	comp54200_c0
GO:0010646	regulation of cell communication	biological_process	0.69613	1	1	216	171	42697	comp67101_c0
GO:0023051	regulation of signaling	biological_process	0.69613	1	1	216	171	42697	comp67101_c0
GO:0042430	indole-containing compound metabolic process	biological_process	0.697	1	1	216	200	42697	comp33248_c0
GO:0006397	mRNA processing	biological_process	0.69913	1	1	216	178	42697	comp65192_c0
GO:0006164	purine nucleotide biosynthetic process	biological_process	0.7057	1	2	216	425	42697	comp34199_c0,comp51884_c0
GO:0008234	cysteine-type peptidase activity	molecular_function	0.70585	1	1	216	204	42697	comp66590_c0
GO:0044262	cellular carbohydrate metabolic process	biological_process	0.70622	1	4	216	733	42697	comp67101_c0,comp59998_c0,comp34575_c0,comp66250_c0
GO:0007264	small GTPase mediated signal transduction	biological_process	0.70687	1	2	216	334	42697	comp310213_c0,comp66410_c0
GO:0009260	ribonucleotide biosynthetic process	biological_process	0.71015	1	2	216	434	42697	comp51884_c0,comp34199_c0
GO:0046390	ribose phosphate biosynthetic process	biological_process	0.71015	1	2	216	434	42697	comp51884_c0,comp34199_c0
GO:0009144	purine nucleoside triphosphate metabolic process	biological_process	0.71041	1	3	216	609	42697	comp34199_c0,comp63536_c0,comp51884_c0
GO:0009199	ribonucleoside triphosphate metabolic process	biological_process	0.71041	1	3	216	609	42697	comp51884_c0,comp63536_c0,comp34199_c0
GO:0009205	purine ribonucleoside triphosphate metabolic process	biological_process	0.71041	1	3	216	609	42697	comp34199_c0,comp51884_c0,comp63536_c0
GO:0006732	coenzyme metabolic process	biological_process	0.71042	1	3	216	592	42697	comp58287_c0,comp95664_c0,comp49188_c0
GO:0016887	ATPase activity	molecular_function	0.71124	1	6	216	1001	42697	comp66410_c0,Solyc01g011100.2,comp50634_c0,comp66560_c0,Solyc01g101070.2,Solyc03g117540.2
GO:0030880	RNA polymerase complex	cellular_component	0.71192	1	1	216	208	42697	comp66590_c0
GO:0031974	membrane-enclosed lumen	cellular_component	0.71241	1	9	216	1775	42697	comp53297_c0,comp50634_c0,comp59176_c1,comp49188_c0,comp63543_c0,comp18781_c0,comp25449_c0,comp59393_c0,comp95664_c0
GO:0006464	cellular protein modification process	biological_process	0.7126	1	19	216	3484	42697	Solyc01g008850.2,Solyc03g121050.2,comp64271_c0,Solyc09g014720.1,Solyc12g010740.1,comp59176_c1,Solyc10g006710.2,Solyc08g069180.2,comp59787_c0,comp61995_c0,comp19958_c0,comp59998_c0,comp55304_c0,Solyc07g063770.2,Solyc01g094660.2,Solyc04g056280.2,comp21556_c0,Solyc02g021650.2,comp50753_c0
GO:0036211	protein modification process	biological_process	0.7126	1	19	216	3484	42697	Solyc08g069180.2,comp59787_c0,comp59176_c1,Solyc10g006710.2,comp64271_c0,Solyc03g121050.2,Solyc09g014720.1,Solyc12g010740.1,Solyc01g008850.2,Solyc04g056280.2,Solyc01g094660.2,Solyc07g063770.2,comp50753_c0,Solyc02g021650.2,comp21556_c0,comp59998_c0,comp61995_c0,comp19958_c0,comp55304_c0
GO:0009141	nucleoside triphosphate metabolic process	biological_process	0.71554	1	3	216	617	42697	comp34199_c0,comp63536_c0,comp51884_c0
GO:0043412	macromolecule modification	biological_process	0.71634	1	20	216	3658	42697	Solyc01g008850.2,comp64271_c0,Solyc03g121050.2,Solyc09g014720.1,Solyc12g010740.1,comp59176_c1,Solyc10g006710.2,Solyc08g069180.2,comp59787_c0,comp59998_c0,comp19958_c0,comp61995_c0,comp55304_c0,Solyc04g056280.2,Solyc01g094660.2,Solyc07g063770.2,comp50753_c0,Solyc02g021650.2,comp63543_c0,comp21556_c0
GO:0072522	purine-containing compound biosynthetic process	biological_process	0.71811	1	2	216	433	42697	comp34199_c0,comp51884_c0
GO:0008237	metallopeptidase activity	molecular_function	0.7184	1	1	216	163	42697	comp59787_c0
GO:0016614	oxidoreductase activity, acting on CH-OH group of donors	molecular_function	0.72007	1	2	216	424	42697	comp34575_c0,comp67101_c0
GO:0009117	nucleotide metabolic process	biological_process	0.72052	1	5	216	990	42697	comp67101_c0,comp34199_c0,comp51884_c0,comp63536_c0,comp34575_c0
GO:0035639	purine ribonucleoside triphosphate binding	molecular_function	0.72492	1	20	216	3043	42697	comp50634_c0,comp66068_c0,comp59787_c0,comp66902_c0,comp310213_c0,comp64271_c0,comp21556_c0,comp66560_c0,comp53158_c0,comp66410_c0,comp88193_c0,comp64327_c0,comp25449_c0,comp59393_c0,comp66250_c0,comp55304_c0,comp19958_c0,comp61995_c0,comp18781_c0,comp59998_c0
GO:0022610	biological adhesion	biological_process	0.72621	1	1	216	237	42697	comp19958_c0
GO:0016247	channel regulator activity	molecular_function	0.73011	1	1	216	229	42697	comp61178_c0
GO:0007166	cell surface receptor signaling pathway	biological_process	0.73216	1	2	216	401	42697	comp63537_c0,comp67101_c0
GO:0032268	regulation of cellular protein metabolic process	biological_process	0.73398	1	1	216	239	42697	comp59176_c1
GO:0006184	GTP catabolic process	biological_process	0.73417	1	1	216	196	42697	comp63536_c0
GO:1901069	guanosine-containing compound catabolic process	biological_process	0.73417	1	1	216	196	42697	comp63536_c0
GO:0009893	positive regulation of metabolic process	biological_process	0.73654	1	1	216	248	42697	comp65192_c0
GO:0031325	positive regulation of cellular metabolic process	biological_process	0.73654	1	1	216	248	42697	comp65192_c0
GO:0048583	regulation of response to stimulus	biological_process	0.73709	1	1	216	193	42697	comp67101_c0
GO:0016071	mRNA metabolic process	biological_process	0.73735	1	1	216	202	42697	comp65192_c0
GO:0008610	lipid biosynthetic process	biological_process	0.73786	1	4	216	755	42697	comp34575_c0,comp50634_c0,comp67101_c0,comp59998_c0
GO:0003723	RNA binding	molecular_function	0.74044	1	9	216	1829	42697	comp64962_c0,comp66902_c0,comp66068_c0,comp50634_c0,comp66560_c0,comp66590_c0,comp64271_c0,comp310213_c0,comp25449_c0
GO:0033177	proton-transporting two-sector ATPase complex, proton-transporting domain	cellular_component	0.7405	1	2	216	448	42697	comp51884_c0,comp34199_c0
GO:0018130	heterocycle biosynthetic process	biological_process	0.74111	1	19	216	3574	42697	comp18781_c0,comp34199_c0,comp25449_c0,comp59393_c0,comp65179_c0,comp51884_c0,comp66410_c0,comp66560_c0,comp58287_c0,comp66590_c0,comp63543_c0,comp50426_c0,comp49188_c0,comp65192_c0,comp95664_c0,comp53297_c0,comp33248_c0,comp50634_c0,comp59176_c1
GO:0006753	nucleoside phosphate metabolic process	biological_process	0.74135	1	5	216	1015	42697	comp34199_c0,comp67101_c0,comp51884_c0,comp63536_c0,comp34575_c0
GO:0051246	regulation of protein metabolic process	biological_process	0.74486	1	1	216	245	42697	comp59176_c1
GO:0044707	single-multicellular organism process	biological_process	0.74839	1	3	216	640	42697	comp59787_c0,comp60176_c0,comp63537_c0
GO:0004674	protein serine/threonine kinase activity	molecular_function	0.75327	1	1	216	223	42697	comp59787_c0
GO:0070647	protein modification by small protein conjugation or removal	biological_process	0.75683	1	2	216	375	42697	comp50753_c0,comp64271_c0
GO:0046039	GTP metabolic process	biological_process	0.75696	1	1	216	216	42697	comp63536_c0
GO:0031966	mitochondrial membrane	cellular_component	0.76041	1	2	216	484	42697	comp51884_c0,comp34199_c0
GO:0009165	nucleotide biosynthetic process	biological_process	0.76068	1	2	216	471	42697	comp34199_c0,comp51884_c0
GO:0006259	DNA metabolic process	biological_process	0.76293	1	11	216	2215	42697	comp63536_c0,comp95664_c0,comp88193_c0,Solyc09g009340.1,comp25449_c0,comp59393_c0,comp60056_c0,comp19958_c0,comp18781_c0,comp49188_c0,comp50634_c0
GO:0030117	membrane coat	cellular_component	0.76575	1	1	216	170	42697	comp50426_c0
GO:0048475	coated membrane	cellular_component	0.76575	1	1	216	170	42697	comp50426_c0
GO:0009150	purine ribonucleotide metabolic process	biological_process	0.76629	1	3	216	659	42697	comp34199_c0,comp51884_c0,comp63536_c0
GO:0008653	lipopolysaccharide metabolic process	biological_process	0.76664	1	1	216	172	42697	comp59998_c0
GO:0009103	lipopolysaccharide biosynthetic process	biological_process	0.76664	1	1	216	172	42697	comp59998_c0
GO:0016788	hydrolase activity, acting on ester bonds	molecular_function	0.76719	1	8	216	1631	42697	comp310213_c0,comp59393_c0,Solyc09g009340.1,comp18781_c0,comp64271_c0,comp66560_c0,comp66068_c0,comp66902_c0
GO:1901293	nucleoside phosphate biosynthetic process	biological_process	0.76728	1	2	216	474	42697	comp51884_c0,comp34199_c0
GO:0048522	positive regulation of cellular process	biological_process	0.76993	1	1	216	272	42697	comp65192_c0
GO:0042278	purine nucleoside metabolic process	biological_process	0.77086	1	3	216	663	42697	comp63536_c0,comp51884_c0,comp34199_c0
GO:0046128	purine ribonucleoside metabolic process	biological_process	0.77086	1	3	216	663	42697	comp34199_c0,comp51884_c0,comp63536_c0
GO:0050789	regulation of biological process	biological_process	0.77093	1	29	216	5338	42697	Solyc04g007320.1,comp59176_c1,comp66750_c0,comp53297_c0,comp54200_c0,comp66068_c0,comp50634_c0,Solyc05g006620.2,comp66902_c0,comp310213_c0,comp95664_c0,Solyc01g008770.2,Solyc01g008850.2,comp67101_c0,comp65192_c0,Solyc01g104680.2,comp66590_c0,comp63543_c0,Solyc02g021650.2,comp50426_c0,comp66410_c0,Solyc01g104700.2,comp25449_c0,comp60176_c0,comp63537_c0,comp59393_c0,comp63536_c0,Solyc02g071220.2,co…
GO:0006152	purine nucleoside catabolic process	biological_process	0.77177	1	1	216	222	42697	comp63536_c0
GO:0009143	nucleoside triphosphate catabolic process	biological_process	0.77177	1	1	216	222	42697	comp63536_c0
GO:0009146	purine nucleoside triphosphate catabolic process	biological_process	0.77177	1	1	216	222	42697	comp63536_c0
GO:0009164	nucleoside catabolic process	biological_process	0.77177	1	1	216	222	42697	comp63536_c0
GO:0009203	ribonucleoside triphosphate catabolic process	biological_process	0.77177	1	1	216	222	42697	comp63536_c0
GO:0009207	purine ribonucleoside triphosphate catabolic process	biological_process	0.77177	1	1	216	222	42697	comp63536_c0
GO:0042454	ribonucleoside catabolic process	biological_process	0.77177	1	1	216	222	42697	comp63536_c0
GO:0046130	purine ribonucleoside catabolic process	biological_process	0.77177	1	1	216	222	42697	comp63536_c0
GO:1901658	glycosyl compound catabolic process	biological_process	0.77177	1	1	216	222	42697	comp63536_c0
GO:1901068	guanosine-containing compound metabolic process	biological_process	0.77313	1	1	216	223	42697	comp63536_c0
GO:0006163	purine nucleotide metabolic process	biological_process	0.7757	1	3	216	667	42697	comp34199_c0,comp51884_c0,comp63536_c0
GO:0008033	tRNA processing	biological_process	0.77646	1	1	216	208	42697	comp63543_c0
GO:0003700	sequence-specific DNA binding transcription factor activity	molecular_function	0.77673	1	4	216	956	42697	comp53297_c0,comp18781_c0,comp59176_c1,comp63543_c0
GO:0043228	non-membrane-bounded organelle	cellular_component	0.77796	1	13	216	2875	42697	comp50634_c0,comp49188_c0,comp53158_c0,Solyc01g096590.2,comp60056_c0,Solyc01g096580.2,comp18781_c0,comp19958_c0,comp95664_c0,comp88193_c0,comp63536_c0,comp59393_c0,comp25449_c0
GO:0043232	intracellular non-membrane-bounded organelle	cellular_component	0.77796	1	13	216	2875	42697	comp25449_c0,comp59393_c0,comp95664_c0,comp63536_c0,comp88193_c0,comp19958_c0,comp18781_c0,comp60056_c0,Solyc01g096580.2,Solyc01g096590.2,comp53158_c0,comp49188_c0,comp50634_c0
GO:0048518	positive regulation of biological process	biological_process	0.77819	1	1	216	279	42697	comp65192_c0
GO:0009259	ribonucleotide metabolic process	biological_process	0.77869	1	3	216	676	42697	comp34199_c0,comp51884_c0,comp63536_c0
GO:0019693	ribose phosphate metabolic process	biological_process	0.77869	1	3	216	676	42697	comp51884_c0,comp63536_c0,comp34199_c0
GO:0006195	purine nucleotide catabolic process	biological_process	0.78174	1	1	216	228	42697	comp63536_c0
GO:0009154	purine ribonucleotide catabolic process	biological_process	0.78174	1	1	216	228	42697	comp63536_c0
GO:0009261	ribonucleotide catabolic process	biological_process	0.78174	1	1	216	228	42697	comp63536_c0
GO:0072523	purine-containing compound catabolic process	biological_process	0.78174	1	1	216	228	42697	comp63536_c0
GO:0009119	ribonucleoside metabolic process	biological_process	0.78177	1	3	216	678	42697	comp34199_c0,comp63536_c0,comp51884_c0
GO:0016798	hydrolase activity, acting on glycosyl bonds	molecular_function	0.78433	1	4	216	943	42697	comp54428_c0,Solyc12g019890.1,Solyc01g008720.1,Solyc01g008710.2
GO:0016032	viral process	biological_process	0.7845	1	3	216	632	42697	comp50634_c0,comp50426_c0,comp25449_c0
GO:0022804	active transmembrane transporter activity	molecular_function	0.78938	1	2	216	451	42697	comp66560_c0,comp66410_c0
GO:0051301	cell division	biological_process	0.79139	1	1	216	219	42697	comp66410_c0
GO:0009116	nucleoside metabolic process	biological_process	0.79352	1	3	216	694	42697	comp34199_c0,comp51884_c0,comp63536_c0
GO:0046907	intracellular transport	biological_process	0.79605	1	5	216	996	42697	comp50426_c0,Solyc01g104680.2,comp66560_c0,comp67101_c0,Solyc01g104700.2
GO:0009072	aromatic amino acid family metabolic process	biological_process	0.79633	1	1	216	251	42697	comp33248_c0
GO:0006576	cellular biogenic amine metabolic process	biological_process	0.80376	1	1	216	266	42697	comp33248_c0
GO:0016881	acid-amino acid ligase activity	molecular_function	0.80403	1	2	216	447	42697	comp64271_c0,comp50753_c0
GO:0044106	cellular amine metabolic process	biological_process	0.80679	1	1	216	270	42697	comp33248_c0
GO:0005216	ion channel activity	molecular_function	0.81166	1	1	216	256	42697	comp48536_c0
GO:0022838	substrate-specific channel activity	molecular_function	0.81166	1	1	216	256	42697	comp48536_c0
GO:0016779	nucleotidyltransferase activity	molecular_function	0.81348	1	5	216	1168	42697	comp64645_c1,comp66590_c0,Solyc09g082860.2,comp52438_c0,Solyc03g005260.2
GO:1901565	organonitrogen compound catabolic process	biological_process	0.81485	1	2	216	465	42697	comp33248_c0,comp63536_c0
GO:0009166	nucleotide catabolic process	biological_process	0.81661	1	1	216	266	42697	comp63536_c0
GO:1901292	nucleoside phosphate catabolic process	biological_process	0.81661	1	1	216	266	42697	comp63536_c0
GO:0015267	channel activity	molecular_function	0.8167	1	1	216	260	42697	comp48536_c0
GO:0022803	passive transmembrane transporter activity	molecular_function	0.8167	1	1	216	260	42697	comp48536_c0
GO:0009521	photosystem	cellular_component	0.81696	1	1	216	289	42697	comp31999_c0
GO:0004672	protein kinase activity	molecular_function	0.81905	1	7	216	1268	42697	comp95664_c0,comp21556_c0,comp55304_c0,comp59787_c0,comp66902_c0,comp61995_c0,comp59998_c0
GO:0006996	organelle organization	biological_process	0.82014	1	3	216	764	42697	comp66410_c0,comp95664_c0,comp49188_c0
GO:0031329	regulation of cellular catabolic process	biological_process	0.82291	1	1	216	275	42697	comp63536_c0
GO:0044764	multi-organism cellular process	biological_process	0.82518	1	3	216	692	42697	comp25449_c0,comp50426_c0,comp50634_c0
GO:0033365	protein localization to organelle	biological_process	0.8259	1	1	216	264	42697	comp66560_c0
GO:0005740	mitochondrial envelope	cellular_component	0.82623	1	2	216	551	42697	comp51884_c0,comp34199_c0
GO:0006468	protein phosphorylation	biological_process	0.82989	1	6	216	1128	42697	comp59176_c1,comp21556_c0,comp61995_c0,comp59998_c0,comp55304_c0,comp59787_c0
GO:0009894	regulation of catabolic process	biological_process	0.83016	1	1	216	281	42697	comp63536_c0
GO:0065007	biological regulation	biological_process	0.83054	1	30	216	5756	42697	comp18781_c0,Solyc02g071220.2,comp63536_c0,comp25449_c0,comp60176_c0,comp59393_c0,comp63537_c0,Solyc01g104700.2,comp66410_c0,Solyc01g104680.2,comp66590_c0,comp50426_c0,Solyc02g021650.2,comp63543_c0,comp67101_c0,comp65192_c0,comp95664_c0,Solyc01g008850.2,Solyc01g008770.2,comp310213_c0,comp50634_c0,comp66068_c0,comp66902_c0,Solyc05g006620.2,comp53297_c0,comp54200_c0,comp34575_c0,Solyc04g007320.1,co…
GO:0006814	sodium ion transport	biological_process	0.83073	1	1	216	267	42697	comp48536_c0
GO:0034357	photosynthetic membrane	cellular_component	0.83784	1	1	216	317	42697	comp31999_c0
GO:0016758	transferase activity, transferring hexosyl groups	molecular_function	0.83793	1	2	216	511	42697	comp66250_c0,comp164463_c0
GO:0043234	protein complex	cellular_component	0.83864	1	25	216	4898	42697	comp31999_c0,comp34199_c0,comp18781_c0,comp19958_c0,comp60056_c0,comp59393_c0,comp25449_c0,comp88193_c0,comp51884_c0,comp66410_c0,Solyc01g111710.2,Solyc01g094660.2,comp66560_c0,comp50426_c0,comp63543_c0,comp50753_c0,comp49188_c0,comp58287_c0,comp66590_c0,comp48536_c0,comp95664_c0,comp53297_c0,comp66902_c0,comp50634_c0,comp59176_c1
GO:0044429	mitochondrial part	cellular_component	0.84143	1	2	216	570	42697	comp51884_c0,comp34199_c0
GO:0005783	endoplasmic reticulum	cellular_component	0.84595	1	2	216	557	42697	Solyc09g055250.2,Solyc09g059570.2
GO:0009308	amine metabolic process	biological_process	0.85109	1	1	216	304	42697	comp33248_c0
GO:0044403	symbiosis, encompassing mutualism through parasitism	biological_process	0.85336	1	3	216	732	42697	comp50634_c0,comp50426_c0,comp25449_c0
GO:0044419	interspecies interaction between organisms	biological_process	0.85446	1	3	216	734	42697	comp50634_c0,comp25449_c0,comp50426_c0
GO:1901135	carbohydrate derivative metabolic process	biological_process	0.85704	1	7	216	1474	42697	comp59998_c0,comp34199_c0,comp67101_c0,comp51884_c0,comp63536_c0,comp34575_c0,comp164463_c0
GO:0016469	proton-transporting two-sector ATPase complex	cellular_component	0.86078	1	2	216	579	42697	comp51884_c0,comp34199_c0
GO:0048037	cofactor binding	molecular_function	0.86199	1	3	216	784	42697	comp34575_c0,comp67101_c0,comp33248_c0
GO:0006073	cellular glucan metabolic process	biological_process	0.86258	1	1	216	325	42697	comp66250_c0
GO:0044042	glucan metabolic process	biological_process	0.86258	1	1	216	325	42697	comp66250_c0
GO:0042221	response to chemical stimulus	biological_process	0.86299	1	1	216	346	42697	comp63537_c0
GO:0051649	establishment of localization in cell	biological_process	0.86487	1	5	216	1102	42697	Solyc01g104700.2,comp67101_c0,comp66560_c0,comp50426_c0,Solyc01g104680.2
GO:0016879	ligase activity, forming carbon-nitrogen bonds	molecular_function	0.86762	1	2	216	528	42697	comp50753_c0,comp64271_c0
GO:0034470	ncRNA processing	biological_process	0.86874	1	1	216	288	42697	comp63543_c0
GO:0006605	protein targeting	biological_process	0.86881	1	1	216	329	42697	comp66560_c0
GO:0044248	cellular catabolic process	biological_process	0.86892	1	5	216	1232	42697	Solyc01g104700.2,comp33248_c0,Solyc01g104680.2,comp63536_c0,comp53158_c0
GO:0016757	transferase activity, transferring glycosyl groups	molecular_function	0.86939	1	4	216	1106	42697	Solyc11g007370.1,comp164463_c0,comp66250_c0,Solyc02g081690.1
GO:0009055	electron carrier activity	molecular_function	0.86965	1	2	216	634	42697	comp66410_c0,comp51884_c0
GO:0050662	coenzyme binding	molecular_function	0.87109	1	2	216	585	42697	comp67101_c0,comp34575_c0
GO:0020037	heme binding	molecular_function	0.87153	1	1	216	434	42697	comp51884_c0
GO:0019031	viral envelope	cellular_component	0.87157	1	1	216	317	42697	comp34199_c0
GO:0036338	viral membrane	cellular_component	0.87157	1	1	216	317	42697	comp34199_c0
GO:0005215	transporter activity	molecular_function	0.87462	1	12	216	2730	42697	comp66410_c0,Solyc04g054730.2,Solyc06g071200.2,comp66560_c0,Solyc01g011100.2,comp67101_c0,comp34199_c0,comp48536_c0,Solyc03g117540.2,comp51884_c0,comp71616_c0,comp63537_c0
GO:0042623	ATPase activity, coupled	molecular_function	0.87585	1	2	216	403	42697	comp66410_c0,comp66560_c0
GO:0044436	thylakoid part	cellular_component	0.87627	1	1	216	357	42697	comp31999_c0
GO:0006260	DNA replication	biological_process	0.87634	1	3	216	848	42697	comp50634_c0,comp60056_c0,comp18781_c0
GO:0015077	monovalent inorganic cation transmembrane transporter activity	molecular_function	0.88217	1	3	216	844	42697	comp51884_c0,comp34199_c0,comp48536_c0
GO:0044428	nuclear part	cellular_component	0.88333	1	9	216	2131	42697	comp50634_c0,comp53297_c0,comp49188_c0,comp63543_c0,comp59176_c1,comp18781_c0,comp95664_c0,comp25449_c0,comp59393_c0
GO:1901136	carbohydrate derivative catabolic process	biological_process	0.88387	1	1	216	320	42697	comp63536_c0
GO:0016773	phosphotransferase activity, alcohol group as acceptor	molecular_function	0.88779	1	8	216	1564	42697	comp59998_c0,comp61995_c0,comp55304_c0,comp95664_c0,comp66902_c0,comp59787_c0,comp66560_c0,comp21556_c0
GO:0046983	protein dimerization activity	molecular_function	0.88816	1	1	216	403	42697	comp66410_c0
GO:0051641	cellular localization	biological_process	0.88979	1	5	216	1164	42697	comp50426_c0,Solyc01g104680.2,comp66560_c0,Solyc01g104700.2,comp67101_c0
GO:0016740	transferase activity	molecular_function	0.89251	1	35	216	7202	42697	comp59393_c0,comp66250_c0,comp18781_c0,comp59998_c0,comp52438_c0,comp66560_c0,Solyc07g063770.2,Solyc01g094660.2,comp66590_c0,Solyc11g007370.1,comp21556_c0,comp66410_c0,comp95664_c0,Solyc01g008850.2,Solyc03g121050.2,comp64271_c0,Solyc12g010740.1,Solyc09g014720.1,comp50634_c0,Solyc09g082860.2,comp64645_c1,comp61995_c0,comp55304_c0,Solyc04g056280.2,comp63543_c0,Solyc02g081690.1,comp310213_c0,comp164…
GO:0035556	intracellular signal transduction	biological_process	0.89272	1	2	216	541	42697	comp310213_c0,comp66410_c0
GO:0034220	ion transmembrane transport	biological_process	0.89707	1	2	216	640	42697	comp51884_c0,comp34199_c0
GO:0005506	iron ion binding	molecular_function	0.89713	1	1	216	441	42697	comp51884_c0
GO:0000151	ubiquitin ligase complex	cellular_component	0.89814	1	1	216	327	42697	comp50753_c0
GO:0019438	aromatic compound biosynthetic process	biological_process	0.90002	1	16	216	3501	42697	comp53297_c0,comp50634_c0,comp33248_c0,comp59176_c1,comp65192_c0,comp66410_c0,comp66560_c0,comp50426_c0,comp63543_c0,comp66590_c0,comp34199_c0,comp18781_c0,comp59393_c0,comp25449_c0,comp51884_c0,comp65179_c0
GO:0016482	cytoplasmic transport	biological_process	0.90247	1	1	216	341	42697	comp66560_c0
GO:0046873	metal ion transmembrane transporter activity	molecular_function	0.90285	1	1	216	360	42697	comp48536_c0
GO:0016853	isomerase activity	molecular_function	0.90448	1	1	216	416	42697	comp63536_c0
GO:0046906	tetrapyrrole binding	molecular_function	0.90549	1	1	216	469	42697	comp51884_c0
GO:0009069	serine family amino acid metabolic process	biological_process	0.90818	1	1	216	381	42697	comp59787_c0
GO:0016192	vesicle-mediated transport	biological_process	0.90924	1	2	216	595	42697	comp50426_c0,Solyc08g076540.2
GO:0006355	regulation of transcription, DNA-dependent	biological_process	0.91133	1	9	216	2191	42697	comp59176_c1,comp50426_c0,comp63543_c0,comp53297_c0,comp50634_c0,comp59393_c0,comp25449_c0,comp18781_c0,comp65192_c0
GO:0006396	RNA processing	biological_process	0.91149	1	2	216	572	42697	comp65192_c0,comp63543_c0
GO:2001141	regulation of RNA biosynthetic process	biological_process	0.91416	1	9	216	2200	42697	comp50634_c0,comp53297_c0,comp50426_c0,comp63543_c0,comp59176_c1,comp65192_c0,comp18781_c0,comp59393_c0,comp25449_c0
GO:0006886	intracellular protein transport	biological_process	0.91666	1	3	216	811	42697	comp67101_c0,comp50426_c0,comp66560_c0
GO:0009579	thylakoid	cellular_component	0.91809	1	1	216	453	42697	comp31999_c0
GO:0046434	organophosphate catabolic process	biological_process	0.91813	1	1	216	389	42697	comp63536_c0
GO:0034062	RNA polymerase activity	molecular_function	0.92345	1	1	216	414	42697	comp66590_c0
GO:0006351	transcription, DNA-dependent	biological_process	0.92374	1	11	216	2635	42697	comp50634_c0,comp53297_c0,comp63543_c0,comp50426_c0,comp66590_c0,comp59176_c1,comp65192_c0,comp18781_c0,comp65179_c0,comp59393_c0,comp25449_c0
GO:0031967	organelle envelope	cellular_component	0.92384	1	2	216	727	42697	comp51884_c0,comp34199_c0
GO:0044271	cellular nitrogen compound biosynthetic process	biological_process	0.92547	1	16	216	3623	42697	comp65192_c0,comp33248_c0,comp50634_c0,comp53297_c0,comp59176_c1,comp18781_c0,comp34199_c0,comp65179_c0,comp51884_c0,comp25449_c0,comp59393_c0,comp66410_c0,comp66590_c0,comp50426_c0,comp63543_c0,comp66560_c0
GO:0015078	hydrogen ion transmembrane transporter activity	molecular_function	0.92865	1	2	216	722	42697	comp51884_c0,comp34199_c0
GO:1901607	alpha-amino acid biosynthetic process	biological_process	0.92892	1	1	216	435	42697	comp33248_c0
GO:0032774	RNA biosynthetic process	biological_process	0.92914	1	11	216	2665	42697	comp59393_c0,comp25449_c0,comp65179_c0,comp18781_c0,comp65192_c0,comp59176_c1,comp63543_c0,comp50426_c0,comp66590_c0,comp53297_c0,comp50634_c0
GO:0019028	viral capsid	cellular_component	0.92942	1	1	216	411	42697	comp64327_c0
GO:0022892	substrate-specific transporter activity	molecular_function	0.93079	1	6	216	1608	42697	comp67101_c0,comp48536_c0,comp34199_c0,Solyc06g071200.2,comp51884_c0,comp71616_c0
GO:0044723	single-organism carbohydrate metabolic process	biological_process	0.93329	1	4	216	1081	42697	comp34575_c0,comp66250_c0,comp67101_c0,comp59998_c0
GO:0005739	mitochondrion	cellular_component	0.93423	1	2	216	771	42697	comp34199_c0,comp51884_c0
GO:0034654	nucleobase-containing compound biosynthetic process	biological_process	0.93491	1	13	216	3108	42697	comp18781_c0,comp34199_c0,comp65192_c0,comp25449_c0,comp59393_c0,comp51884_c0,comp65179_c0,comp53297_c0,comp50634_c0,comp59176_c1,comp66590_c0,comp63543_c0,comp50426_c0
GO:0065008	regulation of biological quality	biological_process	0.93537	1	2	216	787	42697	comp34575_c0,comp67101_c0
GO:0034613	cellular protein localization	biological_process	0.93576	1	3	216	874	42697	comp67101_c0,comp50426_c0,comp66560_c0
GO:0070727	cellular macromolecule localization	biological_process	0.93576	1	3	216	874	42697	comp50426_c0,comp66560_c0,comp67101_c0
GO:0022857	transmembrane transporter activity	molecular_function	0.93622	1	9	216	2371	42697	comp66410_c0,comp66560_c0,Solyc04g054730.2,comp34199_c0,comp48536_c0,Solyc01g011100.2,Solyc03g117540.2,comp51884_c0,comp71616_c0
GO:0004175	endopeptidase activity	molecular_function	0.93638	1	2	216	670	42697	comp59787_c0,comp66590_c0
GO:0006796	phosphate-containing compound metabolic process	biological_process	0.93645	1	15	216	3164	42697	comp63536_c0,comp95664_c0,comp51884_c0,comp59998_c0,comp34199_c0,comp61995_c0,comp55304_c0,comp67101_c0,comp59176_c1,comp21556_c0,comp49188_c0,comp58287_c0,comp34575_c0,comp66902_c0,comp59787_c0
GO:0003735	structural constituent of ribosome	molecular_function	0.93781	1	3	216	1338	42697	comp53158_c0,Solyc01g096590.2,Solyc01g096580.2
GO:0016705	oxidoreductase activity, acting on paired donors, with incorporation or reduction of molecular oxygen	molecular_function	0.93853	1	1	216	510	42697	comp51884_c0
GO:0034641	cellular nitrogen compound metabolic process	biological_process	0.93892	1	38	216	8080	42697	comp49188_c0,Solyc03g044300.2,comp50426_c0,comp63543_c0,comp64645_c1,Solyc06g051900.2,comp33248_c0,comp59176_c1,comp65192_c0,Solyc09g009340.1,Solyc06g075510.2,Solyc01g104700.2,comp66410_c0,comp66590_c0,Solyc01g104680.2,Solyc01g090460.2,comp66560_c0,Solyc04g009020.2,comp60056_c0,Solyc01g010050.2,comp52438_c0,comp19958_c0,Solyc02g064960.2,comp18781_c0,comp34199_c0,comp65179_c0,comp88193_c0,comp6353…
GO:0006793	phosphorus metabolic process	biological_process	0.93911	1	15	216	3182	42697	comp58287_c0,comp34575_c0,comp49188_c0,comp21556_c0,comp59176_c1,comp59787_c0,comp66902_c0,comp95664_c0,comp51884_c0,comp63536_c0,comp67101_c0,comp55304_c0,comp61995_c0,comp34199_c0,comp59998_c0
GO:0044763	single-organism cellular process	biological_process	0.93955	1	38	216	7752	42697	Solyc05g006620.2,Solyc01g098940.2,comp50634_c0,Solyc01g008850.2,Solyc01g008770.2,comp95664_c0,comp67101_c0,Solyc03g121050.2,Solyc01g104680.2,comp66590_c0,comp66560_c0,Solyc01g104700.2,comp66410_c0,comp51884_c0,comp88193_c0,comp59393_c0,comp60176_c0,comp25449_c0,comp34199_c0,comp18781_c0,comp19958_c0,Solyc04g054730.2,comp66750_c0,Solyc04g007320.1,comp59176_c1,comp66902_c0,comp59787_c0,comp66068_c0…
GO:0055085	transmembrane transport	biological_process	0.93972	1	8	216	2195	42697	Solyc09g031750.2,comp66410_c0,comp66560_c0,Solyc04g054730.2,comp34199_c0,comp63537_c0,comp51884_c0,Solyc03g117540.2
GO:0044267	cellular protein metabolic process	biological_process	0.93977	1	25	216	5867	42697	Solyc01g008850.2,comp95664_c0,Solyc01g096590.2,Solyc12g010740.1,Solyc09g014720.1,Solyc03g121050.2,comp64271_c0,Solyc10g006710.2,comp59176_c1,comp59787_c0,Solyc08g069180.2,Solyc01g096580.2,comp55304_c0,comp59998_c0,comp19958_c0,comp61995_c0,Solyc02g021650.2,comp50753_c0,comp49188_c0,comp21556_c0,comp58287_c0,Solyc01g094660.2,Solyc04g056280.2,comp53158_c0,Solyc07g063770.2
GO:0022890	inorganic cation transmembrane transporter activity	molecular_function	0.94187	1	3	216	999	42697	comp51884_c0,comp48536_c0,comp34199_c0
GO:0016310	phosphorylation	biological_process	0.9434	1	8	216	1861	42697	comp66902_c0,comp59787_c0,comp21556_c0,comp59176_c1,comp55304_c0,comp59998_c0,comp61995_c0,comp95664_c0
GO:0006118	electron transport	biological_process	0.94383	1	2	216	807	42697	comp51884_c0,comp66410_c0
GO:1901564	organonitrogen compound metabolic process	biological_process	0.94532	1	15	216	3460	42697	comp66590_c0,comp58287_c0,comp49188_c0,comp66560_c0,comp50634_c0,comp59787_c0,comp33248_c0,comp66410_c0,comp95664_c0,comp63536_c0,comp64645_c1,comp51884_c0,comp164463_c0,comp52438_c0,comp34199_c0
GO:0031975	envelope	cellular_component	0.94554	1	2	216	785	42697	comp34199_c0,comp51884_c0
GO:0019219	regulation of nucleobase-containing compound metabolic process	biological_process	0.94578	1	10	216	2517	42697	comp53297_c0,comp50634_c0,comp59176_c1,comp63543_c0,comp50426_c0,comp18781_c0,comp65192_c0,comp59393_c0,comp25449_c0,comp63536_c0
GO:0051171	regulation of nitrogen compound metabolic process	biological_process	0.94578	1	10	216	2517	42697	comp50634_c0,comp53297_c0,comp63543_c0,comp50426_c0,comp59176_c1,comp65192_c0,comp18781_c0,comp63536_c0,comp59393_c0,comp25449_c0
GO:0032991	macromolecular complex	cellular_component	0.94625	1	28	216	6383	42697	comp53297_c0,comp50634_c0,comp66902_c0,comp59176_c1,comp48536_c0,Solyc01g096590.2,comp95664_c0,comp66410_c0,Solyc01g111710.2,comp66560_c0,comp53158_c0,Solyc01g094660.2,comp58287_c0,comp66590_c0,comp63543_c0,comp50753_c0,comp50426_c0,comp49188_c0,comp19958_c0,comp18781_c0,comp34199_c0,comp31999_c0,Solyc01g096580.2,comp60056_c0,comp25449_c0,comp59393_c0,comp88193_c0,comp51884_c0
GO:2000112	regulation of cellular macromolecule biosynthetic process	biological_process	0.947	1	9	216	2378	42697	comp63543_c0,comp50426_c0,comp59176_c1,comp50634_c0,comp53297_c0,comp59393_c0,comp25449_c0,comp65192_c0,comp18781_c0
GO:0043167	ion binding	molecular_function	0.94752	1	47	216	9541	42697	comp61178_c0,comp66590_c0,comp21556_c0,comp66560_c0,comp66410_c0,comp88193_c0,comp51884_c0,Solyc01g095890.2,comp25449_c0,Solyc12g096420.1,comp59393_c0,comp66250_c0,comp18781_c0,Solyc01g088760.2,comp19958_c0,comp59998_c0,comp50634_c0,comp65709_c0,comp67101_c0,Solyc09g014720.1,comp64271_c0,Solyc01g008710.2,Solyc10g084650.1,Solyc01g106030.2,Solyc01g008600.2,comp53158_c0,Solyc09g091480.2,comp51519_c0…
GO:0010556	regulation of macromolecule biosynthetic process	biological_process	0.94882	1	9	216	2387	42697	comp53297_c0,comp50634_c0,comp59176_c1,comp63543_c0,comp50426_c0,comp18781_c0,comp65192_c0,comp59393_c0,comp25449_c0
GO:0031326	regulation of cellular biosynthetic process	biological_process	0.94882	1	9	216	2387	42697	comp25449_c0,comp59393_c0,comp65192_c0,comp18781_c0,comp63543_c0,comp50426_c0,comp59176_c1,comp50634_c0,comp53297_c0
GO:0051252	regulation of RNA metabolic process	biological_process	0.94913	1	9	216	2361	42697	comp18781_c0,comp65192_c0,comp25449_c0,comp59393_c0,comp53297_c0,comp50634_c0,comp59176_c1,comp63543_c0,comp50426_c0
GO:0009889	regulation of biosynthetic process	biological_process	0.94934	1	9	216	2389	42697	comp53297_c0,comp50634_c0,comp59176_c1,comp63543_c0,comp50426_c0,comp18781_c0,comp65192_c0,comp25449_c0,comp59393_c0
GO:0044423	virion part	cellular_component	0.95048	1	2	216	731	42697	comp34199_c0,comp64327_c0
GO:0044283	small molecule biosynthetic process	biological_process	0.95283	1	3	216	1017	42697	comp67101_c0,comp33248_c0,comp34575_c0
GO:0005102	receptor binding	molecular_function	0.95284	1	1	216	493	42697	comp66590_c0
GO:0006399	tRNA metabolic process	biological_process	0.95362	1	1	216	479	42697	comp63543_c0
GO:0031090	organelle membrane	cellular_component	0.95473	1	3	216	996	42697	comp66410_c0,comp34199_c0,comp51884_c0
GO:0051704	multi-organism process	biological_process	0.95501	1	5	216	1452	42697	comp50634_c0,comp59787_c0,comp25449_c0,comp95664_c0,comp50426_c0
GO:0010468	regulation of gene expression	biological_process	0.95548	1	9	216	2417	42697	comp59176_c1,comp63543_c0,comp50426_c0,comp53297_c0,comp50634_c0,comp59393_c0,comp25449_c0,comp18781_c0,comp65192_c0
GO:0044446	intracellular organelle part	cellular_component	0.95621	1	16	216	3739	42697	comp50634_c0,comp53297_c0,comp59176_c1,comp95664_c0,comp66410_c0,comp49188_c0,comp63543_c0,comp66560_c0,comp60056_c0,comp18781_c0,comp19958_c0,comp34199_c0,comp88193_c0,comp51884_c0,comp25449_c0,comp59393_c0
GO:0044711	single-organism biosynthetic process	biological_process	0.95803	1	3	216	1048	42697	comp67101_c0,comp33248_c0,comp34575_c0
GO:0044422	organelle part	cellular_component	0.95825	1	16	216	3762	42697	comp25449_c0,comp59393_c0,comp88193_c0,comp51884_c0,comp19958_c0,comp18781_c0,comp34199_c0,comp60056_c0,comp66560_c0,comp49188_c0,comp63543_c0,comp66410_c0,comp95664_c0,comp59176_c1,comp53297_c0,comp50634_c0
GO:0005575	cellular_component	cellular_component	0.95866	1	89	216	18378	42697	Solyc04g054730.2,comp59176_c1,Solyc04g007320.1,Solyc09g009300.2,comp66068_c0,comp52278_c0,Solyc10g009080.2,Solyc06g075510.2,comp164463_c0,comp65192_c0,comp48536_c0,Solyc01g008710.2,comp49188_c0,comp63543_c0,comp50426_c0,Solyc01g090470.2,comp53158_c0,Solyc01g111710.2,comp55398_c0,Solyc05g015510.2,Solyc01g101070.2,Solyc08g076540.2,comp61995_c0,comp31999_c0,Solyc01g098940.2,Solyc05g006620.2,Solyc11g…
GO:0008652	cellular amino acid biosynthetic process	biological_process	0.95914	1	1	216	512	42697	comp33248_c0
GO:0019012	virion	cellular_component	0.95934	1	2	216	774	42697	comp64327_c0,comp34199_c0
GO:0006807	nitrogen compound metabolic process	biological_process	0.96386	1	41	216	8862	42697	Solyc06g051900.2,comp64645_c1,comp63543_c0,Solyc03g044300.2,comp49188_c0,comp50426_c0,comp58287_c0,comp65192_c0,Solyc09g009340.1,comp164463_c0,Solyc06g075510.2,comp33248_c0,comp59787_c0,comp59176_c1,comp34199_c0,comp18781_c0,Solyc02g064960.2,comp19958_c0,comp52438_c0,comp60056_c0,Solyc01g010050.2,comp59393_c0,comp25449_c0,comp88193_c0,comp63536_c0,comp65179_c0,comp51884_c0,comp66410_c0,Solyc01g10…
GO:0016043	cellular component organization	biological_process	0.9667	1	4	216	1452	42697	comp66410_c0,comp61995_c0,comp49188_c0,comp95664_c0
GO:0015031	protein transport	biological_process	0.96794	1	3	216	1031	42697	comp50426_c0,comp66560_c0,comp67101_c0
GO:0045184	establishment of protein localization	biological_process	0.96794	1	3	216	1031	42697	comp67101_c0,comp50426_c0,comp66560_c0
GO:0005840	ribosome	cellular_component	0.96876	1	3	216	1513	42697	comp53158_c0,Solyc01g096580.2,Solyc01g096590.2
GO:0004553	hydrolase activity, hydrolyzing O-glycosyl compounds	molecular_function	0.96876	1	1	216	544	42697	comp54428_c0
GO:0015672	monovalent inorganic cation transport	biological_process	0.96919	1	3	216	1129	42697	comp51884_c0,comp34199_c0,comp48536_c0
GO:0015075	ion transmembrane transporter activity	molecular_function	0.97297	1	4	216	1384	42697	comp48536_c0,comp34199_c0,comp71616_c0,comp51884_c0
GO:0080090	regulation of primary metabolic process	biological_process	0.97325	1	10	216	2761	42697	comp50634_c0,comp53297_c0,comp50426_c0,comp63543_c0,comp59176_c1,comp65192_c0,comp18781_c0,comp63536_c0,comp25449_c0,comp59393_c0
GO:0004518	nuclease activity	molecular_function	0.97331	1	1	216	610	42697	Solyc09g009340.1
GO:0034660	ncRNA metabolic process	biological_process	0.97355	1	1	216	563	42697	comp63543_c0
GO:0005975	carbohydrate metabolic process	biological_process	0.97382	1	8	216	2398	42697	comp34575_c0,Solyc01g008710.2,Solyc12g019890.1,Solyc01g008720.1,comp66250_c0,comp67101_c0,comp54428_c0,comp59998_c0
GO:1901575	organic substance catabolic process	biological_process	0.97395	1	4	216	1391	42697	comp63536_c0,Solyc01g104680.2,comp33248_c0,Solyc01g104700.2
GO:0008104	protein localization	biological_process	0.97513	1	3	216	1084	42697	comp50426_c0,comp66560_c0,comp67101_c0
GO:0006818	hydrogen transport	biological_process	0.97653	1	2	216	941	42697	comp34199_c0,comp51884_c0
GO:0015992	proton transport	biological_process	0.97653	1	2	216	941	42697	comp51884_c0,comp34199_c0
GO:0008324	cation transmembrane transporter activity	molecular_function	0.97681	1	3	216	1182	42697	comp51884_c0,comp48536_c0,comp34199_c0
GO:0019538	protein metabolic process	biological_process	0.97866	1	28	216	6816	42697	comp59787_c0,Solyc08g069180.2,Solyc10g006710.2,comp59176_c1,Solyc01g096590.2,Solyc12g010740.1,Solyc09g014720.1,Solyc03g121050.2,comp64271_c0,Solyc01g008850.2,comp164463_c0,comp95664_c0,Solyc02g021650.2,comp50753_c0,comp50426_c0,comp49188_c0,comp21556_c0,comp66590_c0,comp58287_c0,Solyc04g056280.2,comp53158_c0,Solyc01g094660.2,Solyc07g063770.2,Solyc01g096580.2,comp55304_c0,comp59998_c0,comp19958_c0…
GO:0009056	catabolic process	biological_process	0.97894	1	6	216	2014	42697	Solyc01g104680.2,comp63536_c0,comp53158_c0,Solyc01g104700.2,comp33248_c0,Solyc03g121050.2
GO:0031323	regulation of cellular metabolic process	biological_process	0.97918	1	10	216	2847	42697	comp18781_c0,comp65192_c0,comp25449_c0,comp59393_c0,comp63536_c0,comp53297_c0,comp50634_c0,comp59176_c1,comp63543_c0,comp50426_c0
GO:0071702	organic substance transport	biological_process	0.97943	1	4	216	1401	42697	comp67101_c0,comp63537_c0,comp66560_c0,comp50426_c0
GO:0005488	binding	molecular_function	0.98016	1	96	216	19353	42697	Solyc04g049800.2,comp66410_c0,comp21556_c0,comp32995_c0,Solyc01g090460.2,comp66590_c0,comp61178_c0,comp66560_c0,comp60056_c0,comp59998_c0,comp18781_c0,comp19958_c0,comp41934_c0,Solyc01g095890.2,Solyc09g007260.2,comp63536_c0,comp51884_c0,comp88193_c0,comp66250_c0,comp60176_c0,comp50634_c0,comp65709_c0,comp54887_c0,comp35291_c0,Solyc12g038520.1,comp67101_c0,comp64271_c0,Solyc02g093150.2,Solyc05g012…
GO:0022891	substrate-specific transmembrane transporter activity	molecular_function	0.98019	1	4	216	1460	42697	comp48536_c0,comp34199_c0,comp71616_c0,comp51884_c0
GO:0060255	regulation of macromolecule metabolic process	biological_process	0.98066	1	9	216	2652	42697	comp53297_c0,comp50634_c0,comp59176_c1,comp63543_c0,comp50426_c0,comp18781_c0,comp65192_c0,comp25449_c0,comp59393_c0
GO:0030529	ribonucleoprotein complex	cellular_component	0.98218	1	3	216	1622	42697	Solyc01g096590.2,Solyc01g096580.2,comp53158_c0
GO:0016021	integral to membrane	cellular_component	0.98222	1	12	216	3186	42697	comp63537_c0,comp60176_c0,comp71616_c0,comp95664_c0,comp63536_c0,comp34199_c0,comp48536_c0,comp67101_c0,comp66560_c0,comp59176_c1,comp66590_c0,comp66410_c0
GO:0033036	macromolecule localization	biological_process	0.98406	1	3	216	1194	42697	comp66560_c0,comp50426_c0,comp67101_c0
GO:0070011	peptidase activity, acting on L-amino acid peptides	molecular_function	0.98457	1	2	216	934	42697	comp66590_c0,comp59787_c0
GO:0016053	organic acid biosynthetic process	biological_process	0.98576	1	1	216	683	42697	comp33248_c0
GO:0046394	carboxylic acid biosynthetic process	biological_process	0.98576	1	1	216	683	42697	comp33248_c0
GO:0046483	heterocycle metabolic process	biological_process	0.98611	1	30	216	7077	42697	comp59176_c1,comp34575_c0,comp53297_c0,comp33248_c0,comp50634_c0,Solyc09g009340.1,comp95664_c0,comp65192_c0,comp67101_c0,comp66560_c0,comp50426_c0,comp63543_c0,comp49188_c0,Solyc01g104680.2,comp66590_c0,comp58287_c0,comp66410_c0,Solyc01g104700.2,comp59393_c0,comp25449_c0,comp65179_c0,comp88193_c0,comp51884_c0,comp64645_c1,comp63536_c0,comp34199_c0,comp18781_c0,comp19958_c0,comp52438_c0,comp60056_…
GO:0016787	hydrolase activity	molecular_function	0.98664	1	26	216	6285	42697	Solyc01g011100.2,comp18781_c0,comp19958_c0,comp88193_c0,comp59393_c0,comp25449_c0,Solyc01g101070.2,Solyc01g104700.2,comp66410_c0,Solyc01g104680.2,comp66590_c0,Solyc01g008710.2,comp53158_c0,comp66560_c0,comp54428_c0,comp64271_c0,Solyc09g009340.1,Solyc01g008720.1,Solyc03g117540.2,comp310213_c0,comp66902_c0,comp59787_c0,comp50634_c0,comp66068_c0,Solyc12g019890.1,comp64962_c0
GO:0031224	intrinsic to membrane	cellular_component	0.98706	1	12	216	3270	42697	comp67101_c0,comp34199_c0,comp48536_c0,comp71616_c0,comp95664_c0,comp63536_c0,comp63537_c0,comp60176_c0,comp66410_c0,comp66590_c0,comp66560_c0,comp59176_c1
GO:0016829	lyase activity	molecular_function	0.98725	1	1	216	762	42697	Solyc01g010050.2
GO:0044699	single-organism process	biological_process	0.98772	1	40	216	8981	42697	comp50634_c0,Solyc01g098940.2,Solyc05g006620.2,comp67101_c0,Solyc03g121050.2,comp95664_c0,Solyc01g008850.2,Solyc01g008770.2,Solyc01g104700.2,comp66410_c0,comp66590_c0,Solyc01g104680.2,comp66560_c0,comp19958_c0,comp18781_c0,comp34199_c0,comp51884_c0,comp88193_c0,comp60176_c0,comp25449_c0,comp59393_c0,comp59787_c0,comp66068_c0,comp66902_c0,comp54200_c0,Solyc09g031750.2,Solyc04g054730.2,comp59176_c1…
GO:0019222	regulation of metabolic process	biological_process	0.98858	1	10	216	2982	42697	comp53297_c0,comp50634_c0,comp59176_c1,comp50426_c0,comp63543_c0,comp18781_c0,comp65192_c0,comp25449_c0,comp59393_c0,comp63536_c0
GO:0006139	nucleobase-containing compound metabolic process	biological_process	0.98883	1	27	216	6553	42697	comp59176_c1,comp34575_c0,comp53297_c0,comp50634_c0,comp95664_c0,Solyc09g009340.1,comp67101_c0,comp65192_c0,comp66560_c0,Solyc01g104680.2,comp66590_c0,comp63543_c0,comp49188_c0,comp50426_c0,Solyc01g104700.2,comp25449_c0,comp59393_c0,comp65179_c0,comp88193_c0,comp64645_c1,comp51884_c0,comp63536_c0,comp19958_c0,comp18781_c0,comp34199_c0,comp60056_c0,comp52438_c0
GO:0008168	methyltransferase activity	molecular_function	0.98942	1	1	216	761	42697	comp63543_c0
GO:1901360	organic cyclic compound metabolic process	biological_process	0.98953	1	30	216	7191	42697	comp19958_c0,comp18781_c0,comp34199_c0,comp60056_c0,comp52438_c0,comp25449_c0,comp59393_c0,comp88193_c0,comp65179_c0,comp63536_c0,comp64645_c1,comp51884_c0,comp66410_c0,Solyc01g104700.2,comp66560_c0,comp58287_c0,Solyc01g104680.2,comp66590_c0,comp63543_c0,comp49188_c0,comp50426_c0,comp67101_c0,comp65192_c0,comp95664_c0,Solyc09g009340.1,comp53297_c0,comp33248_c0,comp50634_c0,comp59176_c1,comp34575_…
GO:0009058	biosynthetic process	biological_process	0.99056	1	36	216	8787	42697	comp34575_c0,Solyc11g072600.1,comp53297_c0,comp50634_c0,comp95664_c0,Solyc02g093150.2,comp67101_c0,comp66560_c0,Solyc01g090460.2,comp66590_c0,comp66410_c0,comp25449_c0,comp66250_c0,comp59393_c0,comp65179_c0,comp51884_c0,Solyc02g064960.2,comp18781_c0,comp59998_c0,comp34199_c0,Solyc01g010050.2,Solyc01g096580.2,comp60056_c0,comp59176_c1,comp33248_c0,Solyc06g075510.2,comp164463_c0,Solyc01g096590.2,co…
GO:1901605	alpha-amino acid metabolic process	biological_process	0.99089	1	2	216	1076	42697	comp59787_c0,comp33248_c0
GO:0006725	cellular aromatic compound metabolic process	biological_process	0.99099	1	29	216	7038	42697	comp59393_c0,comp25449_c0,comp88193_c0,comp63536_c0,comp65179_c0,comp64645_c1,comp51884_c0,comp34199_c0,comp18781_c0,comp19958_c0,comp52438_c0,comp60056_c0,comp66560_c0,comp49188_c0,comp63543_c0,comp50426_c0,Solyc01g104680.2,comp66590_c0,comp66410_c0,Solyc01g104700.2,Solyc09g009340.1,comp95664_c0,comp65192_c0,comp67101_c0,comp59176_c1,comp34575_c0,comp53297_c0,comp50634_c0,comp33248_c0
GO:0016741	transferase activity, transferring one-carbon groups	molecular_function	0.99123	1	1	216	789	42697	comp63543_c0
GO:0030001	metal ion transport	biological_process	0.99186	1	1	216	743	42697	comp48536_c0
GO:0006412	translation	biological_process	0.99238	1	3	216	1828	42697	comp53158_c0,Solyc01g096590.2,Solyc01g096580.2
GO:0044255	cellular lipid metabolic process	biological_process	0.99248	1	2	216	1014	42697	comp59998_c0,comp50634_c0
GO:0005576	extracellular region	cellular_component	0.99253	1	4	216	1728	42697	Solyc01g008710.2,comp95664_c0,comp61178_c0,comp66590_c0
GO:0071840	cellular component organization or biogenesis	biological_process	0.99283	1	7	216	2804	42697	Solyc03g121050.2,comp66410_c0,comp61995_c0,Solyc01g098940.2,comp53158_c0,comp49188_c0,comp95664_c0
GO:0044249	cellular biosynthetic process	biological_process	0.99302	1	28	216	7152	42697	comp53297_c0,comp50634_c0,comp33248_c0,comp59176_c1,comp34575_c0,Solyc01g096590.2,comp65192_c0,comp67101_c0,comp164463_c0,comp95664_c0,comp66410_c0,comp53158_c0,comp66560_c0,comp50426_c0,comp63543_c0,comp49188_c0,comp58287_c0,comp66590_c0,comp59998_c0,comp34199_c0,comp18781_c0,Solyc01g096580.2,comp60056_c0,comp66250_c0,comp59393_c0,comp25449_c0,comp65179_c0,comp51884_c0
GO:0044281	small molecule metabolic process	biological_process	0.99374	1	14	216	4198	42697	Solyc01g104700.2,comp33248_c0,comp59787_c0,comp66590_c0,Solyc01g104680.2,comp34575_c0,comp66560_c0,comp52438_c0,comp67101_c0,comp34199_c0,comp164463_c0,comp63536_c0,comp64645_c1,comp51884_c0
GO:0034645	cellular macromolecule biosynthetic process	biological_process	0.99385	1	20	216	5629	42697	comp50634_c0,comp53297_c0,comp34575_c0,comp59176_c1,Solyc01g096590.2,comp65192_c0,comp67101_c0,comp164463_c0,comp63543_c0,comp50426_c0,comp66590_c0,comp53158_c0,Solyc01g096580.2,comp60056_c0,comp59998_c0,comp18781_c0,comp65179_c0,comp66250_c0,comp59393_c0,comp25449_c0
GO:0009059	macromolecule biosynthetic process	biological_process	0.99502	1	20	216	5702	42697	Solyc01g096580.2,comp60056_c0,comp59998_c0,comp18781_c0,comp65179_c0,comp59393_c0,comp66250_c0,comp25449_c0,comp63543_c0,comp50426_c0,comp66590_c0,comp53158_c0,comp65192_c0,Solyc01g096590.2,comp67101_c0,comp164463_c0,comp50634_c0,comp53297_c0,comp34575_c0,comp59176_c1
GO:0022613	ribonucleoprotein complex biogenesis	biological_process	0.9954	1	1	216	1106	42697	comp53158_c0
GO:0042254	ribosome biogenesis	biological_process	0.9954	1	1	216	1106	42697	comp53158_c0
GO:0044444	cytoplasmic part	cellular_component	0.99572	1	12	216	4054	42697	Solyc09g059570.2,comp51884_c0,Solyc01g096590.2,Solyc09g055250.2,Solyc01g096580.2,comp34199_c0,comp50426_c0,comp63543_c0,comp53158_c0,comp66560_c0,comp50634_c0,comp66410_c0
GO:1901576	organic substance biosynthetic process	biological_process	0.99618	1	28	216	7379	42697	comp25449_c0,comp66250_c0,comp59393_c0,comp65179_c0,comp51884_c0,comp18781_c0,comp59998_c0,comp34199_c0,comp60056_c0,Solyc01g096580.2,comp66560_c0,comp53158_c0,comp66590_c0,comp58287_c0,comp63543_c0,comp49188_c0,comp50426_c0,comp66410_c0,comp95664_c0,comp164463_c0,comp67101_c0,comp65192_c0,Solyc01g096590.2,comp59176_c1,comp34575_c0,comp53297_c0,comp50634_c0,comp33248_c0
[truncated: 39 more rows]

## Sheet: Sheet5
Table S5.5: Most enriched pathways of KEGG analysis in SSGvsSSC libraries of tomato
[truncated: 40 more rows]

## Sheet: Sheet6
Table S5.6 : Twenty top most enriched pathways in SSGvsSSC libraries							Table S4.7: Target annotation of corresponding differentially expressed miRNAs
[truncated: 399 more rows]
